# Supplementary material for: Proteotoxicity caused by perturbed protein complexes underlies hybrid incompatibility in yeast
Source: Nat Commun. 2022 Jul 29;13:4394. doi: 10.1038/s41467-022-32107-4 (PMC9338014; doi:10.1038/s41467-022-32107-4)
Supplement: Supplementary file 4 — Supplementary Data 1-12 [file 41467_2022_32107_MOESM4_ESM.xlsx]

## Sheet: Data S1
Supplementary Data 1. Transcriptome data of diploid replacement lines compared to the Sc strain
rep 1	Replacement line 1
rep 11	Replacement line 11
rep 12	Replacement line 12
rep 13	Replacement line 13
rep 16	Replacement line 16
rep 3	Replacement line 3
rep 57	Replacement line 5+7
rep 610	Replacement line 6+10
rep 7	Replacement line 7
rep 815	Replacement line 8+15
rep 9	Replacement line 9
log2FC	Log2(fold change)
padj	adjusted p value
NA	Not identified by RNA-seq
Common response gene	DEG in >= 4 replacement lines
Only the results of SC genes are shown here
Gene	Common response gene?	rep 1 log2FC	rep 1 padj	rep 11 log2FC	rep 11 padj	rep 12 log2FC	rep 12 padj	rep 13 log2FC	rep 13 padj	rep 16 log2FC	rep 16 padj	rep 3 log2FC	rep 3 padj	rep 57 log2FC	rep 57 padj	rep 610 log2FC	rep 610 padj	rep 7 log2FC	rep 7 padj	rep 815 log2FC	rep 815 padj	rep 9 log2FC	rep 9 padj
YAL004W	Yes	NA	NA	-0.613592	0.197119	-1.38771	0.0283288	-0.669628	0.330193	-0.484416	0.299845	-1.26746	0.0470513	0.225709	0.626903	-0.710834	0.125647	-1.36704	0.00687895	-2.2249	0.000118604	-0.372301	0.478212
YAL005C	Yes	NA	NA	-0.588953	2.83196e-07	1.42453	2.13821e-26	-0.357018	6.54095e-05	-1.00364	4.87681e-82	-0.0440438	0.801556	-0.121909	0.110257	-1.28609	2.6351e-95	-0.941643	3.81711e-16	-0.240587	0.000161655	-0.307038	9.03491e-06
YAL037C-B	Yes	NA	NA	-0.579185	0.00362033	-1.63259	7.22635e-08	-1.07603	0.000222776	-0.602335	0.00474216	-0.699913	0.0708944	0.305126	0.165797	-0.20922	0.485566	-1.19966	1.29778e-06	-1.98692	7.20125e-14	-0.142903	0.587235
YAL044C	Yes	NA	NA	0.629067	6.79722e-10	1.93655	3.67543e-70	0.958552	1.28601e-15	1.07942	1.81056e-28	0.246505	0.0300707	0.938928	2.94274e-27	0.225445	0.065422	0.140713	0.409623	0.396155	0.000162149	0.560682	9.9697e-11
YAL061W	Yes	NA	NA	-0.72879	6.57294e-07	-0.694244	0.129336	-0.133361	0.487026	-0.635267	2.26656e-06	0.274123	0.643619	0.737491	0.000211794	-0.703196	3.97372e-08	0.378622	0.0115611	-1.67852	2.99953e-31	-0.947309	2.08108e-13
YAL063C-A	Yes	NA	NA	-1.40707	0.00310764	-1.31198	0.00382294	1.36248	1.95351e-06	0.049433	0.917416	-0.751656	0.11268	-0.281407	0.541115	-0.874399	0.035461	-0.0782678	0.859023	-0.46762	0.249676	-1.16649	0.00704186
YAL065C	Yes	NA	NA	-1.13953	1.90669e-08	-0.805034	0.000880397	0.139759	0.548644	-0.225186	0.20625	-0.903823	8.38328e-05	-0.285605	0.172359	-0.706658	5.61873e-05	-0.837353	0.000161478	-0.044421	0.807997	-0.938609	1.60077e-07
YAR015W	Yes	NA	NA	-0.150584	0.0616131	0.835794	1.47681e-27	0.238964	0.00491929	0.619133	6.4758e-19	0.411728	7.72487e-07	0.76318	2.38495e-25	0.31571	1.86455e-05	0.867697	5.41777e-25	0.3773	1.04325e-07	0.23349	0.0018989
YAR035W	Yes	NA	NA	0.907031	2.79484e-05	0.620847	0.0769742	1.44796	7.1232e-12	0.276154	0.370298	0.792377	0.00476929	0.187619	0.478765	0.323717	0.206229	0.712858	0.00672234	0.660671	0.00134836	0.509987	0.023041
YAR068W	Yes	NA	NA	-0.317348	0.451418	-0.837837	0.0516734	2.07404	9.26157e-22	2.61203	1.34085e-38	1.90072	2.32149e-16	2.91622	7.23308e-57	0.995626	0.000509405	1.48042	1.95275e-09	-1.22976	0.00239799	-1.48763	8.32391e-05
YBL013W	Yes	0.448083	0.00944576	0.768741	4.98877e-05	0.638682	4.06849e-05	0.390757	0.0239375	0.0461273	0.834174	0.589326	0.000461944	0.0801191	0.729615	0.431338	0.0188524	0.271156	0.13324	0.813444	8.62197e-09	0.348985	0.0273218
YBL016W	Yes	0.816267	0.159487	3.01024	9.76519e-08	7.63191	6.35229e-104	1.74426	0.000353351	1.37315	0.00377202	0.256612	0.759523	1.96521	8.48606e-06	1.62656	0.000251228	1.93428	3.26033e-06	7.55402	2.45774e-156	0.156949	0.823642
YBL042C	Yes	-1.98543	4.60454e-222	-0.00507218	0.951476	-1.60331	5.12226e-82	-1.07105	1.22768e-18	-1.7279	1.028e-187	0.189163	0.0023258	-0.92365	7.43561e-17	-1.81571	4.61419e-143	0.329528	1.44668e-06	-0.6556	3.36081e-30	0.41901	2.7383e-15
YBL043W	Yes	0.741697	5.22163e-06	-0.959085	0.00202069	0.0100618	0.972783	1.34932	1.37699e-09	0.566729	0.000285339	1.26743	1.14336e-06	0.33251	0.119584	1.10344	1.90391e-14	2.21974	2.43377e-46	-0.686323	0.000777317	-0.245679	0.202882
YBL045C	Yes	-0.617796	7.85922e-15	0.610414	1.82889e-42	0.428613	8.99833e-13	-0.078259	0.461079	0.196964	5.3512e-06	-0.153678	0.0016848	-0.591	1.06487e-18	-0.703788	1.97367e-33	-0.716988	8.59264e-25	-0.425656	1.56501e-11	0.149559	0.000503744
YBL075C	Yes	0.428814	5.23673e-07	0.706141	1.02314e-11	1.73939	1.6888e-05	1.05071	1.70058e-27	0.383269	2.56018e-07	0.245129	0.0170352	1.31503	9.49256e-28	0.67128	9.74378e-17	1.17505	2.04005e-40	0.262155	0.000269105	0.319235	1.17605e-06
YBL108C-A	Yes	-2.9251	2.61269e-29	-0.876393	2.10196e-06	-1.3766	5.0057e-08	0.932736	2.89309e-09	-3.09606	1.91723e-28	0.17236	0.49588	-0.0141198	0.955476	-0.355516	0.098254	0.438132	0.00825856	0.596059	0.000136957	-0.0546112	0.818602
YBR005W	Yes	0.230739	0.136553	-1.2841	2.62486e-19	-0.408622	0.00078845	-0.554938	0.000169402	-0.005019	0.97475	-0.557776	0.00592634	-0.835691	1.49447e-17	-0.646967	2.49806e-13	-0.849694	3.57019e-15	-1.16169	1.72539e-28	-0.332124	0.000839889
YBR008C	Yes	-1.04177	6.34548e-59	-1.4466	4.62266e-103	-1.25413	1.81372e-91	-1.06467	1.86495e-19	-0.127252	0.101451	-1.05164	1.03701e-57	-0.00654208	0.942647	-0.614429	1.44577e-24	-0.698448	4.98242e-12	-0.539419	7.54173e-21	-1.27239	1.12261e-107
YBR021W	Yes	-1.50551	6.79541e-41	0.188868	0.0273487	-0.73968	3.26452e-10	0.332703	0.000102439	-0.494595	4.88893e-09	-0.254874	0.0138956	-0.688536	1.11298e-07	-0.878921	1.83315e-23	0.240996	0.0262191	0.503696	3.93062e-10	0.397348	2.58437e-08
YBR050C	Yes	0.469989	0.0012749	-0.560649	0.000836261	-0.695	0.000361046	-0.733989	0.000393345	-0.967568	6.98592e-09	0.714267	0.00120087	-0.0596852	0.815586	-0.825391	4.99407e-07	-0.35402	0.0358792	-1.69997	4.68247e-20	-0.527999	0.0010414
YBR054W	Yes	-0.433106	0.12758	1.05601	0.00403504	1.01904	0.0296269	0.238991	0.214701	-0.948508	1.43122e-14	-1.2533	6.16661e-07	-0.588295	0.230628	-2.20755	5.46026e-59	-0.699444	0.0332624	-2.39009	3.9692e-60	-3.31161	9.57609e-110
YBR056W	Yes	0.0674878	0.544014	-0.0439926	0.777279	-0.0447221	0.691682	-0.165323	0.12653	-0.331294	2.06229e-05	-0.611044	0.00144484	0.120419	0.133395	-1.07494	1.31588e-34	-0.658422	2.41809e-14	-0.669074	8.84185e-13	-0.35774	3.27836e-07
YBR056W-A	Yes	0.0550175	0.839628	-1.1111	2.2969e-08	-0.637386	0.00191278	-0.51139	0.0119581	-0.295723	0.108054	-0.650017	0.0266903	-0.492347	0.00716541	-0.64039	0.000629568	-1.20799	1.4096e-10	-1.81132	5.53987e-16	0.252187	0.147988
YBR066C	Yes	-0.124585	0.426935	-1.2748	3.98406e-11	-0.436503	8.1856e-05	-1.1337	5.69392e-22	-0.110811	0.416388	0.38079	0.0340077	-1.09215	9.40818e-20	-0.837993	7.64698e-16	-1.19732	4.78585e-22	-1.70121	2.10256e-48	-0.796594	7.42214e-15
YBR072W	Yes	1.40532	2.48799e-15	3.57265	6.57461e-86	4.31246	1.7703e-15	1.31105	1.63777e-05	-0.197194	0.494969	0.264947	0.503493	5.85611	1.15765e-74	3.07625	5.38069e-09	1.48525	4.36745e-10	-1.36865	3.54611e-07	-0.11759	0.718611
YBR092C	Yes	0.235252	0.00100019	1.11836	6.03676e-33	1.65585	1.34781e-33	1.26475	5.98354e-14	0.817945	2.14927e-32	0.265844	0.0193925	0.291089	0.00720555	0.597325	1.61208e-16	0.896909	2.27397e-40	0.890531	1.58898e-42	0.0426449	0.626669
YBR093C	Yes	0.0397387	0.580088	-1.10927	1.71831e-16	-1.96305	4.26801e-89	-4.94271	6.23461e-233	-0.285557	0.0105924	0.694511	1.90042e-16	-0.985606	2.6072e-21	-0.993946	1.58852e-74	-0.303734	0.000101033	-3.36805	2.72124e-49	-0.0736334	0.424308
YBR115C	Yes	0.7832	5.37875e-27	0.237928	0.000843925	-0.110677	0.336686	-0.431735	0.001298	0.823342	1.36066e-22	-0.236718	0.00127879	0.669224	3.97488e-10	0.522576	1.05294e-16	0.658822	7.42831e-25	0.0707073	0.364824	-0.126165	0.0959738
YBR117C	Yes	0.531446	0.047423	3.54832	8.48566e-31	-0.120767	0.835284	2.35477	1.15481e-20	0.176424	0.591271	-1.19815	0.000884302	0.891912	0.0055518	-0.131176	0.689773	2.52179	6.05242e-06	-1.01787	0.0017648	0.758578	0.00327309
YBR126W-A	Yes	-0.182515	0.323319	-0.328666	0.0432311	-0.0569603	0.835333	0.0203194	0.940975	-0.182546	0.39551	-0.702428	0.00173818	0.419964	0.0108174	-0.920122	7.96521e-08	-1.10694	5.03449e-09	-0.614441	0.000127743	-0.477533	0.00122428
YBR137W	Yes	-0.904893	1.95662e-16	0.120351	0.243049	-0.900286	8.70754e-12	-0.472357	0.0010977	-0.598491	3.80157e-09	-0.707112	4.0017e-07	-0.302157	0.00202433	-1.20896	7.72688e-37	-0.754703	7.62117e-08	-0.988985	3.85081e-30	-0.566217	1.63512e-11
YBR147W	Yes	1.25096	1.3008e-17	0.0842197	0.717259	-0.235435	0.421419	-0.774518	0.000440188	0.522937	0.00370473	0.181897	0.636649	1.29742	2.20301e-21	-0.950826	6.10739e-06	0.525106	0.00999841	-1.12438	2.0781e-07	-1.21341	2.87565e-09
YBR151W	Yes	-0.503494	3.13376e-14	-0.642273	2.25782e-38	-0.604953	2.86223e-30	-0.574532	8.46467e-12	-0.17626	0.00462568	-0.875023	2.43712e-77	0.146265	0.0255366	-0.786391	5.42954e-63	-0.686129	3.11858e-53	-0.79	3.07483e-80	-1.02219	3.67661e-190
YBR158W	Yes	0.314183	1.90499e-08	0.371012	4.31368e-08	1.80795	8.24568e-34	0.160048	0.208275	0.146214	0.0487325	0.687257	1.81635e-10	-0.0850418	0.243487	0.458011	4.08234e-15	0.356278	1.85147e-09	1.09356	1.31844e-48	0.660339	8.66006e-48
YBR169C	Yes	-0.0690442	0.611751	-0.418522	0.0217014	0.65179	0.00280127	0.126716	0.384084	-1.51862	7.12109e-58	-0.883978	1.64442e-07	0.683318	3.24154e-06	-0.87595	2.1305e-13	-0.752193	3.05906e-12	-0.814412	2.68407e-18	-0.999594	1.93807e-33
YBR177C	Yes	-0.197425	0.00102165	-0.597594	8.34331e-05	-0.497322	3.96658e-09	-0.395403	0.000188344	-0.835981	9.35653e-46	-0.219371	0.0773946	-1.33424	8.91723e-87	-0.855755	6.59599e-45	-0.70115	2.67354e-20	-0.164933	0.0220576	-0.542906	4.79263e-26
YBR182C	Yes	-0.583944	2.02718e-06	-1.12781	1.66498e-17	-1.14768	4.32369e-18	0.600693	9.88674e-07	-0.138076	0.309169	-0.202324	0.161094	-0.0615081	0.647745	-0.627515	5.85612e-09	-0.607758	2.88251e-08	-2.39072	1.14728e-67	-0.0410936	0.733029
YBR183W	Yes	-0.348206	0.000284713	-0.382106	0.00178176	0.438991	0.00298077	0.435718	0.00431324	-0.686387	1.37026e-08	-0.116574	0.807876	-0.357585	0.247115	-1.68811	6.27189e-63	-1.59605	1.93999e-31	-1.13202	7.47208e-05	-0.812139	5.7421e-13
YBR208C	Yes	-1.4808	5.30594e-99	0.288605	8.34007e-05	-1.23366	1.43137e-56	-0.697075	7.51827e-06	-1.19676	1.49221e-69	-0.034714	0.881264	-0.141966	0.114333	-0.930131	6.31631e-38	0.0425442	0.710914	1.04761	3.04557e-08	0.0518346	0.630337
YBR244W	Yes	0.196023	0.126526	-1.90374	1.46573e-59	-0.0594266	0.63782	-0.565728	0.169702	-0.5341	4.13857e-08	1.24699	1.04985e-35	0.74507	2.49566e-09	1.42053	2.4186e-77	1.43404	2.28339e-68	-1.24065	7.31417e-27	-0.596202	9.727e-09
YBR280C	Yes	0.000909037	0.995345	-0.176958	0.130573	-0.760462	2.37585e-15	-0.505748	1.32579e-05	-0.273027	0.00050294	-0.435534	0.0119298	0.0687423	0.512973	-0.643566	1.46806e-15	-0.63173	9.82443e-11	-0.570402	1.26519e-12	-0.629493	1.53525e-16
YBR285W	Yes	0.0940125	0.760351	-0.763079	0.0049199	-0.887649	0.00173779	0.809687	9.8799e-05	-1.26711	8.78022e-06	0.0392195	0.939217	0.985248	5.91759e-05	-1.52884	3.40792e-06	-0.0767708	0.798711	-1.45162	9.02266e-07	-0.403714	0.113089
YBR294W	Yes	-0.65302	0.371304	1.09358	0.0442999	2.74064	1.67599e-07	2.50269	5.0693e-12	0.0656323	0.936249	0.081619	0.920954	3.2997	3.01645e-24	0.843219	0.0916966	1.20297	0.00623418	-0.0523932	0.935362	1.95894	4.46877e-08
YBR296C	Yes	1.8836	3.89281e-70	-3.32925	8.51233e-168	-0.508985	0.199826	-3.37822	5.12928e-116	0.804922	9.41397e-13	2.43412	5.22799e-96	-1.45899	1.40097e-05	1.34242	3.18409e-10	1.15789	7.11933e-18	-2.34844	0.000100602	3.14615	0
YCL018W	Yes	0.34269	0.294279	3.63526	6.70228e-06	8.9048	9.98579e-171	-0.0964066	0.798756	5.10904	0	NA	NA	0.398978	0.412241	4.98629	2.67418e-282	6.01959	0	8.49029	0	4.91851	8.96659e-234
YCL021W-A	Yes	8.28675	3.77257e-14	NA	NA	6.95439	1.41709e-07	NA	NA	7.83027	1.77059e-12	NA	NA	9.47875	9.79138e-19	7.20665	1.36026e-10	9.3296	4.90526e-18	7.43109	2.45242e-11	8.07045	2.53146e-13
YCL025C	Yes	-0.627458	6.5774e-27	-0.0557082	0.472567	-1.90396	2.66127e-09	-1.2497	0.0069411	-0.460835	3.1601e-14	NA	NA	-1.40455	2.67395e-85	-0.798216	3.17995e-32	-0.314526	1.48748e-05	-0.0854333	0.527559	-0.667159	2.29025e-11
YCL026C-A	Yes	0.0304581	0.960664	-1.53661	0.00394398	-2.37469	0.000613691	2.20338	1.21373e-12	0.224246	0.64417	NA	NA	0.547269	0.202216	-0.351481	0.47676	-0.430213	0.427234	-1.15343	0.0202475	-1.29071	0.00934802
YCL027W	Yes	0.652184	0.159144	1.19976	0.0279098	4.4034	3.74089e-15	1.25393	0.00129394	0.859287	0.0323181	NA	NA	1.42839	4.90508e-05	0.198693	0.723923	1.06546	0.00553334	2.69563	2.44209e-20	0.0845711	0.881853
YCL030C	Yes	1.76902	7.89883e-301	-0.0185748	0.867723	-0.456959	0.0519715	-0.801276	3.59882e-38	1.53385	1.2163e-69	NA	NA	2.00396	6.99702e-51	1.18143	9.96841e-94	1.24806	7.15639e-31	0.350883	0.000133951	0.744974	1.10877e-35
YCL064C	Yes	2.94554	0	1.86629	9.89196e-62	1.16693	2.22312e-37	1.23975	2.03294e-09	2.67915	0	NA	NA	1.53001	8.91452e-22	1.77605	5.98764e-75	0.552715	0.00263241	0.915297	2.92794e-17	1.9634	4.29642e-15
YCR003W	Yes	-0.648497	3.07884e-10	0.152954	0.109039	-0.869464	3.90581e-09	0.0128112	0.930637	-0.119381	0.180389	NA	NA	-0.259017	0.000700603	-0.625915	1.12506e-10	-0.643394	4.01121e-16	-0.261582	0.000361919	-0.30046	4.79687e-06
YCR005C	Yes	0.0613483	0.550999	-0.305053	0.387792	-0.526291	0.111597	-0.917832	2.32214e-26	-1.20587	1.48256e-43	NA	NA	-1.02263	1.60161e-32	0.176502	0.0190627	0.0473542	0.674097	-2.27701	1.85474e-184	-0.536867	1.84187e-13
YCR021C	Yes	-0.678676	0.0142229	-0.363719	0.690314	-1.6837	1.16703e-23	-1.01037	0.0155049	-1.1099	2.06663e-17	NA	NA	-0.279928	0.0986443	-2.80054	3.40231e-22	-2.82114	9.3855e-26	-4.4649	9.15092e-212	-2.99677	1.29278e-52
YCR098C	Yes	-3.58093	1.96759e-241	-1.51652	8.64919e-22	-2.06391	1.27629e-41	-4.38022	5.70215e-288	-3.09494	9.23715e-129	NA	NA	-3.16617	1.22748e-153	-5.52001	0	-3.20465	4.5937e-115	-4.45456	0	0.651585	2.09911e-09
YCR102C	Yes	-1.06234	1.06108e-12	-1.60145	7.19452e-25	-1.23401	1.09629e-11	0.488039	0.000401336	-0.885839	2.80667e-10	NA	NA	0.93866	1.60502e-12	-0.890255	2.15474e-09	-0.63377	0.000100829	0.0801747	0.58979	-1.68472	1.14544e-28
YCR105W	Yes	0.32851	0.274235	-0.782459	0.00637981	-0.71951	0.0160276	1.17198	5.96604e-08	-0.311392	0.35892	NA	NA	-0.373385	0.213938	-0.753753	0.019203	-0.525508	0.087612	-0.361192	0.198845	-0.90883	0.00144703
YDL021W	Yes	0.737804	0.000171714	0.94508	0.00336589	-0.220281	0.438201	0.851617	0.00231257	-1.09525	3.84162e-06	0.584574	0.0575612	2.63458	4.93655e-57	-0.573713	0.0123757	0.567873	0.0130058	-0.557304	0.0141881	-1.23568	1.59538e-07
YDL048C	Yes	-0.167663	0.177108	-0.256083	0.673762	-0.395262	0.308678	0.0317911	0.84032	-0.673215	5.22855e-07	0.230757	0.0621164	-1.76355	1.42846e-07	-0.237655	0.223468	-0.671438	0.00322437	-2.10504	6.25355e-62	-2.25231	2.83395e-144
YDL049C	Yes	-0.287483	0.032213	-0.85308	1.18809e-08	-0.71231	3.75344e-11	-0.105536	0.583262	-0.724786	2.45482e-13	0.0708197	0.67487	-2.01099	8.63713e-50	-0.243716	0.0503031	-0.325297	0.00162629	0.0636001	0.600079	-0.813515	1.85804e-13
YDL085W	Yes	0.616384	0.0615621	1.44209	3.44414e-08	0.51112	0.148683	1.53799	9.14282e-10	-0.479778	0.204625	-0.445234	0.326937	1.99635	1.20261e-10	-0.799137	0.0346613	1.21367	5.37444e-05	-0.430166	0.238717	0.47095	0.155875
YDL099W	Yes	1.15604	7.15071e-41	0.718455	4.66149e-41	1.44842	2.34309e-62	0.607253	8.33519e-11	-0.359463	4.51178e-07	1.21384	2.16264e-78	0.598964	1.32976e-15	0.781416	1.09274e-13	0.797775	1.69391e-27	0.435883	1.83019e-12	0.718153	3.76466e-44
YDL124W	Yes	-0.292226	0.0160349	-0.301517	0.0770129	-0.0877938	0.675937	0.0613468	0.710142	-0.444783	5.13768e-11	-0.642602	7.82789e-05	-0.376276	0.000625866	-1.44648	7.72115e-52	-1.005	6.57396e-17	-1.33762	3.38073e-112	-0.565185	5.73401e-18
YDL160C-A	Yes	-0.240003	0.324189	-0.737287	0.000599993	0.604783	0.0149804	-0.458448	0.0575406	-0.311964	0.163004	-0.620092	0.0129133	-0.531641	0.0192279	-0.423674	0.051318	-0.634025	0.00663052	0.714451	3.11397e-05	-0.657075	0.00103116
YDL181W	Yes	-1.42836	1.10052e-65	0.504039	8.74327e-10	0.42103	1.23307e-05	0.037915	0.849461	-0.422338	8.20449e-06	-0.335058	0.0368332	-1.19516	9.29102e-42	-1.9757	5.42531e-69	-2.03158	5.04685e-117	-1.45447	7.30836e-60	-0.339808	1.68126e-05
YDL182W	Yes	1.55829	2.21478e-216	-0.406048	4.57365e-09	0.331933	0.000177569	-1.54115	2.81923e-23	0.690358	7.30016e-51	0.408787	4.61485e-05	1.2669	4.34614e-24	1.41909	2.38061e-138	1.17722	8.33973e-34	-0.752608	3.02997e-39	-0.1713	0.00077274
YDL204W	Yes	-0.849463	8.90997e-08	0.749013	3.19517e-05	-0.0280444	0.913276	0.45013	0.00395024	-0.991559	2.55521e-16	-1.04482	7.0641e-07	2.14898	5.10371e-11	-1.62496	2.21917e-37	-0.0464657	0.84594	-1.71937	1.82952e-36	-0.927618	3.10212e-13
YDL210W	Yes	-0.891713	0.00106719	-0.0337275	0.912731	-1.31337	5.88408e-05	0.446651	0.0659647	-0.487795	0.073654	-0.351766	0.280123	-0.937708	0.000798915	-0.430054	0.1085	-0.216075	0.440611	0.177917	0.531381	-0.603	0.0173219
YDL222C	Yes	0.578198	0.00691645	1.38	2.29291e-14	1.99259	3.92585e-07	1.29174	3.49823e-12	0.292841	0.239532	0.0757244	0.827856	2.12424	3.09346e-25	0.501157	0.0346613	2.06683	9.20605e-33	0.157954	0.518128	1.0343	9.21245e-09
YDL223C	Yes	0.692239	5.51044e-10	1.46506	3.84875e-23	0.734597	1.86225e-06	2.06718	2.60021e-39	0.273455	0.0796104	0.210053	0.293647	0.91685	3.10139e-11	0.951817	8.29499e-21	2.35856	1.03136e-44	0.739533	5.81706e-07	0.87783	1.02391e-13
YDL232W	Yes	-0.584967	0.00447134	-0.282576	0.145461	-0.452668	0.0289388	-0.507802	0.0391249	-0.117166	0.593409	-0.612099	0.00601362	0.300487	0.124413	-0.741028	0.000185059	-0.723335	0.000202449	-0.870369	4.14963e-06	-0.268525	0.163713
YDL234C	Yes	0.0803132	0.585706	-0.681881	9.47439e-09	-0.564002	8.82906e-08	-0.585487	3.63242e-06	-0.36615	7.43778e-05	-0.854561	1.07046e-06	-0.413683	2.59225e-05	-1.18778	9.32761e-46	-0.727265	8.27212e-14	-1.17662	1.29039e-46	-0.307684	0.000370097
YDR007W	Yes	0.0551671	0.862362	-0.580676	0.0227713	0.00403646	0.991047	0.595513	0.0128176	-0.263543	0.332995	1.88169	6.42173e-25	2.06956	1.91147e-37	-0.614155	0.0209599	-0.275839	0.318334	2.5357	5.81578e-64	-0.393106	0.153388
YDR010C	Yes	NA	NA	3.73663	0.0124079	2.94009	0.106412	4.35427	0.00128446	NA	NA	NA	NA	NA	NA	3.72909	0.0117093	3.49325	0.0190062	NA	NA	3.86325	0.00506124
YDR011W	Yes	-1.26937	1.19611e-59	-0.715953	3.5095e-24	-0.487378	2.96844e-14	-0.937534	1.41213e-11	0.216918	0.0120357	-1.22938	7.80149e-47	0.121438	0.32795	-0.589869	8.84247e-15	-0.634924	5.9755e-17	0.641639	7.57718e-24	-1.38554	2.49829e-122
YDR012W	Yes	-0.796909	2.87209e-33	-0.258801	0.00175534	-1.13913	2.72366e-34	-0.636887	1.34038e-13	-0.160883	0.090994	-0.182848	0.0848672	-0.115291	0.377577	-0.472599	5.1424e-13	-0.655899	4.22202e-13	-0.480671	4.86021e-08	-0.765471	8.59465e-30
YDR019C	Yes	1.637	9.78585e-64	2.09653	7.94951e-58	3.8078	3.94313e-268	1.99163	5.90316e-46	1.84035	8.05833e-88	0.569662	1.47254e-05	1.17154	8.86319e-21	0.809766	5.50458e-13	0.989646	6.68647e-16	1.41844	5.19475e-25	0.872743	2.47377e-17
YDR043C	Yes	-0.0348975	0.821474	-0.59598	0.00210768	0.0223455	0.930006	0.15897	0.273322	-0.12615	0.235128	0.196056	0.129744	-0.40799	0.000938418	-0.634984	1.34739e-11	-0.65994	1.24663e-11	-2.0692	1.1937e-73	-0.257393	0.0064173
YDR070C	Yes	0.995123	3.61061e-08	1.15933	2.21727e-08	-0.626365	0.0042899	0.215681	0.41172	-0.924658	1.17118e-06	-0.854012	0.0486772	2.30045	1.37531e-16	-1.86805	3.76846e-16	0.374217	0.194048	-2.37876	8.84797e-22	-0.317734	0.204161
YDR074W	Yes	-0.246405	0.00946625	-0.224807	0.456047	-0.764585	1.1838e-10	-0.778208	4.56169e-12	-1.26882	1.77055e-69	-0.562784	0.203057	-0.544418	2.13021e-11	-2.07779	3.0029e-180	-1.13853	1.78718e-32	-1.51784	2.52545e-81	-0.931668	3.96956e-39
YDR103W	Yes	-0.165698	0.309608	0.176673	0.327263	2.60709	2.28178e-45	0.633908	2.7097e-07	0.92434	2.91998e-18	-0.324835	0.065985	-0.156289	0.308105	0.381508	0.00204994	0.153065	0.31894	3.2061	0	-0.164633	0.238245
YDR104C	Yes	0.359873	0.000931541	0.208065	0.0770122	0.47293	7.83568e-06	0.695305	2.0455e-11	0.329305	0.00575984	0.527619	2.20007e-05	0.201949	0.139623	0.606508	2.2419e-10	1.05149	5.80473e-30	0.621906	3.0612e-09	0.448493	4.20768e-06
YDR123C	Yes	-0.231615	0.0195552	-0.68863	3.48473e-05	-0.872629	9.3938e-19	-0.86301	5.64622e-14	-0.340749	1.40446e-05	-0.440162	5.29951e-05	-0.797337	2.26548e-13	-0.338594	0.000797384	-0.739513	1.25617e-13	-0.299628	0.00300352	-0.200777	0.00972521
YDR124W	Yes	-1.04231	2.52893e-13	-0.815548	8.44205e-06	-1.01645	1.1761e-11	-0.5945	0.00277724	-0.390832	0.00626059	-0.901781	5.32367e-06	-1.03888	8.99331e-12	-0.992558	9.73394e-12	-1.24225	3.46262e-15	-0.92988	9.75696e-10	-1.15237	7.35623e-17
YDR146C	Yes	0.346703	0.000193777	0.619463	1.70076e-14	1.2468	7.77155e-41	0.66213	1.83936e-17	0.238791	0.00259003	0.107372	0.383185	-0.0562135	0.59709	0.461005	3.45481e-09	0.0673548	0.529999	1.35247	3.18505e-101	0.397134	9.99972e-08
YDR170W-A	Yes	-0.279876	0.249268	0.873972	8.00591e-05	0.634846	0.0039516	0.258465	0.278131	0.070393	0.814026	0.0588451	0.83687	0.439308	0.0446513	0.0200962	0.939872	0.885415	6.35917e-06	1.02653	1.0427e-09	-0.158815	0.475687
YDR171W	Yes	-0.0182642	0.923572	-0.594542	0.202628	0.274902	0.431621	-0.295981	0.113289	-0.970226	3.64179e-27	-0.319517	0.346756	0.29891	0.00868976	-1.8017	6.65387e-13	-1.48444	9.61339e-34	-1.15582	9.36132e-33	-0.831831	5.58691e-22
YDR210W	Yes	-0.805783	9.36333e-08	-0.9052	5.18824e-19	-0.959743	3.26631e-09	-0.516407	0.00119996	-0.27021	0.0100523	-0.647888	0.000340611	0.00538136	0.967162	-0.74268	0.000456719	-0.91228	4.14564e-11	-0.1575	0.0859578	-0.191577	0.0626012
YDR216W	Yes	-0.248599	0.0234413	0.834576	1.6163e-11	1.10929	3.0304e-15	1.0877	2.81621e-27	0.0612807	0.668596	0.329505	0.0225085	-0.154447	0.259804	0.360555	0.000164641	1.05348	5.11391e-18	0.865854	3.39444e-23	0.927022	1.81684e-20
YDR247W	Yes	-0.00287026	0.981742	-0.563951	0.05579	-0.237705	0.148541	-1.00371	3.97771e-14	-0.903376	1.33402e-23	-0.0161363	0.922225	-1.20982	1.27443e-46	-0.554271	2.4515e-10	-0.456562	0.000766864	-1.22186	7.93501e-38	-0.674445	5.76217e-19
YDR253C	Yes	-0.937801	3.79282e-07	-0.699346	0.00046519	0.38862	0.0905774	0.433907	0.1057	-0.920262	2.85832e-06	-0.55594	0.0149239	0.753219	4.76762e-06	-0.717997	8.83886e-05	-0.500141	0.00405608	0.0404728	0.830885	0.308997	0.0430612
YDR258C	Yes	-0.398463	3.11168e-08	0.0674865	0.659217	-0.249526	0.10197	-0.593324	9.83714e-10	-0.52842	7.04939e-18	-0.621242	0.000873994	-0.137393	0.0647662	-1.45249	3.52207e-62	-1.30284	1.9756e-73	-0.456167	1.43917e-09	-0.391265	6.40112e-13
YDR270W	Yes	0.979323	1.09245e-30	0.00855064	0.99279	1.27046	1.56871e-34	1.00293	1.77188e-12	0.303794	0.0111735	-0.238305	0.0488465	0.464472	0.000139464	0.819547	5.68342e-15	0.277782	0.0185978	0.801815	5.90624e-12	0.428259	2.89605e-05
YDR277C	Yes	0.203884	0.0109541	0.0945073	0.3409	0.13952	0.12055	-0.427375	0.00108542	-0.595764	4.73641e-12	0.419406	0.331885	-0.0327689	0.736052	-1.84246	9.22088e-73	-0.328648	0.000512989	-1.74436	5.70619e-82	-0.878107	6.74727e-29
YDR281C	Yes	0.335952	0.0048109	-1.5379	2.82527e-17	-2.01744	1.7122e-19	-3.35908	9.1694e-90	-0.753963	1.04843e-10	0.880364	7.64897e-08	-1.51337	4.1289e-22	0.449424	3.15277e-05	-0.304555	0.00211226	-2.91323	5.53914e-81	0.261674	0.00892038
YDR309C	Yes	0.74738	1.8464e-11	1.20147	1.55858e-22	1.91904	1.88194e-55	0.129763	0.355015	0.253365	0.0240287	0.393187	0.0056304	0.227804	0.163006	0.844909	1.3767e-18	0.571031	6.87294e-07	1.51351	1.81575e-64	0.387133	2.54501e-05
YDR317W	Yes	-0.366227	0.19307	0.171381	0.493339	-0.886533	0.00693745	0.411996	0.190859	-0.346242	0.217962	0.754622	0.0150917	0.628094	0.00303458	1.54053	1.29933e-21	1.53892	4.57571e-22	-0.586093	0.0154902	-0.611543	0.00929546
YDR322C-A	Yes	-0.621908	2.11525e-09	0.0175182	0.886588	-0.217796	0.132398	-0.393019	0.000880157	-0.131326	0.193959	-0.508171	0.00146857	-0.247842	0.00895106	-0.737455	1.63306e-10	-0.67179	2.40857e-08	-0.592179	2.41121e-10	-0.156921	0.0757774
YDR365C	Yes	0.428012	5.52805e-06	0.203082	0.00461678	0.562726	3.85935e-15	0.036187	0.780643	0.278346	0.000823247	0.776325	2.443e-11	0.693403	4.99195e-13	0.621876	1.07139e-19	0.650215	6.86289e-14	0.434119	6.76373e-08	0.313547	1.10065e-05
YDR380W	Yes	-0.646413	1.95429e-09	-0.200135	0.227361	0.174618	0.451246	1.55816	1.23773e-16	-0.644875	2.1637e-09	-0.331938	0.0718358	-0.949688	5.60439e-11	-0.217874	0.0807925	-0.11559	0.372968	-1.41036	1.15565e-07	0.511789	9.24578e-06
YDR384C	Yes	0.942805	7.52304e-26	0.130584	0.400984	1.26948	8.54058e-18	-0.0409408	0.828415	0.187041	0.145705	0.394539	0.00175796	0.650521	2.7431e-09	0.74817	4.73144e-16	0.89649	2.21112e-16	0.640477	2.24428e-08	0.145198	0.173737
YDR417C	Yes	-0.587046	0.335785	-0.387712	0.312358	-2.33717	9.57003e-06	0.549041	0.0953275	-0.499482	0.264506	-1.30453	0.00730219	0.558364	0.0802604	-0.451623	0.362609	-1.12351	0.00713271	-2.52074	2.49297e-06	-0.398196	0.447691
YDR428C	Yes	-0.383446	0.000326627	-0.514579	1.68341e-05	-1.34942	4.57817e-12	0.00590313	0.967702	0.169189	0.0985168	-1.30293	1.37445e-28	0.220427	0.0769759	-0.583485	2.0103e-07	-0.207574	0.177895	-1.39331	7.13636e-35	-0.673627	1.86529e-13
YDR451C	Yes	0.0715247	0.553619	0.877163	2.10142e-27	0.897719	1.14708e-21	1.02557	5.56415e-19	0.497713	9.24456e-08	-0.0196355	0.953644	0.509511	2.72319e-09	0.592353	8.27791e-08	0.699531	1.15141e-15	1.29026	4.72777e-62	0.753135	1.21587e-18
YDR502C	Yes	-0.28136	2.60685e-07	-0.47509	0.156577	-0.667989	4.39028e-09	-1.45553	1.36711e-28	-0.895883	1.87203e-29	-0.281939	0.0421135	-0.196221	0.00147519	-0.912141	5.75471e-53	-0.912195	2.61584e-38	-0.508008	2.50006e-15	0.0416999	0.424308
YDR504C	Yes	-0.230388	0.55195	0.0916458	0.766403	-0.742053	0.0106331	0.190555	0.653613	-0.495833	0.0767194	-1.72983	1.21745e-05	-0.803537	0.00934105	-0.54555	0.060154	-0.975123	0.000591505	-0.105497	0.724625	0.0665802	0.838298
YDR516C	Yes	0.201244	0.00639601	-0.126076	0.670794	-0.469578	1.99671e-05	-0.740111	1.39767e-11	-0.806165	9.76651e-30	0.0381412	0.958902	1.10688	2.50159e-22	-2.59705	2.17664e-264	-1.37864	2.93753e-36	-1.77205	1.79015e-116	-1.10333	7.59137e-68
YDR523C	Yes	0.437572	0.037474	0.680291	0.000201703	0.177411	0.529768	1.31566	7.54774e-16	0.60562	0.00110369	0.0693419	0.82155	0.044059	0.868659	0.421618	0.0412065	0.864571	2.39192e-06	1.07195	9.29738e-10	0.236761	0.26325
YDR528W	Yes	0.00950226	0.956912	0.696521	1.95196e-07	0.189829	0.15644	0.513248	0.000358019	0.595152	2.81669e-10	0.465514	0.0659882	0.421952	0.000446036	0.97968	4.61031e-24	0.293128	0.0155156	1.11006	7.53584e-37	0.868012	5.53012e-24
YDR533C	Yes	-1.3363	3.76572e-48	-1.50416	5.83126e-27	-0.807584	2.50832e-07	0.869626	2.05894e-11	-1.52836	1.30454e-37	-1.32048	1.11498e-20	0.500165	1.00356e-08	-1.05265	3.90067e-30	-0.955758	2.13613e-12	-1.96887	5.27007e-90	-1.84111	2.24638e-94
YEL011W	Yes	0.360934	5.55767e-08	-0.840645	0.00446326	-0.785647	1.08787e-14	-1.40044	5.63661e-19	-1.6096	1.0751e-63	0.221339	0.811952	NA	NA	-3.10987	7.50203e-179	-1.49327	1.05994e-48	-1.90784	2.92028e-98	-1.65606	8.58889e-137
YEL020W-A	Yes	-1.22053	1.5217e-23	0.0498045	0.686473	-0.761085	2.95822e-08	-0.242939	0.196129	-0.639567	4.67367e-09	-0.617745	1.53058e-07	NA	NA	-0.941651	1.04683e-24	-0.8414	2.99694e-15	-0.494924	5.6357e-08	-0.436139	2.63863e-05
YEL021W	Yes	-0.121856	0.0369597	-0.104981	0.229519	-1.24411	2.98116e-111	-1.76645	9.41372e-185	0.0354915	0.741662	0.380257	0.00111961	NA	NA	0.0356935	0.657143	-0.836916	2.81402e-35	-1.46821	3.24341e-156	-0.510071	1.08599e-19
YEL034C-A	Yes	-0.4165	0.423449	-0.947178	0.00410558	-1.69712	8.89721e-05	-0.48319	0.254123	-0.653284	0.109749	-0.87096	0.0652178	NA	NA	-0.0607269	0.912236	-1.40126	0.000218761	-2.22364	1.16705e-07	-0.226381	0.537619
YEL039C	Yes	0.701041	4.67834e-11	-0.951699	1.91403e-22	-0.340421	0.00350861	-0.0991317	0.676264	-0.808369	4.51512e-12	0.650669	0.260665	NA	NA	-2.21571	1.39814e-69	-1.25092	3.75706e-29	-0.747024	2.52191e-08	-0.840408	4.61821e-16
YEL041W	Yes	-0.489582	7.34963e-05	-0.401504	0.00249657	-0.186711	0.228431	-0.392546	0.00261846	-0.714924	4.40193e-09	-0.331105	0.077332	NA	NA	-1.02538	8.62494e-14	-0.591169	0.000723906	-0.31382	0.00951012	-0.613973	2.24299e-07
YEL053W-A	Yes	-0.535994	0.314574	-0.54305	0.084453	-2.48115	2.74204e-07	-1.10489	0.0231337	-0.395066	0.253764	-1.07521	0.0334404	NA	NA	-0.491351	0.207818	-1.44559	0.000122747	-2.45582	6.13744e-08	-0.26154	0.448372
YEL057C	Yes	-1.02808	0.000403663	-0.964051	0.00101496	-1.36052	9.97846e-05	1.17744	6.17107e-06	-1.32966	1.78935e-06	-0.266914	0.420527	NA	NA	-0.214564	0.447544	-0.0773859	0.790917	-0.720146	0.00631698	-0.531596	0.0473459
YEL065W	Yes	1.20381	1.20596e-33	-0.358417	0.644812	2.0844	4.24731e-42	1.41611	5.43588e-42	0.569619	4.39529e-06	-0.589428	0.00170665	NA	NA	0.991846	1.10714e-13	1.13785	9.88942e-18	0.920628	0.00111185	0.792972	1.41616e-10
YEL067C	Yes	0.907733	0.000167724	-0.141749	0.68498	0.187814	0.590521	0.502547	0.0960523	0.287707	0.349215	0.923981	0.0022683	NA	NA	0.844415	0.00081023	0.834881	0.000889496	0.539597	0.0319596	-0.14411	0.666385
YEL073C	Yes	0.16601	0.342806	-0.161372	0.485	-1.06252	3.1687e-09	0.636614	0.00106022	0.17972	0.344968	-0.251237	0.35707	NA	NA	-1.39005	2.00372e-14	-0.138982	0.490164	-0.954681	8.66046e-09	-0.949749	2.20432e-08
YER011W	Yes	1.9847	1.51951e-26	0.676249	0.000759252	0.597032	0.0341879	2.10423	7.68827e-18	0.190619	0.457256	1.40721	2.4764e-06	NA	NA	0.0705269	0.787283	1.24733	1.37644e-12	0.705403	0.000906221	-0.204497	0.421938
YER028C	Yes	0.251643	0.148031	-0.675183	1.06701e-05	-0.0503432	0.829749	0.0627207	0.795968	-0.406618	0.00349938	1.21442	7.64258e-14	NA	NA	0.952079	2.10573e-12	0.911138	4.93154e-12	0.810556	4.25147e-11	-0.0278012	0.869576
YER037W	Yes	-2.12208	2.68975e-128	-0.633492	6.33285e-05	-0.899804	0.0171891	-1.62992	4.60826e-35	-2.29786	1.76534e-142	-0.260198	0.0573049	NA	NA	-2.76833	0	-0.453814	8.98778e-08	-1.49199	3.1226e-138	0.0017592	0.985303
YER042W	Yes	-1.09613	6.24514e-26	-1.1284	2.56918e-14	-0.0364109	0.889994	-0.448571	0.000209865	-0.908871	2.95211e-16	-0.761642	2.38581e-10	NA	NA	-1.24066	2.63478e-24	-0.495289	1.25364e-05	0.154722	0.0861848	-0.154058	0.0952181
YER053C	Yes	-0.316802	0.0064861	-0.024842	0.938065	0.0551328	0.702226	0.366749	0.258788	-1.08176	4.10372e-33	-0.710959	0.000462846	NA	NA	-1.47766	1.6199e-42	-0.557102	0.000121265	-1.844	6.71757e-78	-1.22703	6.55408e-44
YER053C-A	Yes	-0.0358307	0.894502	-0.935204	0.000977599	0.806065	2.45733e-06	1.09215	7.78136e-08	-0.267353	0.256261	0.211225	0.462271	NA	NA	-0.360589	0.0732688	-0.750372	0.000379805	-0.977181	4.50037e-06	-1.05154	1.43363e-07
YER058W	Yes	-0.677955	8.17313e-07	0.467158	2.95549e-05	-0.731982	2.41001e-06	-0.595683	0.0033751	-0.00392684	0.983279	-0.201139	0.180873	NA	NA	-0.771728	7.54551e-08	-0.733915	3.35492e-09	0.471949	5.83801e-06	-0.350405	0.00357967
YER060W	Yes	-0.717516	1.18813e-17	-0.171746	0.0374543	-0.901317	2.13152e-16	-0.908447	7.25795e-27	-0.372004	1.68547e-06	-0.497526	5.25713e-06	NA	NA	-0.211691	0.0224451	-0.575066	1.91247e-12	-0.655632	1.08727e-13	-0.131707	0.0935534
YER067W	Yes	-0.275649	0.0168662	-0.542707	0.248565	-0.642333	0.00181879	-1.23391	5.02753e-18	-2.01581	5.49745e-24	-0.158749	0.868812	NA	NA	-3.09881	7.46376e-20	-2.08018	1.28683e-62	-3.26059	1.16857e-43	-2.48755	1.19445e-90
YER069W	Yes	1.49621	4.33157e-75	0.623986	6.1072e-13	0.154177	0.543761	1.28055	7.97392e-28	2.09402	1.38056e-112	0.805904	1.9577e-21	NA	NA	1.22654	1.12034e-66	0.581068	8.77654e-13	1.20811	8.40546e-47	-0.334606	0.000688419
YER072W	Yes	0.109481	0.416502	-1.09814	7.63525e-18	-0.710032	3.11546e-07	-2.34646	3.71728e-135	-0.319083	0.00279519	0.30378	0.00187698	NA	NA	0.109566	0.26098	-0.224067	0.0146357	-1.46285	4.37866e-52	-0.0441763	0.636469
YER076W-A	Yes	0.240175	0.399614	-1.42185	3.11143e-06	-1.05407	0.000594923	-0.789877	0.00938027	-0.684647	0.021045	0.614475	0.0144003	NA	NA	-0.536826	0.0533456	-0.871194	0.00177654	-1.33586	1.04436e-05	-0.610123	0.0177817
YER081W	Yes	-1.19801	5.55579e-84	-0.92193	5.97292e-57	-0.682838	3.59397e-10	0.602964	5.11989e-13	-0.639692	4.25312e-32	-1.21831	1.35621e-78	NA	NA	-0.96705	1.31777e-35	1.59471	1.90869e-57	-0.545661	8.77771e-22	-0.735011	8.91392e-18
YER096W	Yes	0.351084	0.0566459	-0.162549	0.462257	0.529921	0.0030736	1.87194	4.26386e-43	0.682149	0.000360732	0.46853	0.0266903	NA	NA	0.839559	3.93282e-08	0.692909	4.45925e-05	2.10317	2.08502e-69	-0.18485	0.336983
YER150W	Yes	0.183799	0.674189	0.171117	0.798658	1.4314	0.00785359	-0.342818	0.076097	-1.30235	6.39902e-12	-0.684242	0.0115806	NA	NA	-0.353835	0.42155	-1.12768	6.44565e-09	-2.21673	2.28701e-36	-1.70797	5.08189e-26
YER188W	Yes	-1.2545	1.38032e-25	0.512712	0.155148	-0.635888	7.295e-06	0.0441957	0.839283	-1.45605	2.05697e-20	-0.463453	0.116249	NA	NA	-1.01764	5.40251e-12	-0.758515	4.45089e-07	-0.827404	3.89475e-09	-1.41477	1.58476e-16
YFL014W	Yes	1.49594	0.1157	2.46985	0.00317466	1.46315	0.130327	2.16928	0.0103205	NA	NA	NA	NA	2.89548	0.000652677	NA	NA	3.3689	4.25745e-05	NA	NA	1.26253	0.153088
YFL021W	Yes	-1.66139	1.61167e-84	0.529098	5.67194e-09	-1.44862	7.47158e-48	-0.342701	0.0143575	-0.913016	1.13366e-25	0.158756	0.145645	-2.02418	5.85728e-107	NA	NA	0.0338148	0.771928	0.211191	0.00430721	0.348419	3.01209e-05
YFL062W	Yes	0.962888	3.48549e-25	0.0938332	0.465448	0.0429859	0.82146	0.34677	0.0202994	-0.200468	0.0790249	0.720727	1.48882e-05	1.29143	3.40999e-56	NA	NA	0.612189	1.47913e-05	0.403367	0.00144573	0.852802	1.30821e-13
YFR015C	Yes	0.30364	0.000199518	-0.0220351	0.965577	-0.76073	1.22604e-18	-1.12993	5.36117e-15	-0.664491	2.88764e-09	0.377457	0.621497	1.15067	1.87866e-28	NA	NA	-1.95888	7.00626e-74	-3.06778	5.45759e-48	-1.51007	4.35832e-74
YFR017C	Yes	0.236457	0.18929	0.177309	0.755884	-0.0635721	0.838823	-0.489045	0.00373476	-1.17107	1.93453e-12	-0.0881725	0.881387	1.58213	2.18561e-26	NA	NA	-0.980319	1.11202e-06	-2.00125	4.59259e-40	-1.16157	5.61846e-18
YFR032C-A	Yes	-0.288293	0.0580559	-0.606354	5.70917e-10	-0.601336	8.2008e-07	-0.789185	1.27169e-06	-0.303016	0.0134608	-0.460539	0.000107214	0.417052	0.0005011	NA	NA	-0.530001	3.31725e-06	-0.797369	4.25218e-16	-0.507475	5.0383e-07
YFR052C-A	Yes	-0.759196	3.51763e-09	0.390975	0.0165538	0.282679	0.218354	0.315018	0.275194	-0.530964	8.31682e-05	-0.709526	0.2506	1.61217	1.00082e-32	NA	NA	-1.26788	0.000111502	-2.64184	6.41591e-57	-0.710305	7.84553e-08
YFR053C	Yes	-0.61713	5.53764e-13	0.638641	0.000171505	0.693648	2.86911e-09	0.201697	0.261117	-0.240481	0.0263521	-0.374682	0.578473	1.84048	7.151e-39	NA	NA	-1.19394	2.33604e-07	-2.41018	3.50837e-79	-0.716895	3.9455e-20
YGL021W	Yes	0.123046	0.320033	0.526854	8.59865e-10	0.842226	1.83975e-16	0.990639	1.17528e-24	0.29358	0.00169647	-0.066174	0.611932	NA	NA	0.449135	4.66171e-08	NA	NA	1.1107	1.11934e-48	0.595082	2.12771e-11
YGL030W	Yes	-0.230942	0.0611809	-0.59519	8.05868e-07	-0.622312	3.14739e-06	-0.876697	5.97233e-09	-0.307059	0.00925196	-0.290298	0.036478	NA	NA	-0.434127	6.08822e-05	NA	NA	-0.76222	4.18605e-10	-0.41572	0.000104683
YGL045W	Yes	-0.363969	0.000584197	-0.815825	5.53144e-15	-0.757041	2.08143e-09	0.188189	0.0906241	-0.0819783	0.492437	-0.289729	0.0440009	NA	NA	-0.48496	4.828e-07	NA	NA	-1.11261	1.80461e-26	-0.622606	1.86761e-10
YGL089C	Yes	1.5993	0.0121823	5.33077	1.27588e-06	10.044	1.21133e-121	0.952332	0.198098	1.29266	0.0365385	0.817853	0.545097	NA	NA	0.942545	0.157537	NA	NA	7.41913	3.51827e-105	0.0754671	0.939851
YGL096W	Yes	-1.49601	8.14581e-38	-0.801053	0.0444621	-0.656223	6.77682e-07	-0.182688	0.242605	-0.796116	8.31018e-13	-0.709378	8.1332e-06	NA	NA	-2.02718	1.6619e-47	NA	NA	-2.35253	4.59527e-66	-1.13063	3.33643e-25
YGL117W	Yes	0.363005	6.13814e-06	-0.602982	7.46313e-09	-1.39219	2.2258e-29	-1.47109	1.91043e-17	0.284303	0.0139008	-0.489651	0.00103807	NA	NA	-0.241366	0.00364367	NA	NA	-1.26261	6.21564e-53	-0.640527	1.02787e-15
YGL121C	Yes	0.0793007	0.780309	1.04445	4.12717e-07	0.270709	0.238741	1.47828	8.25477e-11	-0.748472	0.00154436	-1.37731	3.48472e-06	NA	NA	-1.50708	1.94187e-08	NA	NA	-1.11915	3.90509e-06	-0.213628	0.348191
YGL158W	Yes	0.817267	0.14654	-0.578838	0.46509	0.47795	0.476338	2.16085	1.18253e-06	0.542304	0.369369	1.59452	0.00380629	NA	NA	2.26614	1.15571e-09	NA	NA	1.53016	0.000317315	0.154108	0.833756
YGL196W	Yes	-0.334823	2.1293e-05	-0.48682	2.0874e-10	-0.715423	1.25991e-20	-0.0971837	0.40677	-0.544848	1.99847e-13	-0.581805	7.7479e-07	NA	NA	-0.734159	4.21897e-21	NA	NA	-0.765748	1.02436e-21	-0.744273	2.98534e-23
YGL209W	Yes	0.547618	7.5687e-12	-0.183183	0.194774	0.66599	1.01359e-07	0.799251	2.91669e-13	-0.306494	0.000933783	1.3112	2.19682e-18	NA	NA	1.56589	6.47102e-48	NA	NA	-0.113729	0.336907	-0.536735	1.71127e-13
YGR008C	Yes	-0.117221	0.703483	-0.629373	0.0590244	-0.434993	0.00655217	-0.323628	0.0476519	-0.756979	2.27315e-10	-0.488859	0.372156	NA	NA	-2.34079	6.41985e-79	NA	NA	-2.34241	4.23338e-88	-1.144	5.56985e-26
YGR043C	Yes	0.652032	0.00150877	2.14963	1.69628e-26	0.663733	0.0239468	1.79218	1.68492e-21	-0.278831	0.285155	-0.331574	0.323931	NA	NA	0.672447	0.00114335	NA	NA	-0.554666	0.0350998	0.420093	0.0579268
YGR050C	Yes	0.586499	0.00859796	-0.808902	0.00207248	0.340498	0.221287	1.1683	0.000512711	-0.252183	0.355469	1.14326	7.06381e-07	NA	NA	0.666116	0.00151225	NA	NA	0.00248496	0.992486	-0.630185	0.0120319
YGR055W	Yes	-0.650326	2.30878e-28	-0.598709	0.172526	0.278592	0.0132204	-0.731734	5.36497e-23	-0.412627	1.52259e-08	-0.659176	0.000536461	NA	NA	-0.651745	5.73428e-24	NA	NA	-0.0639881	0.464776	0.0317906	0.566518
YGR066C	Yes	-0.414343	0.337844	-0.816214	0.0436796	-1.02103	0.0182717	2.42287	8.61088e-22	-1.16685	0.00623657	-1.06269	0.0711683	NA	NA	-0.983208	0.024198	NA	NA	-0.64131	0.107946	-0.881913	0.026243
YGR067C	Yes	0.285802	0.304271	1.10514	3.26514e-07	0.277375	0.33741	1.30727	8.82706e-11	0.973315	3.99807e-07	0.262235	0.384392	NA	NA	0.845629	4.40192e-05	NA	NA	0.196048	0.431027	-0.121347	0.672071
YGR079W	Yes	0.068571	0.538135	0.435828	0.0167224	0.652298	1.10558e-12	0.85817	2.23019e-08	0.554256	5.72059e-10	0.615612	0.0110281	NA	NA	1.66635	2.39457e-49	NA	NA	0.866645	1.23223e-12	0.658155	8.71256e-20
YGR109C	Yes	0.175382	0.398216	0.715296	0.00182574	0.683682	3.22403e-05	0.505296	0.00203475	0.074043	0.725539	-0.301889	0.219904	NA	NA	0.474511	0.00164659	NA	NA	0.712664	9.46974e-07	0.781329	3.19813e-09
YGR121C	Yes	-1.30118	5.4258e-50	-1.20371	3.59233e-42	-2.225	3.57802e-58	-1.1369	4.6428e-10	-0.629466	2.65481e-14	-0.644748	0.00012545	NA	NA	-1.88309	2.99528e-94	NA	NA	-0.175191	0.134189	-0.514585	3.78991e-06
YGR138C	Yes	0.0256328	0.872036	-0.284829	0.661496	0.189533	0.423174	0.612307	2.17708e-06	-0.866495	2.40369e-18	-0.546836	0.000489165	NA	NA	-1.01187	7.27708e-29	NA	NA	-3.05622	1.68701e-247	-1.59076	2.65249e-67
YGR142W	Yes	0.0179575	0.924038	-1.39379	1.4691e-08	0.528645	0.123259	-0.266144	0.235986	-0.825977	2.49594e-20	-0.390323	0.019633	NA	NA	-1.00433	2.27913e-19	NA	NA	-0.76969	4.6958e-20	-0.568437	2.29525e-09
YGR161C	Yes	-0.767606	2.31672e-12	-0.465765	0.00109852	-0.948233	6.94592e-25	-0.555528	2.88088e-05	-0.830232	3.37042e-25	-0.901146	4.4862e-06	NA	NA	-1.73404	1.52339e-78	NA	NA	-1.32367	2.78593e-53	-0.174093	0.0341973
YGR161W-C	Yes	-0.548055	5.47719e-05	-1.04526	2.32735e-24	-0.679003	8.06437e-11	-1.04651	1.20157e-18	-0.729665	3.67769e-13	-0.437955	0.0792369	NA	NA	-1.46487	9.15206e-40	NA	NA	-1.44862	1.16991e-36	-0.559439	1.31812e-09
YGR174W-A	Yes	-0.335053	0.328933	-0.648368	0.0369769	-0.106624	0.796959	0.120455	0.741645	-1.06012	0.000506395	-0.0554831	0.908236	NA	NA	-1.1498	0.00148554	NA	NA	-0.648928	0.0328841	-0.838844	0.00526645
YGR197C	Yes	-1.10195	7.55287e-49	-1.04005	7.76278e-48	-0.297056	0.00243698	-1.30402	4.33345e-39	0.234618	0.00119749	-1.24606	2.39753e-68	NA	NA	-0.93269	1.35187e-40	NA	NA	0.271279	1.10256e-05	-1.27741	4.82768e-89
YGR201C	Yes	0.104001	0.517386	-0.589116	0.000190931	-1.66964	8.26723e-27	0.0712625	0.723588	-0.218806	0.146029	-1.11239	1.71634e-10	NA	NA	-0.903347	1.49349e-11	NA	NA	-1.14779	1.50655e-16	-1.52181	3.5637e-26
YGR213C	Yes	-1.0846	3.19375e-06	-1.49673	1.29936e-09	-1.70271	1.69908e-09	1.02654	1.02415e-09	-0.180236	0.493058	-0.857491	0.00276932	NA	NA	-0.0211951	0.938813	NA	NA	-1.28718	1.54087e-08	0.0629065	0.780123
YGR224W	Yes	-3.20337	4.68394e-08	-1.59646	0.000468606	-1.85079	0.000106487	-0.0393504	0.924075	0.287198	0.433954	-2.67196	1.23857e-06	NA	NA	-2.82076	3.08775e-07	NA	NA	-0.871927	0.0193011	-1.77458	3.88129e-05
YGR243W	Yes	0.587768	9.81566e-07	-1.05293	8.13781e-16	0.345213	0.00872496	0.0396499	0.834289	-0.944903	1.94269e-09	0.91108	0.0306597	NA	NA	-0.76187	5.33733e-08	NA	NA	-1.77227	9.92081e-37	-0.317129	0.0127933
YGR248W	Yes	-0.807726	1.12064e-08	-0.338607	0.136641	-0.43134	0.00738308	-0.377458	0.0120147	-1.58319	4.14488e-31	-0.480806	0.104692	NA	NA	-2.35203	1.94495e-46	NA	NA	-2.44658	1.18936e-47	-1.70522	8.21074e-30
YGR249W	Yes	0.652377	7.03657e-05	-2.53453	1.25582e-07	-1.32824	0.0113183	-1.38002	7.38334e-32	-1.62674	3.41847e-09	1.71469	6.4212e-06	NA	NA	-1.24629	3.4296e-18	NA	NA	-2.31268	2.19778e-51	-1.9264	2.01657e-40
YGR254W	Yes	-0.152355	0.129039	0.172167	0.543966	-0.366517	0.0138797	-1.02983	2.17305e-08	-0.609415	8.93202e-11	-0.647491	0.0197642	NA	NA	-1.6402	7.11777e-111	NA	NA	-0.627085	3.42571e-09	-0.421477	1.61158e-05
YGR280C	Yes	0.623916	9.43402e-07	0.255216	0.0110246	0.609332	1.51191e-27	0.607514	0.00325594	-0.0370665	0.650246	0.762377	1.15557e-29	NA	NA	0.879826	0.000184639	NA	NA	0.623181	1.12577e-33	0.115239	0.0328464
YHL009W-B	Yes	0.898459	0.000976645	0.372907	0.10909	-0.192634	0.609023	0.0907772	0.697956	-0.772756	0.235477	0.791164	2.30522e-05	0.645337	0.000164496	1.17628	2.30917e-16	1.06062	6.4075e-09	NA	NA	-0.333997	0.464005
YHL021C	Yes	-0.242505	0.115714	-0.388245	0.278393	-0.876041	8.7854e-08	-0.651723	0.00207974	-0.779419	9.08949e-13	-0.468099	0.435943	0.839927	1.33174e-11	-2.68517	1.2737e-36	-1.13456	9.63647e-24	NA	NA	-0.964451	9.44413e-20
YHL026C	Yes	0.761195	1.91398e-11	0.340218	0.00878083	1.10164	4.55877e-20	0.708069	1.59649e-07	0.149787	0.286886	0.28571	0.0806654	0.0613484	0.694812	0.774967	1.5591e-11	0.380087	0.00138047	NA	NA	0.216096	0.0998968
YHL035C	Yes	0.510668	2.57615e-09	-0.18471	0.589335	0.942065	1.2528e-16	1.37489	7.72651e-22	0.050107	0.662666	-0.641976	4.3804e-12	1.18768	5.95716e-51	0.526116	1.67062e-08	1.13234	9.44344e-34	NA	NA	0.282782	0.0042494
YHL036W	Yes	-0.610644	1.19462e-06	-0.982142	1.36157e-12	-0.389694	0.00313251	-0.494706	0.0124398	-1.02991	8.03075e-19	-0.724783	0.105493	-0.148944	0.412241	-1.46151	3.14517e-21	-0.52564	2.8036e-05	NA	NA	-0.346963	0.00142306
YHL042W	Yes	-0.0894274	0.854788	-0.804451	0.0282936	-1.29208	0.00761332	0.805979	0.0212771	-0.597245	0.10365	-0.675597	0.103349	-0.0437091	0.914963	-0.500336	0.165726	-0.903239	0.0226166	NA	NA	-1.06677	0.00771311
YHL043W	Yes	-0.350702	0.558264	-1.159	0.0420253	-3.20128	0.000275117	1.06122	0.0506438	-0.935123	0.109993	-1.12061	0.0749539	-1.59908	0.0134478	-0.588999	0.309804	-1.71455	0.00586449	NA	NA	-2.53477	0.000476636
YHL047C	Yes	1.4928	7.207e-56	0.19786	0.0894273	0.900956	2.50439e-38	1.02101	2.29383e-41	0.340802	6.2796e-06	-0.0484192	0.78824	0.923884	1.28207e-24	1.06556	8.47613e-23	0.683923	2.10064e-09	NA	NA	-0.00360075	0.969963
YHR022C	Yes	-1.88836	9.73936e-28	-0.0586687	0.783069	-1.129	2.88621e-12	1.85252	1.43575e-67	-1.49636	1.81106e-23	-2.44015	2.8242e-34	-1.64948	2.19694e-17	-1.74116	2.60866e-23	-1.89551	8.74906e-30	NA	NA	0.458926	0.000136236
YHR033W	Yes	0.309044	0.0168067	0.865532	9.84744e-15	1.4453	5.18386e-13	0.993337	4.43492e-27	0.133154	0.309169	0.0979434	0.589579	-0.173253	0.2006	0.166695	0.249372	0.812455	3.05601e-08	NA	NA	0.761772	1.01288e-18
YHR038W	Yes	-0.603111	2.98755e-08	0.15391	0.141147	-0.618753	2.93036e-08	0.00130907	0.993234	-0.12789	0.361587	-0.291887	0.0542792	-0.262254	0.0139873	-0.727809	1.24241e-11	-0.613445	9.1643e-08	NA	NA	-0.466265	3.50598e-07
YHR047C	Yes	-1.31512	1.1858e-91	0.327869	6.01206e-10	-0.00294874	0.971185	-0.361556	0.000116077	-1.19458	1.25482e-127	-0.788081	2.20018e-23	-0.165778	0.00450276	-0.781976	1.99391e-54	-0.124126	0.0865567	NA	NA	-0.0719039	0.204972
YHR048W	Yes	-1.43775	1.36534e-24	0.0853422	0.528805	-0.319313	0.0173393	-0.835289	0.00105024	-0.838129	1.05397e-11	-0.852918	3.1794e-08	1.12489	1.26135e-19	0.399246	0.000390708	0.394655	0.000459122	NA	NA	-0.246602	0.0443174
YHR054C	Yes	0.00603362	0.983221	-0.257343	0.527919	-0.616241	0.0215511	2.49887	1.82479e-22	0.177742	0.491723	1.45953	9.7284e-07	0.336952	0.256037	0.79777	0.00178629	0.848073	0.00587493	NA	NA	-1.23132	0.000239188
YHR054W-A	Yes	0.743488	0.0200221	0.322399	0.440146	-2.3376	0.0982029	2.57823	6.60759e-14	0.577267	0.217114	0.690931	0.0677485	0.95712	0.00211353	1.20044	7.59745e-07	1.26055	6.96941e-06	NA	NA	-1.59808	0.331921
YHR071W	Yes	0.973817	4.28804e-35	-0.31909	0.000258079	-0.295546	0.0140528	-0.59693	5.97385e-10	-0.0101296	0.932976	-0.0958194	0.525289	1.35209	9.29737e-57	0.674068	2.60595e-17	0.912934	1.02919e-14	NA	NA	-0.845776	1.31786e-25
YHR084W	Yes	0.252686	0.0363901	0.717815	1.64282e-07	1.71363	5.43896e-36	0.0546657	0.69743	0.992015	4.2543e-32	0.30615	0.168155	0.339686	0.00909308	0.6695	2.98747e-11	0.343515	0.00435336	NA	NA	0.391564	1.56411e-05
YHR087W	Yes	-0.449192	0.0954339	-0.619571	0.239561	-0.000904707	0.999145	-0.600374	0.00302802	-1.45038	1.2009e-20	-1.01237	0.0728011	1.90542	2.45214e-18	-3.15748	7.33585e-37	0.0610154	0.866792	NA	NA	-1.25621	5.03506e-16
YHR092C	Yes	-0.208387	0.0223986	0.00818363	0.970707	0.024401	0.872341	-0.241416	0.041423	-1.12221	1.74037e-30	-0.0521137	0.932858	0.623605	5.1657e-07	-3.078	0	-2.40439	4.29101e-175	NA	NA	-2.84965	3.52382e-282
YHR096C	Yes	0.811193	0.00257521	1.13334	3.95198e-05	-0.168836	0.69239	1.45129	3.02295e-07	-0.371839	0.312548	-1.04015	0.0116697	-0.505118	0.15306	-0.479814	0.130034	1.47389	1.03406e-05	NA	NA	0.0240098	0.952745
YHR097C	Yes	0.0515763	0.757112	-0.642482	3.38002e-06	0.114353	0.5312	-0.275489	0.0058583	-0.512081	2.55993e-08	-0.640108	0.00156446	-0.306116	0.00872492	-1.17436	8.72228e-32	-0.699761	7.98118e-12	NA	NA	-0.649922	5.36509e-16
YHR128W	Yes	-0.730658	5.06383e-44	-0.122916	0.0455002	-0.757215	4.13223e-48	-0.268701	0.000929835	-0.68702	1.20694e-38	0.10456	0.114007	-0.86848	1.68411e-39	-0.328684	6.49462e-13	-0.130107	0.0429658	NA	NA	-0.144696	0.00445976
YHR136C	Yes	0.252136	0.0423537	-1.47707	2.35351e-16	-1.168	0.000671964	-5.98152	2.06082e-163	-0.586532	1.46307e-05	0.690575	2.69887e-08	-0.612443	1.32887e-06	0.0677463	0.567298	-0.0443448	0.767398	NA	NA	0.343428	0.00405504
YHR138C	Yes	-0.0994823	0.617289	-0.974557	1.36497e-15	-0.274637	0.0865174	-0.483857	0.000149136	-0.416264	4.4101e-05	-0.721083	0.000569679	0.222316	0.0440211	-1.08126	8.23675e-20	-0.669897	7.67881e-09	NA	NA	-0.385091	0.000100312
YHR157W	Yes	0.857965	0.00409769	0.714299	0.0249354	0.52297	0.223327	1.2901	5.19427e-06	0.467061	0.163004	0.377986	0.323828	0.708029	0.0303597	1.07242	9.20662e-05	0.769558	0.0163659	NA	NA	0.473736	0.151535
YHR214W	Yes	1.48817	0.00522087	0.307264	0.681296	-0.680202	0.42847	1.94289	3.34548e-05	2.50169	6.74924e-09	2.14842	5.25713e-06	3.55217	9.0048e-21	-2.37007	0.0273321	1.87668	6.8921e-05	NA	NA	-0.406433	0.596829
YHR216W	Yes	-0.207507	0.0571785	-1.2221	1.50048e-31	-1.02783	1.05967e-20	0.75937	1.77028e-36	0.0156834	0.855486	-0.276395	0.101786	0.579746	4.23457e-17	-0.697581	3.12789e-22	-0.579251	4.93836e-11	NA	NA	-0.920343	7.1827e-61
YHR217C	Yes	-0.727293	0.263952	-0.340803	0.718736	-1.51106	0.0341333	-0.902907	0.16372	-2.29021	0.00264645	-2.03717	0.0126102	-1.06359	0.0972797	-2.15537	0.00659334	0.0351571	0.956752	NA	NA	-0.538171	0.50555
YIL011W	Yes	0.674519	2.98749e-07	-1.03841	7.75151e-08	0.14177	0.450902	0.0704632	0.632292	0.914192	2.91051e-22	0.667946	1.59125e-08	2.19061	8.43759e-84	-0.426811	0.00076934	0.685803	2.32096e-11	-1.28925	1.97658e-22	NA	NA
YIL045W	Yes	-0.191598	0.0604118	-0.459151	0.00295664	-0.941832	1.15312e-23	-0.507063	5.55494e-06	-0.597017	8.62163e-15	-0.4188	0.0389996	0.318566	0.00428229	-0.763459	3.43218e-20	-0.632827	1.44788e-13	-0.715956	6.74363e-19	NA	NA
YIL055C	Yes	0.176906	0.288828	0.360415	0.0176929	1.12089	2.50623e-07	1.21173	1.67441e-22	0.259424	0.0588086	0.092454	0.630664	0.143052	0.365201	0.698143	3.34491e-09	0.0917303	0.552581	1.59154	1.18278e-52	NA	NA
YIL059C	Yes	-0.176133	0.259291	-0.685475	9.74252e-07	-0.811773	9.14489e-09	0.0827054	0.689535	-0.390156	0.00299146	-0.521719	0.00175766	0.826199	2.52164e-13	-0.556105	5.39886e-06	-0.721702	1.35248e-08	-0.761892	1.88767e-07	NA	NA
YIL073C	Yes	-1.34446	5.47604e-08	-0.634072	0.00459083	-0.499765	0.0273484	1.77768	3.47257e-38	1.08623	1.31956e-09	-0.614677	0.00925705	-0.782355	0.000619808	1.13981	1.03571e-13	-1.27256	9.89842e-09	1.21675	1.41386e-13	NA	NA
YIL113W	Yes	0.512453	0.00284699	-1.0709	0.000226391	-0.316411	0.370117	0.479987	0.00567045	-0.994815	1.41694e-06	0.621614	0.0372137	0.955471	3.32567e-05	-1.83841	1.19878e-16	-0.341733	0.0713346	-1.39042	8.11739e-11	NA	NA
YIL119C	Yes	-0.777426	2.22862e-08	0.231307	0.209056	-0.667815	0.00162738	0.716729	0.00260363	0.222525	0.121499	0.0820142	0.714638	-0.230891	0.177507	-1.58805	2.38901e-29	-0.240276	0.181055	-2.43513	1.05174e-46	NA	NA
YIL121W	Yes	-0.814937	1.91186e-35	0.00945893	0.946997	-1.90198	1.15064e-71	0.457033	0.000368065	-0.798219	8.91711e-29	-2.41385	3.10677e-177	1.15387	5.38429e-20	0.821961	9.5619e-30	1.05805	2.65013e-43	-1.24505	3.22909e-48	NA	NA
YIL130W	Yes	0.112369	0.341052	0.526857	7.71635e-06	0.816734	3.95352e-18	0.332216	0.0167163	0.323003	0.0052338	0.568509	0.000610633	-0.154534	0.161647	0.759729	6.71844e-23	0.734115	8.61415e-10	0.835766	5.20637e-23	NA	NA
YIL160C	Yes	1.10584	0.0869699	1.29043	0.0242981	0.637927	0.404948	4.43273	1.48329e-30	-0.456122	0.631951	0.21943	0.824199	2.41928	1.41595e-06	0.281842	0.737186	1.83558	0.000436481	-0.248513	0.776	NA	NA
YIR028W	Yes	-0.889208	0.00209678	-0.959269	0.000611759	-1.39892	3.86668e-06	2.17114	1.49609e-15	-0.914994	0.000738691	-1.00813	0.00218032	-1.175	4.10828e-05	-0.27863	0.353766	-0.193021	0.529497	-1.14964	4.90887e-05	NA	NA
YIR030C	Yes	-0.860038	4.49685e-11	-0.0311351	0.853989	-2.11637	6.06254e-39	0.707072	3.77338e-09	0.0114533	0.949724	-0.217344	0.149286	-1.01211	2.76014e-14	-0.60149	2.24322e-06	-0.171686	0.209727	-0.984093	1.42783e-12	NA	NA
YIR032C	Yes	-2.87566	2.28364e-50	-0.666913	5.13439e-06	-2.95366	1.28269e-47	-0.546998	0.0231763	-2.40482	4.61752e-44	-0.675705	0.00179949	-2.52004	8.37497e-42	-2.26164	8.24207e-36	-0.931274	1.33703e-07	-0.354724	0.0085906	NA	NA
YIR034C	Yes	1.35865	7.3943e-134	-0.0544742	0.557958	-0.0993308	0.59316	-0.357185	0.00367528	0.891166	7.90597e-48	-0.0928571	0.40066	1.27484	5.45161e-21	0.607935	6.5643e-21	0.751535	1.14372e-19	-0.504817	2.31914e-12	NA	NA
YIR039C	Yes	-0.228431	0.0133511	0.159375	0.263902	-0.749757	8.55758e-09	0.114539	0.321235	-0.293139	0.00224541	-0.759859	1.8429e-05	-0.270795	0.0110865	-1.22341	6.36802e-36	-0.611163	1.8427e-12	-0.32406	0.000108816	NA	NA
YJL045W	Yes	0.285511	0.621013	0.928336	0.0249826	-0.320448	0.613322	3.15872	6.27476e-24	0.554138	0.274979	-0.0356775	0.963956	2.08891	2.12597e-10	NA	NA	1.55775	4.0451e-05	-0.637903	0.267265	0.277737	0.59548
YJL047C-A	Yes	1.11181	0.00279558	0.75026	0.0711204	1.04724	0.00566189	0.947722	0.0145089	-0.15048	0.801796	1.52179	0.000291031	1.25035	0.000436465	NA	NA	0.246927	0.596795	1.06862	0.00159866	-0.650994	0.18524
YJL052W	Yes	0.0926468	0.777943	0.26416	0.625202	-0.884492	0.00825638	-0.679882	4.09555e-05	-1.24472	3.21456e-09	-0.44545	0.486862	3.36995	1.22833e-60	NA	NA	-0.922595	1.01361e-10	-2.98692	1.41522e-98	-1.77602	3.83271e-13
YJL079C	Yes	0.799631	1.81604e-25	1.12635	1.79182e-42	0.779244	1.73537e-07	0.9174	3.10324e-31	1.47754	1.58962e-78	0.493315	3.58866e-09	0.306122	0.00228835	NA	NA	0.457027	3.32335e-08	0.227633	0.00289281	-0.0752178	0.523861
YJL088W	Yes	2.65704	0	0.392506	0.000175964	-1.17484	0.0283289	1.88354	2.01108e-36	3.12713	0	1.12744	5.29193e-49	-0.862755	2.30385e-20	NA	NA	0.828971	2.24911e-13	1.1981	3.89277e-25	-1.23747	8.58523e-51
YJL089W	Yes	0.0224857	0.95407	0.398521	0.135514	-1.04233	0.000588814	2.66191	2.62419e-55	0.619229	0.00442529	-0.202076	0.545212	0.830378	9.86587e-05	NA	NA	1.25371	8.24568e-11	-0.49666	0.0683036	-0.41256	0.125542
YJL116C	Yes	1.4635	4.53157e-14	3.13614	1.02192e-70	3.36302	5.21294e-79	1.25534	8.69211e-08	0.0351752	0.930921	1.69172	1.03947e-08	0.520686	0.0858312	NA	NA	3.16179	4.2392e-45	-0.830804	0.00760699	-0.278542	0.338321
YJL141C	Yes	-0.0395251	0.769159	-0.349425	0.0381391	-0.285116	0.0226144	-0.525075	0.00328517	-1.10685	1.84446e-41	-0.371686	0.286851	-0.130481	0.303685	NA	NA	-0.92835	1.15141e-15	-0.998049	6.64362e-32	-0.77353	7.83587e-21
YJL144W	Yes	-0.0394473	0.866592	-1.43489	0.000794968	0.138031	0.614539	-0.468998	0.000567683	-1.1644	1.89625e-22	-0.714379	0.00931384	-0.0441717	0.755918	NA	NA	-1.96934	1.02707e-51	-1.08167	2.32472e-20	-0.930529	8.2059e-16
YJL157C	Yes	-0.137534	0.777105	2.7815	0.00100201	7.27089	2.56109e-122	1.30168	9.48258e-06	0.312841	0.374854	1.02548	0.00187698	0.487313	0.172312	NA	NA	-0.0915719	0.839823	6.77445	0	0.0287941	0.950478
YJL160C	Yes	1.08683	0.000711274	-0.0804896	0.87155	0.196234	0.689062	0.960559	0.0147284	1.10269	0.000245536	0.176597	0.735594	1.16096	0.000334748	NA	NA	0.761856	0.0257919	-0.677744	0.140689	-0.214699	0.638093
YJL165C	Yes	-0.0291103	0.837429	-0.505223	0.000151179	-0.303934	0.0242733	-0.58673	7.18828e-06	-0.349757	1.77332e-05	-0.473024	0.00186454	-0.710976	1.76918e-20	NA	NA	-0.66904	1.73219e-14	-0.747302	5.33724e-24	-0.49081	1.78024e-12
YJL189W	Yes	-0.331404	0.114115	-0.607863	3.82937e-09	-0.584549	0.00014838	-0.848766	3.41273e-07	-0.266551	0.027147	-0.518372	0.000218951	0.353556	0.00357944	NA	NA	-0.611237	3.27475e-06	-0.64432	3.37859e-08	-0.423515	4.67978e-05
YJL194W	Yes	-0.0622185	0.773667	0.830051	1.23338e-07	0.622726	6.57138e-05	0.378181	0.0173383	0.47944	0.00170285	0.16472	0.443076	0.767083	3.84815e-09	NA	NA	0.562527	8.1784e-05	0.774777	7.99564e-09	0.699428	3.57589e-08
YJL196C	Yes	-0.458104	6.42004e-06	0.914366	7.91327e-32	0.715276	4.68298e-35	0.316411	0.000994645	0.419611	1.64063e-06	-0.286241	0.018643	1.34741	2.17731e-55	NA	NA	1.06396	3.25566e-27	0.61688	2.68766e-10	0.121834	0.0881965
YJL213W	Yes	-0.633463	3.67775e-10	-0.474204	6.14489e-06	-1.43091	1.09927e-34	-0.0589433	0.641133	-0.145881	0.168357	0.324359	0.0334404	0.26819	0.0251995	NA	NA	-0.623607	4.73808e-08	-1.09096	9.89332e-22	-0.445554	4.08171e-06
YJR008W	Yes	0.0430181	0.728443	-0.655413	3.11651e-07	-0.692141	7.76486e-11	-0.350251	0.0102437	-0.759953	5.04136e-14	-0.868153	0.00132404	0.113873	0.397911	NA	NA	-1.00381	2.62287e-17	-1.0411	4.67746e-24	-0.76359	3.99569e-17
YJR010W	Yes	-0.15728	0.134078	-0.223174	0.0454854	0.768433	2.64878e-07	0.613285	9.46639e-10	-0.178504	0.0576205	-0.222417	0.0360402	2.57539	1.90907e-175	NA	NA	0.0219758	0.843126	0.14153	0.177393	0.635261	1.58476e-16
YJR025C	Yes	0.650352	4.02485e-20	0.398303	1.72032e-05	-0.601689	0.00141737	0.712325	2.55456e-13	0.651392	1.37039e-16	-0.213316	0.0540895	1.72148	1.87384e-41	NA	NA	0.0461301	0.725153	-0.685775	1.42884e-19	-0.748291	1.71101e-22
YJR077C	Yes	-0.739848	7.11923e-18	0.158517	0.0205827	0.320764	0.00619573	-0.505267	3.94956e-10	0.164106	0.0470353	-0.352277	0.000146929	-0.658107	2.21033e-14	NA	NA	-0.634075	1.45732e-11	-0.666662	4.71662e-20	0.0163086	0.848874
YJR078W	Yes	-0.00887008	0.964004	0.341141	0.00398959	-1.86684	5.684e-26	1.98259	4.4827e-08	-0.795775	7.45612e-09	-0.781122	4.99403e-07	0.290749	0.0189494	NA	NA	0.63259	7.19062e-07	-1.1948	6.02785e-16	-1.40747	1.12715e-23
YJR095W	Yes	1.83292	0.0112049	3.22586	1.05178e-06	1.36532	0.0809096	2.75257	1.30827e-06	0.757548	0.443892	NA	NA	1.72488	0.00945422	NA	NA	1.88828	0.00343271	-2.34825	0.102024	2.30499	0.000324704
YJR097W	Yes	0.737777	2.26721e-06	0.0462709	0.863565	0.785574	2.80042e-06	0.477566	0.0131634	0.544962	0.00150965	1.04352	3.80263e-06	0.665723	6.12682e-05	NA	NA	0.957877	1.72879e-09	0.734932	2.37299e-05	0.474856	0.0071965
YJR115W	Yes	1.30946	8.16816e-14	-1.02626	2.74395e-09	-0.546313	0.0140667	-0.912379	0.000636078	-1.38156	8.83496e-15	2.05793	2.21852e-07	1.00139	3.39498e-12	NA	NA	-0.262342	0.149876	-0.518959	0.00370405	-0.671088	3.77508e-05
YJR119C	Yes	0.21015	0.11392	0.574905	2.76587e-07	0.703794	2.08571e-09	0.516993	1.37724e-05	0.566029	3.49101e-08	0.605604	0.00114618	0.737226	1.09807e-12	NA	NA	0.90938	3.09803e-14	0.107339	0.451708	0.408208	0.000348181
YJR153W	Yes	-0.712963	0.011693	-0.757099	0.00398959	-0.641697	0.0161864	2.08737	2.98591e-39	-1.06021	6.82745e-05	-0.10234	0.764783	2.39806	4.21335e-60	NA	NA	0.286471	0.19969	-0.684967	0.00643181	-1.33461	7.8821e-07
YKL026C	Yes	-0.555855	0.00561602	NA	NA	-0.755987	2.58023e-05	-0.601515	0.0100002	-0.853367	5.23728e-07	-0.749093	0.0050503	1.45259	8.17814e-26	-1.09668	3.12844e-10	-0.640331	0.00211089	-1.09043	1.85266e-10	-1.16519	5.42759e-12
YKL029C	Yes	0.505797	1.60534e-12	NA	NA	-1.04646	4.23756e-14	-0.0923195	0.541161	1.19479	3.50618e-85	0.777861	4.07144e-13	0.882361	2.16622e-12	0.919858	8.26187e-20	0.9187	2.22974e-50	-0.95464	3.03096e-70	-0.369053	0.000174468
YKL071W	Yes	-0.946565	1.64785e-05	NA	NA	-2.54558	2.8725e-18	1.95233	1.08328e-10	-1.43648	1.37685e-10	-0.782263	0.017428	-0.37218	0.0958129	1.14501	2.7729e-07	-0.212758	0.363927	-0.222889	0.315845	-1.62898	7.67012e-12
YKL082C	Yes	0.44244	1.93323e-08	NA	NA	0.600903	6.40615e-15	0.503685	1.66011e-06	0.187574	0.0477586	0.625179	1.30555e-07	0.253705	0.011128	0.984653	1.05692e-39	0.813044	1.65225e-23	0.405788	1.17918e-06	0.376665	7.45522e-08
YKL096W	Yes	-0.371011	3.35959e-05	NA	NA	0.819307	1.26675e-10	1.32095	1.37268e-34	0.151516	0.149124	-1.29746	2.00326e-15	-1.35969	1.27503e-60	-0.758463	1.81973e-19	-0.393226	0.00344742	0.774552	9.76604e-18	1.24613	4.98313e-38
YKL103C	Yes	-0.670544	4.21171e-16	NA	NA	-0.598165	4.35449e-06	-0.88584	1.60535e-19	-0.68763	8.31766e-20	-0.224349	0.609037	0.94257	3.61923e-37	-2.21306	5.36393e-111	-1.25985	2.13219e-38	-1.66451	6.87705e-38	-1.76151	1.03115e-91
YKL125W	Yes	0.166279	0.0697001	NA	NA	0.558129	2.93208e-12	0.846302	3.47752e-20	0.447626	4.61017e-09	0.154565	0.272389	0.420499	6.26302e-09	0.70356	8.64607e-24	0.585658	2.11466e-16	0.633048	2.56168e-17	0.370601	6.27584e-08
YKL148C	Yes	-0.61762	5.76e-25	NA	NA	0.284702	1.88344e-05	-0.727967	1.51561e-19	0.0097104	0.913747	-1.17694	3.07099e-13	-0.222215	0.0215676	-1.3277	2.45101e-92	-0.979494	1.66702e-52	-0.560922	1.30172e-15	0.0171506	0.823683
YKL161C	Yes	-0.646775	1.04864e-14	NA	NA	-0.0871584	0.505746	0.963604	1.05876e-16	-0.732498	3.42117e-35	-1.44052	4.75159e-87	-0.891202	3.04403e-44	-0.365999	2.02233e-06	-0.198249	0.00387278	0.1897	0.0014607	1.00032	4.98777e-49
YKL162C-A	Yes	-0.977356	0.012698	NA	NA	-1.24809	0.00341717	1.56862	2.3687e-08	-0.985172	0.00529175	0.0357066	0.939217	-0.74495	0.0389743	-0.733315	0.0769197	-0.028014	0.946622	-1.33648	0.000753899	-0.802481	0.02982
YKL170W	Yes	-0.640185	2.08014e-18	NA	NA	-0.543585	0.00028758	-0.540272	1.10365e-08	-0.249945	0.00147949	-0.725117	9.35819e-16	-0.397892	3.52735e-07	-0.66994	2.46027e-16	-0.878081	2.45808e-33	-0.0702916	0.372752	-0.188229	0.00395831
YKL178C	Yes	0.619093	0.0541239	NA	NA	7.74379	3.36344e-114	2.15757	3.39208e-16	0.784788	0.00681572	0.570127	0.146597	0.635092	0.0624773	0.562416	0.0802019	0.895757	0.00173053	6.80573	0	-0.671777	0.107166
YKL202W	Yes	0.691417	0.155265	NA	NA	1.44782	0.00601179	1.51657	0.00153051	0.364206	0.53666	1.19198	0.021884	-0.222965	0.747501	1.12999	0.00957893	0.593929	0.314454	0.703242	0.182914	0.316767	0.563986
YKL216W	Yes	1.05822	1.00344e-57	NA	NA	1.10497	3.55541e-35	0.0586721	0.495789	0.38285	1.73077e-12	0.737275	2.02887e-20	1.06564	3.24863e-24	1.14656	6.01279e-50	0.239939	0.00095089	-0.00755579	0.917343	0.12622	0.0303487
YKR015C	Yes	-0.691026	0.00380236	NA	NA	-1.96228	5.81626e-11	1.03933	3.68975e-07	-1.36074	5.65037e-08	-2.43119	2.05792e-10	-1.09856	1.20839e-05	-0.845639	0.000446104	-1.10839	5.96543e-06	-2.11135	6.86142e-12	-0.817443	0.00025992
YKR034W	Yes	-3.88849	2.11266e-38	NA	NA	-4.35988	6.83004e-36	-0.186164	0.40301	-3.20496	1.76534e-36	-2.10877	4.98898e-14	-4.00667	3.0386e-34	-2.93318	1.50909e-29	-0.453818	0.0152677	-0.976352	5.10531e-07	-0.659848	0.00109127
YKR039W	Yes	-5.20434	0	NA	NA	-5.02703	0	-2.01496	0.00392152	-4.52629	0	-0.449828	0.143466	-5.87647	0	-4.78111	0	-1.01598	1.56061e-34	0.51079	0.0732097	-0.621774	0.00386491
YKR061W	Yes	-0.303891	5.2861e-05	NA	NA	0.181183	0.151195	1.24317	8.07849e-52	0.554381	2.11973e-15	-0.594851	2.89637e-10	0.455323	1.50258e-07	0.631034	1.15424e-19	1.01642	3.41004e-30	-0.223427	0.00460753	0.728527	7.17768e-26
YKR076W	Yes	-0.615111	7.83851e-07	NA	NA	-0.609294	6.30472e-06	1.5576	8.80095e-40	-0.0209501	0.887532	-0.840454	2.70512e-07	0.434133	0.00524434	-1.26408	1.22433e-20	-0.67108	2.13574e-05	-0.307243	0.0224127	-0.476018	7.12297e-05
YKR080W	Yes	0.814346	1.19962e-15	NA	NA	1.05961	8.54962e-18	0.411375	0.000223414	0.736978	5.54561e-18	0.884551	2.09402e-17	1.14551	1.96646e-39	0.0780358	0.572714	0.826558	8.22665e-17	-0.333626	0.00209114	0.469246	1.33977e-07
YKR093W	Yes	-4.38033	0	NA	NA	-0.609875	1.03558e-08	-0.948923	5.70107e-12	-3.81966	0	-0.635844	2.2416e-09	-2.51849	4.41408e-175	-1.90561	3.81476e-266	-0.887895	1.06585e-36	-0.565021	0.00996749	-0.0737863	0.217125
YKR097W	Yes	0.0706303	0.841337	NA	NA	-0.330915	0.289259	1.35915	2.36711e-10	0.61154	0.00482697	0.120318	0.718958	0.766434	0.000591938	0.06607	0.826323	1.30292	3.16691e-08	-0.231364	0.382166	-0.336811	0.29765
YKR106W	Yes	0.472443	0.0321107	NA	NA	-1.0719	0.000132965	0.829029	0.000232382	0.392281	0.070821	0.656163	0.0104555	0.09154	0.725569	0.812281	2.45524e-05	0.874941	0.000249026	0.400246	0.0750676	-0.877315	0.000236753
YLL012W	Yes	1.30261	7.58951e-75	-0.387145	0.00577625	NA	NA	1.00931	4.71521e-08	0.00274244	0.984713	1.20768	1.56674e-19	1.51531	1.59285e-78	1.37661	3.4941e-78	2.10908	5.10315e-95	0.503575	9.34833e-09	0.94854	1.17016e-24
YLL014W	Yes	-0.389379	0.000648031	-0.509978	0.00030904	NA	NA	-0.668487	1.24525e-05	-0.152921	0.235912	-0.617852	4.29838e-05	0.0509037	0.733501	-0.390847	0.00064501	-0.637946	4.33689e-06	-0.69368	6.6409e-09	-0.421114	2.77072e-05
YLL020C	Yes	-0.682957	0.103223	-0.309357	0.43369	NA	NA	0.191892	0.645925	-0.178498	0.665625	-0.974758	0.0277868	-0.992657	0.0142607	-1.06913	0.0127155	-1.05234	0.0319473	-0.0870886	0.803607	-0.541549	0.167655
YLL026W	Yes	-0.316478	0.00379707	-0.529693	0.0425847	NA	NA	-0.562266	0.000582332	-0.830048	2.30807e-35	-0.414885	0.156476	-0.256218	0.00188912	-1.55708	6.82513e-57	-1.41575	1.03983e-54	-0.940681	5.00304e-21	-0.502507	3.10425e-14
YLL039C	Yes	-0.808723	9.55528e-26	-0.226448	0.0197742	NA	NA	0.738749	7.08771e-15	-0.679196	1.11161e-20	-0.542379	0.000801705	0.0345125	0.643342	-1.45653	2.15263e-76	-0.183057	0.209932	-0.744248	6.84252e-09	0.296146	0.000118161
YLL041C	Yes	-0.673305	1.38289e-17	0.665397	2.44124e-17	NA	NA	-0.391281	0.00185929	0.104289	0.199006	-0.18553	0.150345	-0.0573859	0.637786	-1.19677	2.34765e-55	-0.675654	8.04166e-15	-0.696535	1.23116e-18	-0.0924784	0.178256
YLL044W	Yes	-0.756466	0.426961	-0.845557	5.24268e-05	NA	NA	-1.37571	0.000728355	-0.60539	0.0119631	-1.65889	0.000128462	0.322952	0.123942	-0.633509	0.283951	-1.51477	2.13038e-10	-2.5981	7.61499e-05	-0.304835	0.282059
YLL052C	Yes	0.356141	0.222084	-1.36546	2.5361e-05	NA	NA	1.0462	5.34962e-06	0.569319	0.0172001	1.20902	2.09636e-07	3.69797	6.24709e-107	0.0549603	0.865619	1.53069	4.91677e-14	0.757302	0.00049963	-0.65332	0.0184492
YLL053C	Yes	0.790246	3.00061e-05	-1.26423	1.70215e-06	NA	NA	1.37606	1.33532e-14	0.624036	0.000398495	1.58191	5.79986e-15	3.84778	1.22853e-132	0.231798	0.272977	1.8283	1.2785e-36	0.843807	6.30794e-06	-1.04685	5.29201e-06
YLL056C	Yes	-0.843402	8.65719e-11	-0.897535	1.43428e-09	NA	NA	-0.472671	0.000788425	-0.472656	0.000142514	-0.864816	1.10474e-10	1.23728	2.07778e-30	-0.743391	2.88054e-09	-0.622716	8.65436e-06	-0.866166	1.54455e-11	-0.988626	1.83368e-14
YLL062C	Yes	-1.46469	3.67968e-42	-0.383537	0.32989	NA	NA	-0.423853	0.00841629	-0.682433	6.33039e-15	-0.59013	2.46321e-05	0.735208	1.38797e-16	-1.57578	4.47096e-52	-0.854106	2.78246e-21	-0.213304	0.0586544	0.1621	0.0869437
YLR040C	Yes	-0.0159053	0.950908	0.756094	0.109581	NA	NA	1.0324	2.88088e-05	0.740276	1.93424e-06	-1.3831	5.22089e-07	-0.419062	0.0620076	0.761529	3.00367e-07	0.667783	6.78458e-05	5.256	0	-0.876176	7.09268e-06
YLR042C	Yes	-0.526484	0.0414001	-0.960735	0.000711622	NA	NA	-0.452865	0.0637979	0.630504	0.00159839	-1.13979	3.61117e-05	1.1282	3.02841e-09	-1.3461	7.67059e-08	1.66859	7.8767e-27	0.0794449	0.761112	-1.47744	2.14947e-09
YLR046C	Yes	-1.39105	3.34301e-55	-1.59718	2.90771e-73	NA	NA	-1.10511	6.87759e-31	0.220072	0.0122323	-1.59379	6.72372e-61	0.313629	0.00389536	-1.1906	3.83557e-44	-1.19618	9.51246e-40	0.574034	2.9313e-10	-1.27163	3.62864e-58
YLR054C	Yes	-0.312152	0.352587	-1.09235	1.91322e-05	NA	NA	0.871996	9.88462e-06	-0.241492	0.344726	-0.857214	0.00159135	0.350374	0.153598	-1.04625	1.71373e-05	-0.0785251	0.768017	-2.18338	2.38349e-14	-0.865443	0.000257237
YLR058C	Yes	1.21563	8.7891e-76	1.00921	5.68791e-35	NA	NA	1.57641	3.21818e-21	1.38535	2.83467e-88	0.784293	4.02878e-16	1.28077	1.07333e-66	0.195559	0.0106934	0.307807	0.00462391	0.782951	4.00793e-19	0.919408	6.35639e-44
YLR069C	Yes	-1.29254	5.43118e-52	0.889537	2.98459e-42	NA	NA	0.1689	0.0738685	0.0362288	0.720292	-0.557678	2.80629e-10	-0.606426	1.39585e-16	-1.03394	5.35312e-50	-0.674735	4.32587e-21	0.329294	8.10218e-06	0.0972837	0.163698
YLR076C	Yes	-1.05356	0.0399054	-1.16403	0.00390792	NA	NA	-1.29309	0.0108365	-0.599915	0.187822	-0.992632	0.0533431	0.242477	0.566092	-0.619206	0.181352	-1.68463	0.000248719	-2.51492	8.02587e-06	-0.558404	0.140682
YLR092W	Yes	1.53808	1.93162e-28	0.277781	0.159044	NA	NA	1.46673	2.37829e-23	0.129759	0.569267	1.66564	2.56387e-31	2.93515	2.56992e-119	1.38309	6.88045e-23	1.00588	1.77199e-10	1.5762	3.07516e-32	0.435843	0.0108643
YLR134W	Yes	-0.924455	1.39358e-20	-0.0550848	0.719361	NA	NA	0.670216	5.30295e-14	0.405992	1.03749e-07	-0.730146	2.12929e-08	-0.646173	4.72246e-12	-0.401496	4.55222e-05	-0.929805	9.09413e-23	-0.359519	0.000324715	0.173022	0.0592252
YLR136C	Yes	2.21494	3.52511e-64	-0.401972	0.632237	NA	NA	1.83203	2.03016e-12	0.155782	0.426821	-1.24023	8.69308e-09	1.18417	3.63811e-15	1.30185	4.31873e-12	0.179791	0.53124	-0.569649	0.252446	0.571706	0.00500726
YLR142W	Yes	-0.945439	1.96588e-11	-0.21796	0.201559	NA	NA	0.107449	0.861993	-1.18936	9.43385e-17	-0.695693	0.000662096	-1.53818	2.41845e-19	-1.04608	5.18434e-14	-0.420466	0.00670731	-0.958404	3.08474e-11	0.23252	0.0950542
YLR152C	Yes	-0.282919	0.000164865	-0.297208	0.000655796	NA	NA	-0.894178	3.22254e-13	-0.581301	1.22017e-16	-0.479008	0.00025401	-0.147417	0.366101	-0.874715	6.81874e-31	-0.273806	0.0487396	-0.624719	1.72437e-13	-0.620584	1.33865e-17
YLR161W	Yes	-0.611574	0.266663	0.0600211	0.912292	NA	NA	1.92381	5.98566e-10	1.58107	6.73286e-07	1.53198	1.44786e-06	0.865598	0.0188987	0.631449	0.102086	0.815191	0.023426	0.756893	0.0296438	0.756237	0.0252171
YLR177W	Yes	-0.116832	0.364229	-0.394053	0.201393	NA	NA	-0.415385	5.16976e-05	-0.911601	8.14788e-26	-0.40333	0.0618658	0.0579635	0.738669	-1.38521	7.08745e-52	-1.0825	1.83937e-19	-1.01754	5.9322e-32	-1.15448	3.99394e-39
YLR178C	Yes	-0.158889	0.346091	-0.264142	0.211009	NA	NA	0.0323467	0.863816	-0.811978	4.40799e-11	-0.834235	0.000568246	2.01214	8.76683e-48	-1.45281	6.70527e-26	-0.0985005	0.656239	-1.2992	5.29876e-25	-0.805516	4.46404e-10
YLR223C	Yes	0.377576	0.0037098	0.344785	0.000966704	NA	NA	0.703066	8.52853e-12	0.210249	0.048252	0.626771	0.000161615	0.0133589	0.917076	1.13312	5.72165e-35	0.977738	1.32041e-18	0.582781	1.37568e-07	0.529962	9.16489e-13
YLR237W	Yes	-0.255491	0.0349157	0.587169	1.79603e-10	NA	NA	1.52562	3.74333e-86	0.95458	9.49595e-32	-0.120116	0.28361	0.7496	2.76014e-14	0.26092	0.00756633	0.625184	1.59229e-13	0.170466	0.063187	0.546936	1.52753e-09
YLR251W	Yes	-0.168952	0.200537	-1.00827	1.36156e-05	NA	NA	-0.201508	0.31238	-0.84191	2.41523e-08	-0.542697	0.0200388	0.208635	0.0658846	-2.03359	2.25468e-49	-1.04841	9.08844e-20	-1.80725	1.66593e-38	-1.08418	5.5515e-20
YLR252W	Yes	0.0109894	0.980639	-1.28403	0.00152437	NA	NA	0.502201	0.0777306	-0.273174	0.426697	-0.486885	0.285732	0.149823	0.691478	-1.14381	0.000681927	-0.752017	0.0387315	-1.83737	4.81622e-06	-1.11217	0.000651131
YLR255C	Yes	0.70483	0.308491	1.31511	0.0184025	NA	NA	1.69097	0.00170376	0.265629	0.750984	0.794932	0.25988	1.04451	0.0833753	1.76567	0.0004975	1.07858	0.0669398	1.36949	0.0100854	-0.395511	0.639578
YLR258W	Yes	-0.254158	0.00253927	0.271979	0.00963295	NA	NA	-0.199852	0.108329	-0.599094	3.1257e-16	-0.683504	0.00100702	1.23903	1.55115e-29	-1.64499	1.92811e-66	-0.635073	1.02245e-13	-0.933752	1.11267e-25	-0.543572	2.61087e-14
YLR264W	Yes	-0.861442	8.49738e-14	-0.722657	6.14813e-07	NA	NA	-0.926994	1.43008e-06	-0.347402	0.010024	-0.580535	1.21947e-05	0.297288	0.0231454	-0.778132	0.000315591	-0.788901	1.33065e-08	-0.793997	3.80703e-11	-0.344354	0.00423632
YLR265C	Yes	0.116623	0.751052	0.536533	0.0346074	NA	NA	0.869542	0.000235464	-0.0639281	0.891131	0.0985798	0.800067	0.763903	0.00247469	1.05709	2.48486e-06	1.09825	8.39727e-07	4.49808	7.74286e-209	-0.125654	0.700667
YLR267W	Yes	1.45621	1.32948e-18	0.106575	0.718366	NA	NA	1.33058	2.78921e-08	-0.0699996	0.798532	0.475023	0.167676	1.13446	2.54331e-08	0.515312	0.008995	1.90381	2.20121e-27	-0.349452	0.15594	2.02688	1.12122e-45
YLR280C	Yes	0.469263	0.0450287	0.780337	0.000453489	NA	NA	1.37764	3.48031e-10	-0.159676	0.573371	0.737398	0.00166421	1.03014	2.77264e-08	0.458381	0.0923882	0.51077	0.0120777	0.340168	0.135673	0.170386	0.503251
YLR303W	Yes	-0.957876	5.8632e-55	-0.509575	0.00228516	NA	NA	-0.466839	0.00570785	-0.0362954	0.585371	-0.725174	6.87374e-09	0.264783	0.0184805	-1.12436	3.27171e-86	-0.71003	2.59524e-32	-13.4741	3.518e-38	0.390482	6.58527e-20
YLR325C	Yes	-0.363698	0.000553836	-0.606435	3.83663e-08	NA	NA	-1.03413	9.68754e-12	-0.225988	0.082379	-0.490101	2.15765e-05	0.372234	0.00249337	-0.523666	3.61793e-06	-0.784739	2.05665e-12	-0.878083	7.6301e-19	-0.467576	7.06436e-06
YLR327C	Yes	0.60919	0.0240348	-1.17055	1.48074e-12	NA	NA	-0.280516	0.189345	-0.612186	0.000387933	0.123981	0.905246	2.74211	8.1043e-21	-1.35802	0.0073692	0.073029	0.84154	-3.52788	4.69699e-62	-1.0108	2.77997e-08
YLR346C	Yes	-1.11201	2.35738e-05	-3.20507	2.01237e-16	NA	NA	-1.37466	1.75179e-07	0.0432802	0.88681	-1.44736	1.80646e-05	0.291133	0.217396	-0.867144	0.00173448	-0.977861	9.1386e-05	-0.997277	5.49352e-05	-1.6333	2.43756e-10
YLR355C	Yes	0.228126	0.000285354	0.379545	1.23207e-07	NA	NA	0.142867	0.266472	0.815449	1.64613e-52	0.754492	1.21729e-08	1.07741	2.52249e-38	0.63359	3.81717e-28	0.634027	7.82876e-14	0.446745	7.83204e-14	0.413595	7.7085e-14
YLR364W	Yes	-0.439636	0.0188145	-0.665493	7.35537e-05	NA	NA	0.796337	9.87838e-05	-0.140282	0.399746	-0.663364	0.00111399	1.23929	3.57681e-20	-0.725889	3.44964e-05	-0.911775	5.19919e-07	-0.658782	6.17958e-05	-0.317663	0.0288886
YLR413W	Yes	-0.992245	2.43653e-25	0.432348	0.225715	NA	NA	0.718292	9.14333e-06	0.297269	0.00143372	0.417519	0.0181817	-0.126791	0.194286	0.600862	7.32889e-13	0.718498	2.31491e-16	0.782289	1.75534e-27	0.676946	2.93409e-19
YLR438W	Yes	0.399985	0.00168145	0.674349	1.5917e-08	NA	NA	1.34966	3.24627e-33	-0.299821	0.106891	0.527387	0.000748619	2.36713	1.21053e-154	0.420032	0.00492498	0.830865	9.80305e-16	0.127476	0.403639	0.904617	2.04877e-15
YLR460C	Yes	-0.965826	5.84965e-13	-0.758877	1.37819e-09	NA	NA	1.34606	6.58085e-38	-0.303798	0.0144671	-0.616602	8.33743e-06	1.30074	2.21811e-41	-0.018237	0.905549	-0.215162	0.154888	0.487701	1.19208e-05	-1.77	1.357e-31
YML054C	Yes	0.445472	0.00927025	0.970866	3.61574e-05	1.61535	1.65639e-15	NA	NA	-0.172246	0.394125	-0.119678	0.870604	-0.59776	0.00259162	-2.10501	1.69791e-24	-0.615866	0.00727534	-0.743546	4.77882e-05	-0.224864	0.242035
YML083C	Yes	-0.097744	0.833328	-0.725703	0.057815	-2.28017	5.18413e-06	NA	NA	-0.153913	0.716161	-1.11895	0.0266903	1.09422	0.000207277	-0.734365	0.0701186	-0.0158387	0.972969	-1.00355	0.0105379	-1.00731	0.00894282
YML100W	Yes	0.0140609	0.931566	0.578735	0.0433426	-0.100809	0.610731	NA	NA	-1.47418	1.11529e-55	-0.26959	0.705534	0.703576	3.31635e-10	-2.38	1.52591e-122	-0.720599	2.48621e-06	-2.00196	1.65952e-84	-1.22435	1.0266e-34
YML118W	Yes	0.318956	0.021131	-0.628429	2.85691e-06	-0.815005	2.6102e-08	NA	NA	-0.165809	0.288912	-0.187108	0.450841	0.156182	0.466081	-0.288875	0.0281762	-0.20302	0.199047	-0.765837	1.09912e-08	-0.68513	5.08881e-08
YML128C	Yes	-0.131895	0.321965	0.356247	0.0402913	-0.0111082	0.964964	NA	NA	-1.35975	2.80517e-37	-0.529826	0.209186	1.43697	4.28995e-09	-1.77674	1.35016e-60	0.0606941	0.774745	-1.37292	1.48278e-37	-0.738734	9.78604e-12
YML130C	Yes	-0.91548	1.98175e-89	-0.207355	0.00850067	-0.464946	0.000329313	NA	NA	0.308638	7.72817e-08	-0.531033	7.0646e-15	-0.620319	4.41766e-28	-0.765826	6.77459e-59	-0.623708	5.25719e-42	-0.311657	2.2463e-13	0.166292	9.4116e-05
YML131W	Yes	-1.03044	5.18537e-33	-0.973987	3.64378e-32	-0.478372	6.52039e-07	NA	NA	-0.28595	0.000768988	-1.23164	4.2009e-43	0.942399	2.45903e-34	-0.499621	9.05533e-11	0.054087	0.690464	-1.79267	1.19143e-103	-0.230579	0.00268514
YMR011W	Yes	0.6964	8.22402e-24	-1.61138	1.06285e-63	-0.0498671	0.783265	NA	NA	0.276894	0.00289656	1.04677	0.00134235	0.885482	4.28239e-08	-0.59871	6.93969e-07	0.309133	0.0268923	-0.470541	1.90817e-07	0.763393	1.43726e-25
YMR035W	Yes	0.0306438	0.866248	-0.757056	1.31423e-08	-0.499556	0.000734712	NA	NA	-0.413201	0.00845083	-0.389758	0.00726362	0.411046	0.00768539	-0.593724	7.38017e-06	-0.695065	3.6029e-07	-1.0346	1.62961e-15	-0.585616	9.29584e-05
YMR053C	Yes	0.175553	0.135599	-0.498577	1.1979e-08	-0.725795	7.24892e-10	NA	NA	-0.688278	6.78621e-14	-0.375545	0.0798839	-0.394391	0.000337	-0.968533	4.41245e-24	-0.737472	4.04718e-15	-0.549869	1.09796e-09	-0.341801	3.48546e-05
YMR081C	Yes	0.129741	0.518841	-0.793734	0.122884	-0.409728	0.432172	NA	NA	-0.445006	0.00722283	0.708929	0.196129	1.00496	0.0018971	-2.94256	6.62912e-61	-1.27625	0.000106447	-3.73154	9.58958e-70	-1.55144	6.15468e-23
YMR084W	Yes	0.220857	0.12282	-1.20609	7.73888e-23	-1.13334	2.47392e-15	NA	NA	-1.44077	5.71676e-31	-1.22142	1.52899e-10	-0.212244	0.0821342	-1.39173	1.01661e-21	-0.531581	3.00829e-05	-0.613698	8.04573e-07	-0.936588	4.05215e-18
YMR095C	Yes	2.89261	4.00419e-29	0.458994	0.330047	2.1786	8.67267e-09	NA	NA	1.08288	0.00179382	0.69134	0.145688	2.95405	3.50082e-21	1.59909	1.83044e-05	2.90379	1.82977e-20	0.156504	0.737456	-0.164293	0.758998
YMR096W	Yes	1.27423	2.64962e-45	0.327203	0.00359038	1.28484	8.22121e-10	NA	NA	0.200925	0.107119	0.452131	9.67224e-06	1.3014	2.33517e-30	0.533419	1.97417e-08	1.31029	2.83249e-31	0.498603	8.34816e-08	0.139579	0.175113
YMR103C	Yes	-0.108811	0.428643	-0.543983	0.00358484	-0.96253	4.61948e-14	NA	NA	-1.27995	1.90236e-40	-1.07359	1.73012e-06	-1.15959	1.81941e-22	-1.36213	4.57123e-38	-0.977415	1.77604e-09	-1.41099	3.93934e-42	-0.506862	6.06736e-06
YMR104C	Yes	-0.116861	0.250355	-0.486035	0.087222	-1.00618	4.63425e-31	NA	NA	-1.25941	7.54382e-73	-0.863808	0.0122889	-1.04534	8.93409e-18	-1.40561	9.23604e-95	-0.948355	1.16083e-21	-1.53711	1.06304e-123	-0.548523	1.53716e-18
YMR105C	Yes	-0.310189	0.00056278	-0.385769	0.358655	-1.12033	2.93117e-15	NA	NA	-1.54377	1.44156e-59	-0.204683	0.791989	1.16931	4.99513e-27	-2.99658	6.94931e-219	-1.35424	2.28477e-28	-2.40847	9.71794e-112	-1.77087	1.24168e-77
YMR107W	Yes	1.05256	0.0143165	1.65402	9.61654e-06	0.999148	0.0324948	NA	NA	-0.964615	0.092441	0.180192	0.78824	3.11581	1.95644e-07	0.411017	0.388621	2.31876	4.20997e-13	-0.810444	0.135803	0.694788	0.146921
YMR120C	Yes	1.65397	1.37948e-45	0.255556	0.104598	1.40886	2.52794e-20	NA	NA	1.29342	3.53284e-21	0.709962	0.000255107	2.58308	1.26158e-106	0.306433	0.0225471	2.22486	7.00945e-68	0.184988	0.242918	0.258461	0.0511282
YMR173W	Yes	0.11376	0.422263	-1.64785	4.48983e-40	0.367845	0.0221045	NA	NA	-0.794807	1.75466e-12	0.994902	3.61075e-12	2.21504	1.31603e-117	-0.482035	1.02459e-07	1.91921	4.34396e-142	-1.16254	2.42116e-05	-1.12266	1.39772e-37
YMR173W-A	Yes	0.732012	0.0129143	-2.08791	3.64739e-10	-0.412242	0.298606	NA	NA	-1.11287	0.00118026	1.21605	0.00128852	1.74549	9.11857e-16	0.43305	0.14839	1.73886	6.86289e-14	-1.22342	0.0545621	-1.24649	0.000585338
YMR174C	Yes	0.898991	0.00640892	1.54105	6.22196e-11	0.19339	0.592487	NA	NA	-0.193431	0.581002	-0.336625	0.367451	2.20918	2.28132e-19	-0.87984	0.00752076	1.07015	4.46328e-05	-0.689798	0.0318835	-0.470558	0.157015
YMR175W	Yes	1.79746	0.000482768	5.14985	3.23395e-59	-0.0846032	0.930006	NA	NA	-0.194987	0.814026	-0.284759	0.7613	1.54013	0.00266453	-1.59878	0.0462348	2.61946	2.32679e-08	-1.02636	0.18483	0.491909	0.425548
YMR189W	Yes	1.16528	5.14382e-43	2.37108	1.36818e-109	2.94764	1.34819e-189	NA	NA	1.70265	7.59024e-66	0.321469	0.00105858	1.0794	3.66812e-23	0.0456808	0.695842	0.47076	2.25539e-06	0.875527	1.07227e-11	0.991853	3.04521e-40
YMR195W	Yes	-0.325517	0.00171006	-0.615207	0.00100922	-0.482103	0.00776649	NA	NA	-1.31445	1.48034e-26	0.64203	0.000391691	-1.63255	1.45498e-48	-1.04592	2.99151e-27	-0.679148	3.44114e-11	-2.45538	1.47954e-99	-1.05137	1.23334e-23
YMR206W	Yes	0.928962	0.00332974	-0.292764	0.48294	-1.43142	0.000704551	NA	NA	-1.3719	0.000629743	0.85817	0.193499	2.9306	1.52889e-40	-2.16362	3.26482e-06	0.454684	0.373261	-2.73733	3.34967e-07	-0.714869	0.0435405
YMR232W	Yes	0.628525	0.00673562	0.624612	0.00296014	0.828305	0.000525566	NA	NA	0.456176	0.0607168	0.225822	0.45952	-0.248421	0.398888	0.311471	0.214988	0.470563	0.040718	0.733219	0.000289808	0.335493	0.145699
YMR250W	Yes	-0.38314	0.000408807	0.18341	0.651224	-0.462944	0.0038984	NA	NA	-1.00452	4.9975e-22	-0.901478	0.0851967	1.47426	3.21401e-28	-2.896	3.9531e-151	-0.944383	3.43125e-10	-1.95897	3.36332e-69	-1.34924	2.63213e-42
YMR256C	Yes	-0.732341	4.43223e-06	-0.196577	0.283979	0.245925	0.275561	NA	NA	-0.182234	0.290423	-0.49512	0.0441497	-0.177697	0.296819	-1.00297	3.51463e-09	-0.93732	4.22732e-08	-0.930904	3.00993e-10	-0.279048	0.0849357
YMR279C	Yes	-1.01278	0.00494414	-0.121882	0.742833	-1.02521	0.00270989	NA	NA	-0.19275	0.616881	-0.0585864	0.892999	-0.796935	0.017137	-0.663108	0.0398037	-1.20335	0.000452297	0.744715	0.0029863	0.348015	0.209874
YMR316W	Yes	0.0318332	0.921246	-1.05203	0.000560601	-0.754155	9.74966e-08	NA	NA	-0.139247	0.286728	-0.74751	0.0304337	-1.00666	6.47014e-19	-0.99662	5.46282e-16	-1.11475	8.13925e-18	-1.36446	1.572e-33	-0.288354	0.0163356
YMR317W	Yes	-1.11384	0.000111702	-0.494726	0.08634	-0.653699	0.033754	NA	NA	-0.522824	0.0503433	-0.962904	0.0013067	-0.434018	0.144142	-0.0836277	0.79883	-0.587811	0.033242	-0.228117	0.383427	-0.646169	0.0128354
YMR320W	Yes	2.1703	1.57153e-21	0.927382	0.00129609	1.51849	6.18159e-09	NA	NA	0.435679	0.14187	1.7099	1.4379e-09	1.85096	1.58626e-15	2.47774	1.03403e-33	1.80646	1.84564e-17	1.59777	4.06622e-13	0.861911	0.000500243
YNL012W	Yes	-0.894513	1.15755e-12	-0.693177	1.12475e-08	-1.777	1.18458e-15	0.779539	3.3514e-08	-0.319725	0.0062781	-0.4837	0.00038035	-0.644568	1.42743e-06	0.20507	0.182028	-0.268175	0.0401772	-0.619866	7.00578e-07	-0.983244	1.81718e-15
YNL018C	Yes	-1.69512	7.02616e-08	-1.82961	1.42682e-08	-1.07147	0.00036003	1.36041	9.46639e-10	-0.418642	0.12532	-0.919301	0.00288313	-0.63349	0.028038	0.0699134	0.814743	-1.50583	4.0646e-07	-1.32506	1.03238e-05	-0.964598	0.000314898
YNL034W	Yes	-0.865767	0.0792556	-1.31044	0.0102922	-1.71518	0.00531842	2.25367	3.75899e-16	-0.0469446	0.936701	-0.156648	0.803673	-0.790565	0.118545	-1.18769	0.0203224	-1.06695	0.0400205	-0.19224	0.681446	-1.1814	0.0151827
YNL043C	Yes	0.476677	0.0578131	-1.20037	2.83909e-05	-0.74224	0.0103841	-1.31933	8.32499e-05	-0.589694	0.0384494	0.374152	0.175261	-1.18846	3.83846e-05	-0.812258	0.00247349	-0.395864	0.140523	-1.07427	0.000152388	-0.143611	0.612131
YNL052W	Yes	-0.548053	1.62556e-16	-0.133228	0.24509	0.0115449	0.899215	-0.453173	2.30834e-06	-0.103461	0.217114	-0.10307	0.323006	-0.683076	1.61251e-18	-0.691139	6.79089e-28	-1.04831	6.02276e-64	-0.734204	2.6926e-37	-0.134369	0.0105979
YNL053W	Yes	0.138589	0.0922878	0.221359	0.00508446	0.790368	3.94353e-26	0.486244	5.1208e-06	0.0614911	0.489475	0.0232596	0.908236	-0.0533655	0.567139	0.72383	8.07444e-18	0.6531	1.60285e-23	0.588007	9.27678e-18	0.52627	2.2583e-14
YNL065W	Yes	0.702102	2.8069e-16	0.583951	8.03724e-08	0.348057	0.000747604	0.787532	0.00033412	1.56414	3.38359e-121	1.14662	1.33046e-12	0.962162	1.86491e-32	1.72485	9.47748e-123	1.66329	9.90164e-92	0.363113	0.000109843	-0.252001	0.00401245
YNL077W	Yes	0.170448	0.146239	-1.09922	2.51457e-27	0.158312	0.458861	-0.347533	0.0277603	-0.53256	1.49606e-10	0.122931	0.457179	-0.62282	8.07059e-10	-0.415073	6.99283e-07	-1.08344	2.99906e-29	-0.499279	1.09058e-09	-0.647543	1.19475e-15
YNL093W	Yes	0.574188	0.0214853	-1.27596	2.5277e-05	-0.667694	0.0546167	-0.523915	0.0846861	-0.806413	0.00239172	-0.438982	0.332714	1.25434	1.34294e-07	-1.15002	3.44697e-05	-0.262447	0.367343	-1.8781	2.36753e-09	-0.740866	0.00582428
YNL134C	Yes	-1.41399	5.82346e-107	-1.3956	2.84948e-48	-0.569448	3.47602e-23	1.13471	9.21295e-43	-0.283352	0.00269841	-1.41541	3.21963e-39	0.424188	3.37019e-13	-0.616836	6.38938e-20	-0.231387	0.172282	-1.42323	1.01682e-114	-1.63888	1.63931e-199
YNL142W	Yes	-3.54259	0	-0.113617	0.286774	-2.89425	2.51888e-170	-1.22288	0.0445957	-3.09651	0	-0.322618	0.387749	-3.56029	0	-2.95468	4.98341e-293	-0.852851	7.48429e-20	0.808335	0.0136228	-0.504142	0.0415322
YNL144C	Yes	-0.0587146	0.597559	-0.21482	0.319237	-0.742739	2.65337e-13	-0.265026	0.0224314	-0.655926	1.36905e-11	0.201052	0.655142	0.0948725	0.357116	-1.27368	2.21062e-43	-0.901856	1.30716e-14	-1.63402	1.23551e-51	-1.23741	6.06805e-36
YNL160W	Yes	-1.23965	5.31733e-34	1.79766	4.57214e-13	1.33522	6.85692e-13	0.450399	0.0481487	-1.19881	9.86241e-31	-0.998426	2.6847e-10	0.633598	3.27038e-09	-1.80121	4.5814e-60	0.00186144	0.995433	0.149268	0.128956	-1.27062	1.86534e-38
YNL183C	Yes	-0.909774	6.78809e-26	0.30278	0.000291448	-0.836058	4.36316e-24	-0.00938797	0.935629	-0.237932	0.000766624	-0.0735537	0.447588	-0.744846	9.67082e-27	-0.629535	2.39099e-17	-0.191188	0.0306849	0.199813	0.00308856	0.158202	0.030522
YNL195C	Yes	0.530496	0.0403775	0.884213	0.000212674	-0.971308	0.00147587	1.29155	1.72558e-09	0.148381	0.644424	-0.0186704	0.965003	2.26998	2.03433e-29	-0.423565	0.145618	1.05936	1.45529e-06	-1.09894	0.00042991	-0.0624031	0.871088
YNL202W	Yes	0.919035	0.00278344	-0.727648	0.093902	-0.424336	0.370039	2.34906	6.44937e-24	-0.0691135	0.898604	-0.353074	0.463437	0.823909	0.0212112	-0.021948	0.966105	1.36738	3.5071e-07	-0.273078	0.553333	0.38966	0.241449
YNL203C	Yes	0.39757	0.129566	0.338617	0.26244	0.389418	0.112097	0.396989	0.0979858	0.20966	0.406641	0.681061	0.0148884	0.0885442	0.756331	0.765869	0.000392756	0.707765	0.00179669	0.843853	2.12205e-05	0.0743514	0.794551
YNL204C	Yes	0.63658	0.000145918	0.215167	0.249204	0.479188	0.00654767	0.811289	2.21429e-07	0.388018	0.0313672	0.397162	0.0488483	-0.0454093	0.857833	0.605888	0.000284976	0.573459	0.000597639	0.7966	4.33048e-07	0.0219449	0.922366
YNL220W	Yes	0.864966	9.08771e-32	0.0611394	0.518418	0.696639	6.4354e-08	0.295344	0.000207018	0.78405	9.56349e-21	0.451381	0.00560095	0.815001	1.68611e-17	0.384159	2.1054e-05	0.383053	0.000647051	0.0819371	0.382727	0.165756	0.0124213
YNL241C	Yes	-1.00952	1.93353e-66	-0.459406	1.40655e-26	-0.680621	3.65361e-36	-0.738582	7.72651e-22	-0.780574	2.61216e-74	-0.488114	4.31838e-10	-0.314696	1.30146e-08	-0.785367	6.3232e-28	-0.328703	0.00182121	-0.742627	8.18572e-65	-0.249025	3.02505e-08
YNL259C	Yes	0.140512	0.481175	-0.61511	0.00249643	-0.170117	0.506345	-0.158635	0.583058	-0.144844	0.514138	-0.524435	0.0107183	0.216107	0.27965	-0.705321	0.000111215	-0.592722	0.00360426	-1.02568	2.61329e-08	-0.17218	0.389066
YNL274C	Yes	-0.672164	1.1057e-12	-0.573515	2.02833e-05	0.270745	0.097057	-0.49645	0.000976444	-0.664343	7.3554e-14	-0.993239	8.3095e-06	0.676491	5.20974e-14	-1.70641	1.55847e-51	-0.687412	6.01999e-10	-1.42251	3.57186e-39	-0.739281	7.80897e-15
YNL277W	Yes	-1.2613	4.12605e-24	-0.692198	0.121857	1.07021	1.95415e-06	-0.457071	0.113289	-1.28367	2.34692e-28	-0.940589	1.18949e-07	1.27276	7.73388e-52	-1.5425	1.35453e-34	-1.44231	2.01974e-32	0.299213	0.00510697	0.648016	1.07814e-13
YNL289W	Yes	-0.0552137	0.683939	0.622418	1.0056e-06	1.18359	7.30357e-48	0.944162	1.27235e-24	0.565388	6.85359e-11	-0.181768	0.565266	0.331252	0.000549353	0.61087	8.62917e-12	0.533451	3.60187e-12	1.00307	4.87869e-32	0.883092	3.3373e-37
YNL315C	Yes	-0.839666	2.22679e-45	0.347997	3.46713e-09	-0.756741	1.64016e-24	-0.2945	0.00859597	-0.238254	0.00040702	-0.336258	6.73966e-05	-0.203559	0.0107956	-0.74864	2.04556e-34	-0.65652	5.67266e-24	-0.199073	0.00956074	-0.472804	2.06063e-16
YNR001C	Yes	-0.129704	0.113993	0.175813	0.1174	0.450868	1.3816e-06	-0.122114	0.349217	-0.969293	2.04103e-43	-0.611136	0.00170665	-0.561937	7.99663e-12	-0.589008	6.9817e-16	-0.291868	0.00149086	-1.08137	3.14995e-63	-0.218479	0.000271089
YNR014W	Yes	0.298184	0.418044	-0.55174	0.37907	0.321378	0.573227	-0.750962	0.00112417	-1.11259	3.90026e-08	0.643345	0.0173138	-0.294454	0.567453	-2.03423	2.34565e-20	-0.630739	0.0112224	-2.0557	2.26116e-23	-1.26946	6.36654e-12
YNR034W-A	Yes	-0.827636	0.00804972	0.560735	0.196355	-0.31986	0.575994	-1.4668	7.27571e-13	-2.33851	6.47816e-36	-1.29237	0.0857881	3.48475	5.64858e-25	-3.07677	5.194e-49	-1.88553	6.90887e-08	-3.05208	8.04502e-47	-2.39222	1.36719e-13
YNR044W	Yes	0.364909	0.0690948	0.534879	0.372614	2.26127	5.85921e-08	1.03847	2.80977e-10	0.446164	0.0422885	-0.269206	0.248789	-0.114417	0.597851	0.39577	0.0190245	0.845213	1.54952e-06	1.97479	3.24971e-36	-0.385888	0.026995
YNR050C	Yes	1.53816	5.97437e-183	-0.181595	0.0326885	0.00967154	0.959522	-0.696226	1.05238e-08	0.611271	5.17385e-31	-0.346003	6.87374e-09	0.966949	6.17069e-12	0.763103	1.5264e-41	0.497455	7.64931e-07	-0.180775	0.0981292	-0.356606	5.18883e-07
YNR060W	Yes	2.80575	7.31864e-100	-0.340898	0.571309	0.102972	0.701269	1.36494	1.92919e-14	1.21324	2.65423e-18	1.64409	1.30998e-12	2.12343	4.32041e-40	2.93274	5.11058e-77	1.59896	6.96857e-14	-0.500791	0.00950515	1.04837	8.56551e-12
YNR065C	Yes	0.665208	2.34304e-15	0.521421	1.1101e-05	0.0705954	0.519782	1.606	9.79775e-08	0.800167	6.46571e-18	-0.114062	0.537314	-0.0904297	0.475996	0.412627	7.85541e-06	0.462361	1.2702e-11	0.647171	2.80192e-17	0.492574	2.41702e-06
YNR066C	Yes	-0.640028	1.46006e-09	0.220215	0.053612	-1.11776	0.000102082	1.29631	1.30011e-13	-0.38329	0.00242189	-1.04689	2.01255e-10	-0.172578	0.362908	-0.711059	4.4824e-12	-0.198157	0.120801	0.288602	0.00582884	0.661239	9.90907e-11
YOL014W	Yes	0.441827	0.173476	-1.14266	2.16022e-07	-0.562252	0.0247086	-1.31622	3.04635e-11	-0.12562	0.568521	-0.498904	0.101875	-0.246796	0.230252	-0.514827	0.0029113	-0.992152	1.63249e-07	NA	NA	-0.779853	8.00854e-06
YOL016C	Yes	0.208952	0.361641	-1.21144	0.000110253	-0.803659	2.15281e-07	-1.54496	5.94819e-18	-0.319265	0.00107519	-0.515977	0.203557	-1.11632	2.99792e-28	-1.57472	5.71551e-62	-1.33555	4.68745e-37	NA	NA	-0.540884	3.22342e-08
YOL032W	Yes	0.0456677	0.73144	-0.731159	8.48879e-08	0.112401	0.462312	-0.331851	0.0342684	-0.552171	3.23483e-08	-0.338634	0.0610832	-0.0336116	0.752641	-0.922481	7.03779e-25	-0.858378	2.99626e-22	NA	NA	-0.686399	1.57082e-16
YOL047C	Yes	NA	NA	0.28037	0.718136	1.58449	0.00399417	2.81217	3.72946e-10	-0.220767	0.808506	-0.410237	0.69068	1.12913	0.0724447	1.19037	0.0423971	1.24094	0.0383791	NA	NA	0.650717	0.321314
YOL052C-A	Yes	1.02442	0.00817424	2.65646	1.48545e-17	2.90504	9.13568e-05	0.377431	0.497902	-1.33782	0.0149789	-0.0912703	0.903907	2.21999	4.68243e-10	0.536761	0.373588	1.29441	0.00177536	NA	NA	-0.144192	0.795029
YOL058W	Yes	2.09522	0	0.510296	6.22033e-18	-1.20746	0.0169895	-0.509972	0.113648	2.39405	0	0.979602	4.02911e-34	0.953817	4.23444e-05	1.36669	2.06544e-146	1.2224	6.61746e-22	NA	NA	-0.823911	3.06073e-17
YOL086W-A	Yes	-0.26768	0.061752	-0.839346	7.49772e-13	-0.165159	0.289796	0.0313545	0.897878	-0.0752093	0.592083	-0.609126	1.42811e-06	-0.239145	0.0916039	-0.523998	2.43623e-05	-0.621012	7.14713e-07	NA	NA	-0.671535	5.64461e-10
YOL091W	Yes	0.964535	6.79173e-07	0.469049	0.0343709	0.472871	0.0537671	1.83999	2.26659e-25	0.977392	1.92416e-07	0.574259	0.0442882	0.523358	0.0206718	1.03957	1.11498e-06	0.968195	4.3989e-07	NA	NA	0.475378	0.0407629
YOL101C	Yes	-2.78562	1.41355e-67	-0.200136	0.705274	-1.02802	2.69232e-14	0.108887	0.479928	-0.341997	0.0411715	-0.833932	0.000246092	1.21618	1.93592e-20	-0.961017	7.06233e-14	0.916339	1.44509e-16	NA	NA	-0.9191	3.04484e-13
YOL104C	Yes	-0.984759	6.72358e-08	-0.148965	0.484229	0.595541	0.0125528	1.60331	2.55162e-35	1.52081	1.61244e-40	-0.605361	0.00114618	2.2454	4.59441e-101	-1.24558	4.36816e-10	1.68461	1.4353e-44	NA	NA	-0.784595	1.73955e-06
YOL114C	Yes	1.03775	1.17703e-07	0.218863	0.346215	0.823439	9.49363e-05	1.1869	1.83065e-11	0.423971	0.0392464	1.02764	4.5235e-06	0.662113	0.000514296	0.501454	0.0145493	0.680881	0.000249026	NA	NA	-0.0179061	0.953
YOL126C	Yes	1.48369	1.11831e-19	1.33815	1.32377e-11	1.97908	2.75582e-27	0.787762	0.000156848	-0.0430734	0.864389	1.07007	3.10038e-09	1.48735	3.53041e-19	0.966538	8.75564e-11	0.833038	1.57572e-05	NA	NA	0.133779	0.505669
YOL140W	Yes	1.52257	2.19161e-133	0.294824	5.94125e-05	-0.560872	2.73183e-07	1.08104	9.56938e-31	1.9757	1.91092e-175	0.502467	1.40268e-16	-0.215868	0.0862902	0.963375	9.57295e-63	0.244369	0.0148619	NA	NA	-0.398626	8.4705e-09
YOL143C	Yes	0.766277	6.63008e-26	-0.324542	0.00185823	1.17842	7.77167e-30	0.222226	0.0369007	-0.0754791	0.499891	0.649486	2.2188e-10	1.63026	9.87575e-64	0.012996	0.898768	-0.0812101	0.495425	NA	NA	0.165198	0.021244
YOL151W	Yes	-1.36709	2.43379e-49	-1.52973	5.14913e-73	-1.11218	2.02957e-35	1.00324	7.60598e-18	-0.302721	2.99698e-06	-1.57454	4.75829e-57	-0.436758	2.64808e-06	-0.0200879	0.847486	0.321699	0.000678672	NA	NA	-0.599145	1.85372e-22
YOL152W	Yes	-0.997933	2.54149e-08	-1.13988	9.86627e-05	2.09222	6.6671e-08	0.869157	1.9928e-10	0.855782	6.67747e-07	-0.47399	0.0182903	0.334587	0.0511392	-0.418205	0.0179614	1.66297	8.87548e-41	NA	NA	-1.35367	1.38267e-09
YOL158C	Yes	1.28021	1.6918e-41	-0.0535218	0.831102	1.49004	1.14803e-18	-0.743595	1.50363e-08	0.497703	1.37167e-08	-0.0827461	0.505484	1.00371	4.4957e-31	0.881412	2.43989e-15	0.490792	0.000133922	NA	NA	0.225652	0.0368019
YOL159C-A	Yes	-0.259319	0.214314	-0.388152	0.0165062	-0.647274	0.00166595	0.14212	0.54013	-0.00980911	0.965	-0.434154	0.0486069	-0.106032	0.6605	-0.843551	1.7971e-06	-0.979103	6.59775e-09	NA	NA	-0.61876	0.000196566
YOL161C	Yes	1.1329	0.00213699	0.997803	0.00496412	0.88061	0.0246789	1.85232	1.26939e-08	2.16583	4.07306e-15	0.529424	0.256084	0.734	0.062179	1.09169	0.00259414	0.341094	0.466218	NA	NA	0.1015	0.856936
YOR010C	Yes	0.478103	0.0430393	0.126923	0.670639	0.782908	0.00280697	2.16983	1.88233e-37	-0.022324	0.951429	0.588747	0.0192496	3.47519	2.51395e-87	0.580965	0.0155544	0.614596	0.00744941	NA	NA	0.298209	0.212174
YOR020C	Yes	-0.723478	8.34824e-09	-0.608117	1.12727e-06	-0.22921	0.19113	-0.586787	0.000840026	-0.435408	0.00147949	-0.413306	0.00523913	-0.116516	0.402878	-0.851617	2.0329e-13	-0.723937	1.71609e-09	NA	NA	-0.489769	5.22647e-05
YOR032C	Yes	-1.12184	1.4067e-25	-0.674204	2.84797e-11	-0.282082	0.0476052	-0.0352657	0.821493	-0.780362	7.34919e-12	0.201921	0.228221	-0.976548	1.26199e-15	-2.37305	3.54123e-78	-1.74675	2.43371e-24	NA	NA	-0.192142	0.0619331
YOR049C	Yes	-0.987496	2.07666e-06	-0.0653535	0.794803	-1.05989	1.82725e-05	0.38199	0.0700914	1.2496	1.22398e-16	0.472469	0.260847	-2.78523e-05	0.99988	-2.29794	3.72599e-18	-0.890368	0.000312548	NA	NA	-1.27025	1.94938e-08
YOR100C	Yes	0.362009	0.274235	0.805469	0.00295895	0.565588	0.0525179	1.75657	1.36176e-14	0.0197154	0.966156	0.886456	0.00428723	1.11242	6.52632e-06	0.340337	0.28872	0.435827	0.176287	NA	NA	-0.245762	0.471762
YOR128C	Yes	1.50496	6.75527e-81	-0.218393	0.0711677	1.28026	1.96421e-36	1.5463	1.59224e-84	0.160405	0.149975	1.1027	6.81408e-19	0.498652	9.87067e-07	0.382961	0.000566466	0.527159	2.83067e-07	NA	NA	1.25753	1.40844e-56
YOR150W	Yes	-0.980863	6.62401e-17	-0.00265268	0.986951	-0.749236	7.61253e-07	-0.223814	0.150439	-0.106487	0.427293	-0.539285	1.69902e-05	-0.282947	0.0176993	-0.91763	4.64066e-18	-0.924975	4.28416e-17	NA	NA	-0.444982	7.00764e-06
YOR178C	Yes	-1.28303	3.6315e-15	-0.47971	0.32225	-0.911553	7.00669e-06	0.584762	0.00259955	-0.889266	0.000172492	-0.220244	0.799065	-0.464225	0.0144689	-3.26637	2.52195e-78	-2.12717	2.59737e-08	NA	NA	-1.08674	4.86935e-05
YOR202W	Yes	3.89233	2.50969e-66	4.66128	5.77406e-119	4.61482	6.15452e-82	0.0339306	0.957835	2.57336	3.0253e-28	5.64158	3.41897e-180	2.98087	6.56274e-36	3.01377	7.13732e-32	3.77275	7.21241e-62	NA	NA	4.98738	1.20455e-141
YOR203W	Yes	-1.69845	2.54381e-24	-0.255541	0.163411	-0.10754	0.519118	0.400542	0.0127061	-0.752979	3.78971e-06	-0.0393701	0.852314	0.0324595	0.905267	-0.311357	0.0760467	-1.82735	3.7197e-24	NA	NA	-0.824005	1.50853e-08
YOR212W	Yes	-0.883677	2.38632e-21	-0.755636	1.34951e-11	2.0586	3.00006e-23	0.597152	7.91703e-08	-0.379908	2.8159e-05	-1.6242	8.39554e-28	-1.38701	3.75269e-42	-0.0892035	0.363944	-0.83646	6.63064e-20	NA	NA	-1.217	7.06892e-42
YOR273C	Yes	0.257327	0.0067137	-0.70678	0.0134595	-0.667432	3.78376e-06	-0.758294	5.48509e-10	-0.706961	3.97222e-23	0.0689179	0.784	-1.36198	2.45583e-06	-1.93684	5.78208e-132	-1.1378	5.82011e-34	NA	NA	-0.101695	0.177937
YOR288C	Yes	-0.589728	4.87725e-16	-0.18502	0.121857	-0.657613	2.98285e-08	-0.621447	8.58861e-06	0.436424	5.15565e-11	-0.244222	0.106719	-0.212447	0.00516537	-0.747531	1.24614e-23	-0.866825	3.78072e-24	NA	NA	-0.0200363	0.82399
YOR289W	Yes	0.286328	0.0427033	-0.378516	0.00967859	0.703289	4.88466e-09	-0.661231	1.43802e-06	-0.64926	4.92553e-08	-0.140193	0.569147	0.0356666	0.84718	-1.25696	1.11697e-19	-0.736608	2.95006e-09	NA	NA	-0.815352	1.14175e-13
YOR298W	Yes	0.728452	0.0174956	0.585292	0.053661	-0.103962	0.816737	1.76812	5.68403e-13	0.478917	0.120415	-0.0137074	0.978785	0.15414	0.685918	0.913745	0.000884694	0.694968	0.0167419	NA	NA	-0.128686	0.751855
YOR302W	Yes	1.35762	1.39586e-31	0.488403	0.00410857	-0.0587137	0.89367	0.946715	0.000185295	1.75418	2.90327e-41	0.468303	0.0298041	-0.298463	0.0850062	1.5178	6.46267e-42	0.850962	1.4421e-08	NA	NA	-0.354683	0.0372077
YOR303W	Yes	1.32336	1.73774e-150	0.204586	0.000415607	-0.131604	0.505031	0.997757	9.07071e-23	1.25608	1.53306e-201	0.410135	2.99386e-09	-0.0918879	0.373415	1.33731	1.774e-190	0.930429	1.61127e-32	NA	NA	-0.244738	3.79317e-05
YOR313C	Yes	-0.668905	1.35008e-05	0.768054	1.53096e-11	-0.881613	6.77216e-06	-0.209764	0.170258	-1.03436	4.04387e-21	-0.00463859	0.988443	-1.68722	1.39865e-39	-0.514406	5.5258e-06	-1.08871	4.87876e-14	NA	NA	-0.253068	0.0262419
YOR317W	Yes	-0.567597	4.11057e-18	-0.196606	0.0541276	0.178748	0.00360579	0.437674	1.55477e-07	-0.602744	1.04013e-26	-0.251027	0.0472354	-1.08771	2.43112e-39	-1.03448	3.00137e-75	-0.921766	8.62684e-55	NA	NA	0.0538416	0.327913
YOR338W	Yes	0.803772	0.000257438	-1.07363	3.9628e-05	0.748987	0.0651235	0.383328	0.1136	0.347671	0.122243	1.31387	8.5891e-08	0.347155	0.139367	1.58231	2.70826e-20	1.66594	1.58808e-25	NA	NA	0.20721	0.430489
YOR348C	Yes	-2.19427	1.19914e-16	0.889164	0.0131283	0.0914926	0.757329	0.273144	0.194272	-2.63624	6.29871e-105	1.21013	6.12222e-09	-4.05201	7.08498e-132	-3.11436	1.25527e-116	-0.202838	0.354381	NA	NA	0.667742	9.72524e-12
YOR382W	Yes	2.50891	1.2501e-19	-0.483651	0.128206	2.46902	0.00027945	2.15549	7.30417e-11	0.141038	0.705258	1.5347	0.000190616	2.70617	1.07684e-30	1.73824	1.39642e-13	2.04668	0.000137217	NA	NA	-0.479011	0.116041
YOR383C	Yes	1.73836	2.86966e-09	0.0309774	0.854892	1.09171	0.00195689	1.66138	2.37156e-16	0.0304092	0.865961	1.48586	0.000401269	1.61722	1.02071e-22	1.07381	7.39361e-23	1.66744	6.75184e-06	NA	NA	-0.105249	0.472735
YOR384W	Yes	2.81589	2.73608e-37	-2.0747	0.000295109	1.88444	7.21449e-06	2.89082	1.16906e-31	0.693231	0.0431776	1.5739	4.38716e-05	1.50059	9.53177e-05	1.69604	3.10898e-08	0.984204	0.0070643	NA	NA	-1.29056	0.00228884
YOR385W	Yes	0.012535	0.950219	-1.38842	5.46412e-07	-0.915454	1.02459e-12	-1.18941	5.78987e-09	0.012343	0.942313	-1.09332	0.00284792	-1.16178	2.32092e-28	-1.60336	6.85788e-63	-1.39658	1.15003e-41	NA	NA	-0.677004	3.67244e-12
YOR388C	Yes	0.239013	0.722205	-1.34958	0.0526419	-0.101585	0.891536	3.52816	2.6043e-28	-1.2129	0.0997907	1.30596	0.00513268	1.47207	0.00173834	1.29442	0.00236022	0.878381	0.0776781	NA	NA	-0.678114	0.272323
YPL014W	Yes	-0.378596	0.0033376	-0.0748518	0.907551	-0.142293	0.700791	-0.578922	6.08171e-05	NA	NA	-0.282237	0.0504931	-1.49449	0.000218535	-1.45874	6.70074e-49	-0.744072	0.00139086	-2.00489	3.24462e-90	-1.28558	1.65873e-41
YPL017C	Yes	0.244103	0.386384	1.13947	1.5332e-05	0.445941	0.0580763	1.5589	9.6553e-13	NA	NA	-0.689892	0.0178012	1.12935	8.69496e-10	-1.71351	2.84414e-09	0.447395	0.0575941	-1.04084	6.57209e-05	-0.588407	0.0143007
YPL019C	Yes	0.156879	0.0338483	-0.808607	1.03965e-08	-0.601167	0.00138208	-3.60215	2.71484e-113	NA	NA	0.580819	1.90541e-17	-0.440707	6.2524e-05	0.419914	9.91921e-09	0.35783	1.94333e-08	-1.35263	1.14201e-13	0.512382	1.99163e-23
YPL036W	Yes	0.268776	0.0864742	0.559471	0.000397625	0.24864	0.0952473	1.29903	1.55439e-15	NA	NA	0.663835	5.51429e-05	0.318475	0.0195979	0.670438	4.34559e-08	0.82818	1.66295e-12	0.603071	1.6819e-06	0.44959	0.000323246
YPL057C	Yes	0.164843	0.0278867	-0.607886	1.4914e-11	0.0348196	0.862107	-0.456965	1.00287e-07	NA	NA	-0.109185	0.463784	-1.01593	9.10323e-38	-0.288224	0.00104282	-0.633385	2.28809e-14	-0.909313	6.83397e-38	-0.00887361	0.906742
YPL067C	Yes	-0.417815	0.000180772	-0.342038	0.00244584	-0.419767	0.000106487	0.286502	0.197028	NA	NA	-1.1359	2.09685e-14	-0.596782	8.94379e-07	-0.28386	0.00775534	-0.630089	4.70256e-07	-0.921328	3.72947e-24	-0.0295377	0.804059
YPL087W	Yes	-0.156848	0.244019	-0.245935	0.183315	-0.560778	0.000185384	-0.542601	0.00191339	NA	NA	-0.558537	0.0226423	-0.151046	0.193059	-1.53591	3.85941e-30	-0.829223	6.92871e-12	-0.816989	1.04531e-17	-0.93769	7.43569e-23
YPL092W	Yes	0.461174	0.01827	0.850802	3.16143e-06	1.22207	6.84006e-09	0.64879	0.00132775	NA	NA	1.78593	3.48992e-24	0.551197	0.00474922	1.04582	9.73096e-10	1.82701	2.08206e-31	0.848957	3.63873e-06	-0.467304	0.0354936
YPL111W	Yes	0.318877	0.000711274	-0.00435999	0.980341	0.648997	0.000427649	0.0130061	0.926923	NA	NA	0.2311	0.0255175	1.78897	1.00661e-141	0.662938	3.96131e-16	1.01336	2.94886e-28	0.164939	0.0822183	0.744732	1.74913e-19
YPL136W	Yes	NA	NA	-2.63046	0.0162985	-4.30849	0.00202678	1.46555	0.00943476	NA	NA	NA	NA	-0.436605	0.605527	-1.26845	0.17075	-0.48979	0.544333	-2.56271	0.0205364	-3.59035	0.00624105
YPL156C	Yes	0.697302	7.56099e-07	-1.15689	5.0687e-10	0.351125	0.110272	-0.856082	0.00023098	NA	NA	0.308902	0.130066	-1.24861	3.70661e-13	0.140382	0.380434	-0.638519	0.000213156	-1.02869	1.60552e-08	0.0859124	0.621564
YPL171C	Yes	-1.34058	8.72246e-26	-1.77069	1.79182e-42	-0.943453	3.75816e-05	1.45355	4.17314e-48	NA	NA	-1.31202	4.93224e-24	1.24649	3.55359e-29	-0.18761	0.60723	-1.08168	3.34557e-09	-1.51058	2.69225e-31	-1.99396	1.55033e-52
YPL187W	Yes	0.740047	0.0291956	4.21889	3.91938e-07	9.5287	2.35444e-184	0.969366	0.00706817	NA	NA	-0.0609992	0.968142	1.87963	0.00558038	0.408003	0.154251	0.825517	0.00101315	9.07105	0	0.0163882	0.971446
YPL189W	Yes	-0.028615	0.91531	-0.958411	3.59081e-06	-0.360815	0.134174	1.02753	5.29431e-05	NA	NA	1.20508	2.86727e-13	1.35193	3.99486e-22	1.00761	1.02734e-11	0.63866	5.47523e-05	0.184413	0.336965	-0.548988	0.00332412
YPL198W	Yes	-0.708989	7.50931e-29	-0.235555	3.56796e-05	-0.975817	1.19085e-27	-0.958682	0.00442754	NA	NA	-0.379673	3.49444e-05	-0.31163	1.77426e-06	-0.249828	6.08822e-05	-0.704395	2.60898e-16	-0.176556	0.00228996	-0.0542047	0.361406
YPL223C	Yes	2.6837	1.94685e-09	4.61243	8.48566e-31	1.366	0.00613219	2.1587	2.52005e-07	NA	NA	-0.447862	0.416726	1.66902	2.48609e-07	1.34287	7.64956e-05	3.41827	2.76023e-09	-1.03903	0.0270663	1.60194	6.12668e-07
YPL247C	Yes	-0.165957	0.091433	-0.208544	0.234551	-0.453833	3.14739e-06	-0.249862	0.0904522	NA	NA	-0.306947	0.0598655	0.158431	0.240057	-1.17761	2.23012e-39	-0.766272	5.67361e-16	-0.892687	9.95696e-22	-0.622634	1.58476e-16
YPL250C	Yes	-0.283327	0.0747094	-1.01935	2.44557e-20	-0.6907	3.04854e-10	-2.03671	2.26116e-92	NA	NA	-0.948973	6.06511e-06	0.0045941	0.975423	-0.707164	3.58291e-07	-1.48831	1.53025e-63	-1.73263	1.65624e-80	-0.806864	1.17235e-26
YPL265W	Yes	1.14465	6.95074e-52	1.1041	1.81574e-29	0.391838	0.0305147	0.039496	0.814786	NA	NA	0.767531	0.000295353	0.185864	0.18705	0.626039	3.9001e-19	0.604415	2.0134e-10	0.681596	4.40928e-10	0.473436	4.92315e-10
YPL274W	Yes	-0.713111	5.85961e-16	-0.611484	1.17764e-08	0.0340814	0.807656	-1.18375	1.04611e-28	NA	NA	-0.594924	0.000216466	0.180437	0.113287	-0.834952	3.65921e-27	-0.0690913	0.470588	-0.380797	9.86193e-07	-0.514432	1.74614e-17
YPR036W-A	Yes	0.0114066	0.940396	-0.841331	8.05495e-10	-0.578936	2.01258e-16	-1.05315	2.756e-35	NA	NA	-0.175907	0.467186	0.188825	0.0411827	-0.270898	0.00194816	-0.175812	0.045592	-2.0104	5.02153e-141	-0.88423	3.04521e-40
YPR065W	Yes	0.232338	0.00640599	-0.985127	0.15103	0.292644	0.00527273	0.277501	0.00602599	NA	NA	0.683883	5.75393e-05	-0.23325	0.00432079	0.906498	2.52687e-27	0.796381	5.76265e-22	0.652133	2.36753e-09	0.652291	1.58476e-16
YPR116W	Yes	0.0850359	0.609181	-0.483074	0.00424866	-1.12523	5.46576e-06	-1.10603	1.38429e-10	NA	NA	-0.0201565	0.939217	-0.80075	1.61833e-07	-0.313976	0.0470819	-0.523002	0.000739366	-0.59312	7.87148e-05	-0.509317	0.000415736
YPR122W	Yes	-1.10705	1.97555e-06	0.445474	0.164857	3.29575	1.9543e-36	0.861867	0.0014585	NA	NA	-0.163337	0.576259	0.692684	0.000161707	0.37022	0.0601313	-0.416856	0.126345	3.59068	6.70195e-199	0.0156483	0.954237
YPR145C-A	Yes	0.666085	0.0048109	-2.50513	3.35724e-20	-1.00385	0.000871152	-0.910304	0.000127165	NA	NA	-1.35893	9.76148e-05	-0.330207	0.107939	-1.14685	4.07781e-08	-0.712062	0.000139959	-2.58596	1.51451e-21	-1.51613	5.70482e-14
YPR151C	Yes	0.934344	4.86814e-07	0.0371409	0.938326	1.03879	9.29307e-11	1.13916	0.000196507	NA	NA	0.854595	0.0142583	-0.367703	0.114432	-0.918734	3.02572e-05	-0.672091	0.00176673	-0.733196	0.00067009	-0.243922	0.282603
YPR194C	Yes	-2.52397	6.08617e-109	-0.15342	0.125822	-1.92633	1.01634e-29	-2.28729	5.48554e-53	NA	NA	-1.22747	0.00534523	-4.89723	1.90907e-175	-1.57607	1.03944e-62	-3.05657	2.297e-183	-1.59448	9.83288e-34	-0.166728	0.0385334
YPR195C	Yes	-0.395275	0.0347428	-0.172477	0.302917	-0.982951	4.09285e-08	-0.769799	0.00423807	NA	NA	-0.118634	0.5728	-1.6879	7.4067e-17	-0.250076	0.191854	-0.872285	7.11719e-07	-0.711327	1.54024e-05	-0.166693	0.308629
Q0045		NA	NA	0.502285	0.759488	NA	NA	1.24559	0.366951	NA	NA	NA	NA	-0.507238	0.757166	-0.210126	0.919891	-0.555345	0.745911	-0.796087	0.620542	NA	NA
Q0050		NA	NA	0.217238	0.783826	-0.599498	0.512186	0.607883	0.41129	-0.0729488	0.938317	0.0113123	0.990796	-1.57141	0.0862902	-0.319701	0.692331	-0.79907	0.366812	-0.757554	0.34389	NA	NA
Q0055		NA	NA	0.593385	0.515981	-0.689604	0.570182	0.654483	0.473591	-0.760512	0.524289	NA	NA	-1.12141	0.357116	-3.84867	0.0103962	-0.318306	0.794262	-1.65054	0.195378	NA	NA
Q0065		NA	NA	NA	NA	NA	NA	2.5421	0.172881	NA	NA	NA	NA	NA	NA	NA	NA	NA	NA	NA	NA	NA	NA
Q0070		NA	NA	NA	NA	NA	NA	1.47252	0.633398	NA	NA	NA	NA	NA	NA	NA	NA	NA	NA	NA	NA	3.44227	0.41402
Q0110		NA	NA	NA	NA	NA	NA	NA	NA	NA	NA	NA	NA	NA	NA	NA	NA	NA	NA	NA	NA	4.48791	0.277822
Q0120		NA	NA	NA	NA	NA	NA	NA	NA	NA	NA	NA	NA	NA	NA	NA	NA	NA	NA	NA	NA	4.17986	0.234392
Q0130		NA	NA	-0.0273887	0.989567	NA	NA	NA	NA	NA	NA	NA	NA	NA	NA	NA	NA	NA	NA	NA	NA	NA	NA
Q0160		NA	NA	0.336513	0.787114	-0.947775	0.577766	0.539545	0.698267	-0.0998061	0.950573	NA	NA	-1.17559	0.428645	-1.07632	0.489686	-0.42231	0.7899	-2.71758	0.105668	NA	NA
Q0250		NA	NA	NA	NA	NA	NA	-0.63646	0.776771	NA	NA	NA	NA	-0.840635	0.658748	NA	NA	-0.855351	0.683015	NA	NA	NA	NA
YAL001C		NA	NA	0.362254	4.19952e-06	0.323201	0.0140117	-0.185317	0.0440145	-0.0276761	0.833762	0.149345	0.143354	0.194826	0.0805676	0.0248619	0.798471	0.154064	0.217411	0.497215	1.29885e-11	0.0150842	0.901622
YAL002W		NA	NA	0.269837	0.000211591	0.062893	0.44665	0.0772476	0.429914	0.125042	0.133482	0.044404	0.701597	-0.0637593	0.486152	0.00962926	0.917899	0.0625688	0.475701	0.252293	0.000143759	0.100905	0.150308
YAL003W		NA	NA	-0.260572	0.000298636	0.0608654	0.461144	-0.728328	3.37354e-18	-0.115626	0.172736	0.179846	0.0678356	0.0554759	0.485215	0.155801	0.0141268	-0.246569	0.00180867	-0.326834	9.78733e-08	-0.151221	0.00697275
YAL007C		NA	NA	-0.200625	0.0032667	-0.30103	1.01793e-05	-0.359221	0.000183456	0.170248	0.00849423	-0.229739	0.00286559	-0.0824289	0.167389	-0.144157	0.0110452	-0.441032	3.58788e-09	-0.268687	3.79718e-07	-0.113629	0.0375173
YAL008W		NA	NA	-0.0650249	0.599733	0.0215401	0.863492	0.275944	0.0361966	-0.129639	0.253101	-0.201534	0.155384	0.656998	2.56588e-11	-0.492906	2.16557e-07	-0.118682	0.248706	-0.211903	0.0409124	-0.5285	1.20077e-08
YAL009W		NA	NA	-0.221666	0.020705	-0.305494	0.00236647	-0.0621571	0.664089	-0.139239	0.168357	-0.107752	0.368965	0.163095	0.0795525	-0.0736524	0.521941	-0.155445	0.181377	-0.376795	6.94672e-05	-0.222965	0.0176185
YAL010C		NA	NA	0.114991	0.260218	0.139989	0.28509	0.20007	0.0383986	0.0744364	0.491723	0.0551325	0.687647	-0.0625967	0.581783	0.0693846	0.467405	0.139366	0.187548	-0.104445	0.270112	0.0460532	0.65232
YAL011W		NA	NA	0.23193	0.00931135	-0.00296943	0.981746	-0.00262271	0.982219	0.223127	0.00516831	0.426526	1.72554e-05	0.00448623	0.974317	0.538692	2.27922e-09	0.439852	6.56549e-09	0.0373464	0.736093	0.155726	0.0832517
YAL012W		NA	NA	-0.18021	0.00390792	0.125559	0.0248131	-0.0709178	0.611093	-0.0692574	0.343442	-0.383516	0.000112686	0.00839833	0.894371	-0.531567	1.3792e-08	-0.139267	0.0223515	-0.19968	1.62133e-05	0.0440462	0.542298
YAL013W		NA	NA	-0.092967	0.171156	-0.0145077	0.911303	-0.175216	0.0457118	-0.019755	0.817859	0.125453	0.0926691	-0.271296	1.05893e-05	0.0522686	0.666345	-0.188606	0.0213196	-0.0833762	0.213759	0.0735752	0.209115
YAL014C		NA	NA	-0.278158	2.69028e-05	-0.309393	0.00136879	-0.399018	1.1575e-05	-0.123256	0.138625	-0.149411	0.182389	-0.0779531	0.28918	-0.109744	0.203903	-0.417701	1.60333e-09	-0.385361	3.17426e-09	-0.204699	0.000369972
YAL015C		NA	NA	-0.212107	0.0205122	-0.402392	7.84201e-05	0.471196	1.01043e-05	0.104688	0.290756	-0.312091	0.00255051	0.372743	1.28374e-05	0.0267844	0.802224	0.222045	0.0154864	-0.436775	4.22964e-07	-0.119439	0.168376
YAL016C-A		NA	NA	-3.5526	0.0202413	-0.227904	0.849579	3.6948	1.18231e-14	0.0223386	0.986301	NA	NA	-0.41178	0.725406	0.0214652	0.986172	-1.55832	0.224027	0.221445	0.820331	-0.814251	0.461831
YAL016W		NA	NA	-0.0552659	0.499925	-0.0810621	0.376135	-0.371173	0.00022913	-0.0934211	0.136508	-0.279883	0.00750144	-0.189442	0.0112662	-0.505908	8.06259e-16	-0.180722	0.0377699	-0.118126	0.0922671	0.0207684	0.696843
YAL017W		NA	NA	0.225611	0.00912734	0.143868	0.115332	0.272935	0.00469276	-0.349882	2.99992e-05	-0.297711	0.0234401	-0.122184	0.305555	-0.460369	5.07198e-11	-0.109298	0.353384	0.179529	0.00581703	-0.0754733	0.309147
YAL018C		NA	NA	-0.166532	0.914283	-0.541386	0.715853	4.23329	1.13099e-12	-0.083677	0.958173	NA	NA	0.984481	0.340718	-0.180424	0.90155	0.399426	0.751191	0.323033	0.779021	-2.1143	0.218728
YAL019W		NA	NA	0.362064	7.76127e-06	0.113797	0.125785	0.0716543	0.511663	0.344731	0.000115723	0.185455	0.13001	-0.0509042	0.559366	0.383779	6.18334e-09	0.326621	1.63517e-05	0.273601	0.000265468	0.306096	4.21469e-06
YAL019W-A		NA	NA	0.156798	0.854321	-0.872767	0.354885	2.12154	0.000110567	0.186202	0.833342	-0.255203	0.824674	-0.502659	0.584537	0.617917	0.366067	-0.46682	0.615762	0.480945	0.51971	-0.336655	0.696905
YAL020C		NA	NA	-0.36897	7.97014e-06	-0.212985	0.0911549	-0.357511	0.000432784	-0.166098	0.103673	0.0368867	0.793268	0.0125585	0.929334	0.0545847	0.619374	-0.24918	0.0108065	-0.298317	0.000491402	-0.210378	0.01981
YAL021C		NA	NA	0.496704	1.35533e-08	-0.0040203	0.978093	0.226364	0.0871196	0.21116	0.065634	0.142201	0.246291	-0.174022	0.0493199	0.0584572	0.611003	0.185553	0.0744695	0.39939	1.27078e-06	0.303162	0.000113377
YAL022C		NA	NA	0.0997771	0.158888	0.205486	0.0102375	0.147786	0.0409173	-0.218461	0.000740927	-0.266764	0.000367042	-0.245653	0.00112771	-0.0165896	0.856278	0.10536	0.19149	0.126543	0.090789	0.0822714	0.264248
YAL023C		NA	NA	0.174054	0.00931135	-0.263066	0.000424895	-0.33011	0.00517789	0.204746	0.00750906	-0.153092	0.0308892	-0.347423	4.83214e-07	-0.147502	0.0273675	-0.149312	0.0566384	0.267941	1.80507e-06	0.250821	5.20034e-07
YAL024C		NA	NA	0.114182	0.315139	0.219655	0.0133613	0.261768	0.00219635	0.175772	0.110919	0.382013	0.0189784	-0.245281	0.0684566	0.685073	4.56726e-14	0.371446	0.00137264	0.529705	1.14331e-08	0.404997	6.83927e-07
YAL025C		NA	NA	0.050812	0.676388	-0.074723	0.458329	0.00120896	0.993234	0.189296	0.0203861	0.655508	5.60698e-07	-0.0650161	0.610825	0.71591	5.65072e-19	0.193252	0.0506992	-0.0151196	0.904322	0.112323	0.170882
YAL026C		NA	NA	0.318323	5.52659e-06	0.185442	0.0271466	-0.201862	0.0283727	0.171382	0.0599618	-0.138122	0.136091	-0.226271	0.0796012	-0.046198	0.645447	0.193484	0.029977	0.266286	0.00013131	0.248847	0.00136136
YAL026C-A		NA	NA	0.202917	0.225042	0.231391	0.203004	0.26939	0.144727	-0.00360268	0.987573	0.29211	0.0887297	-0.37271	0.0335348	0.475115	0.00154927	0.311059	0.0446997	0.261013	0.0982238	0.372051	0.0101046
YAL027W		NA	NA	-0.144193	0.279159	-0.143152	0.300691	0.0676187	0.611093	0.0897246	0.517052	0.0606653	0.681627	0.0869047	0.48366	0.209656	0.0517332	0.0867228	0.508475	0.0597747	0.609442	-0.131779	0.311118
YAL028W		NA	NA	0.462052	0.0389612	0.408842	0.0191214	0.541967	7.14278e-06	-0.897889	2.74075e-13	-0.183364	0.334766	0.722587	4.04553e-09	-0.721183	3.46368e-07	-0.269797	0.0639229	-0.00371983	0.980119	-0.175972	0.168376
YAL029C		NA	NA	0.274324	1.63004e-05	0.167469	0.0144497	0.0128348	0.889265	-0.125568	0.135612	0.0870674	0.339653	-0.22446	0.0293681	0.264945	8.8904e-05	0.337743	2.70497e-06	0.317359	4.75508e-08	0.254929	6.04727e-06
YAL030W		NA	NA	-0.261693	0.005391	-0.0331153	0.829036	0.0451385	0.762231	-0.299271	0.0047822	-0.166999	0.32132	0.36328	8.05211e-05	-0.447437	0.00024063	-0.218098	0.0772568	-0.423996	3.83056e-06	-0.287312	0.00623324
YAL031C		NA	NA	0.0262905	0.802898	0.110989	0.347294	-0.0267223	0.820884	0.0449713	0.68098	0.2387	0.025458	-0.178705	0.0675428	-0.0442258	0.648597	-0.021317	0.841396	0.0696929	0.430221	-0.0844359	0.452498
YAL032C		NA	NA	-0.131069	0.168311	-0.124493	0.176085	0.0144202	0.914594	-0.00883963	0.939307	0.362046	0.001854	-0.205677	0.0373601	0.23442	0.0415396	-0.146634	0.083424	-0.140441	0.106625	-0.0451119	0.598338
YAL033W		NA	NA	-0.353342	0.00661738	0.0305802	0.856736	0.113759	0.450914	-0.13079	0.426024	0.11289	0.466772	0.145298	0.297588	0.274253	0.0151884	-0.0892234	0.587256	-0.11494	0.355986	-0.272267	0.0204781
YAL034C		NA	NA	-0.155085	0.192752	-0.109495	0.564137	0.310906	0.0028203	-0.396355	5.9844e-05	-0.269073	0.021884	0.0660862	0.600884	-0.336264	0.00451779	-0.149069	0.248706	-0.326474	0.00127756	-0.509603	2.73792e-07
YAL034C-B		NA	NA	NA	NA	NA	NA	4.41741	0.00330289	NA	NA	NA	NA	NA	NA	NA	NA	NA	NA	NA	NA	NA	NA
YAL034W-A		NA	NA	-0.171049	0.173825	0.0225058	0.877599	0.0642246	0.624599	-0.024945	0.86091	0.152157	0.230073	-0.26503	0.0531321	0.0160601	0.908804	-0.276431	0.0185502	0.233537	0.0249577	-0.0677814	0.534964
YAL035W		NA	NA	0.061913	0.391971	-0.172245	0.173208	-0.103205	0.358018	0.137353	0.0163892	0.0253935	0.700726	-0.301575	0.000915445	-0.0422822	0.64367	0.20733	0.0207402	0.199878	0.00358912	0.278367	2.03901e-08
YAL036C		NA	NA	-0.00441226	0.961111	0.0155583	0.876235	-0.132286	0.203357	0.273702	1.03005e-07	0.147498	0.140119	0.0224642	0.77813	0.240822	0.00161138	0.191678	0.00624975	0.0071729	0.922409	0.173286	0.00116191
YAL037W		NA	NA	-0.0590806	0.850461	0.178235	0.509127	0.899767	0.000136494	-0.964413	0.0004392	-0.0521015	0.883407	-0.245929	0.378671	0.510756	0.014655	-0.262367	0.317641	-0.0800628	0.757551	-0.714771	0.0046351
YAL038W		NA	NA	-0.114232	0.201446	-0.015853	0.823089	-0.395717	0.000113108	-0.170558	0.00731794	0.120838	0.242021	0.151454	0.0248701	0.0416828	0.690285	0.00507448	0.958813	-0.0354021	0.504361	-0.0851074	0.179853
YAL039C		NA	NA	-0.0409077	0.651085	-0.661237	1.73236e-06	0.355019	0.00592255	-0.607757	3.15703e-16	-0.276624	0.000720297	-0.57719	8.93409e-18	-0.520168	5.40624e-09	-0.544933	2.23845e-13	-0.313523	3.82815e-07	-0.0841239	0.21345
YAL040C		NA	NA	0.624781	9.45178e-06	0.226015	0.0752118	0.550747	4.82529e-08	0.129612	0.366815	0.290641	0.0643294	-0.741916	1.41256e-14	0.484638	1.24473e-06	0.693576	2.59388e-09	0.318055	0.000197488	0.551747	7.45621e-10
YAL041W		NA	NA	0.295305	0.000373184	0.18575	0.0111318	0.00621509	0.961573	0.228413	0.00223235	0.257865	0.00219607	-0.0851955	0.439241	0.360466	1.76758e-05	0.183228	0.0176876	0.318665	4.29237e-06	0.291328	5.64178e-05
YAL042C-A		NA	NA	1.17464	0.281052	-0.407976	0.809087	2.62278	0.00103104	0.635458	0.635948	NA	NA	0.945649	0.406439	-0.254145	0.869649	0.905165	0.471903	-0.785326	0.609152	0.721124	0.549551
YAL042W		NA	NA	-0.199077	0.00013814	-0.0177173	0.828123	-0.175297	0.00762214	-0.0656833	0.336363	-0.106906	0.0828428	-0.0142707	0.817034	-0.0750615	0.321119	-0.0491348	0.492928	-0.11792	0.00580414	-0.104574	0.0149449
YAL043C		NA	NA	0.213898	0.000347646	0.17582	0.0432342	0.209039	0.0165667	0.291635	0.000126564	0.414287	3.10518e-05	0.0492193	0.582117	0.2913	0.00354728	0.199563	0.00378655	0.0607444	0.297132	0.206315	0.000304631
YAL044W-A		NA	NA	-0.392403	5.94125e-05	-0.202653	0.0389374	-0.0173646	0.917446	-0.0728479	0.578297	-0.0980767	0.446324	0.55105	2.36501e-10	0.00799666	0.963506	-0.00949997	0.947723	-0.40721	5.77544e-06	-0.220515	0.0292084
YAL046C		NA	NA	-0.378217	0.00742962	-0.142693	0.417243	0.182162	0.356504	-0.0391556	0.844021	-0.167037	0.332589	0.35695	0.00511564	-0.486929	0.000350821	-0.351632	0.0248487	-0.328216	0.0131219	-0.203129	0.100912
YAL047C		NA	NA	-0.0556085	0.59078	-0.170429	0.115646	-0.0371604	0.754028	0.133229	0.195821	0.103095	0.368965	-0.0675894	0.53728	0.0329014	0.755235	0.00937832	0.943065	0.0180203	0.86706	0.0152655	0.885632
YAL047W-A		NA	NA	0.0241034	0.986951	1.30483	0.155213	1.67062	0.0320069	0.474394	0.687617	NA	NA	-0.187631	0.889725	0.271103	0.822366	-0.770021	0.565289	-0.246213	0.837073	-0.411791	0.756705
YAL048C		NA	NA	0.169013	0.0347338	-0.37428	0.00319587	-0.28402	0.0180974	0.123262	0.321601	-0.112804	0.266612	0.0925423	0.304424	-0.0568322	0.508931	0.322397	0.00157867	0.0744603	0.370686	-0.077357	0.376932
YAL049C		NA	NA	-0.119679	0.166042	-0.0259016	0.816737	0.0443378	0.713628	-0.344116	3.80984e-06	-0.0509915	0.691256	-0.249563	0.00123263	-0.306269	0.000308335	-0.298099	0.00048628	-0.0292017	0.736053	-0.12292	0.0896037
YAL051W		NA	NA	-0.0143088	0.884224	0.00515318	0.967674	0.157368	0.122055	-0.190399	0.0421561	-0.052559	0.626451	-0.320014	0.00081896	-0.0268268	0.775425	0.136437	0.193076	0.181713	0.0129393	0.0275881	0.77942
YAL053W		NA	NA	0.138288	0.120649	0.278007	0.0123673	0.380661	3.73464e-06	-0.125997	0.229123	-0.519049	2.23865e-08	-0.725172	2.16213e-13	0.00124586	0.990548	0.448304	3.08485e-05	0.339346	6.28993e-06	0.955932	9.07354e-50
YAL054C		NA	NA	0.187025	0.321194	0.173975	0.417023	0.933109	1.84053e-09	-0.053406	0.815401	0.254082	0.272377	0.548837	0.000980217	0.130866	0.518432	0.522912	0.00153626	-0.0396189	0.849209	0.0581174	0.791818
YAL055W		NA	NA	-0.208601	0.0883887	0.0215991	0.901518	-0.420157	0.00175633	-0.331712	0.0156675	-0.0299923	0.885798	0.0154196	0.920115	-0.110283	0.407319	-0.382525	0.000917098	-0.19666	0.103927	-0.36623	0.00120004
YAL056C-A		NA	NA	NA	NA	NA	NA	4.07672	0.0144146	NA	NA	NA	NA	NA	NA	NA	NA	NA	NA	NA	NA	NA	NA
YAL056W		NA	NA	0.0826349	0.167782	0.063894	0.292709	-0.0458373	0.651942	-0.0488458	0.500647	0.239263	3.46103e-05	-0.299753	2.46019e-07	0.076428	0.211106	0.060401	0.378029	0.0476509	0.388393	0.0404975	0.474183
YAL058W		NA	NA	-0.0559267	0.531855	-0.278816	0.00319587	-0.27346	0.00102255	0.147172	0.0411319	0.0539957	0.680346	0.264103	0.000128812	0.235618	0.00557799	0.307914	1.92537e-05	-0.183941	0.0226255	-0.154724	0.0251946
YAL059C-A		NA	NA	-0.747285	0.646474	-1.16919	0.533649	0.401857	0.804542	0.411272	0.770937	NA	NA	0.898353	0.454814	0.61237	0.620651	-0.275407	0.867749	-0.630075	0.655893	-0.247459	0.867868
YAL059W		NA	NA	-0.191067	0.0954079	-0.167722	0.0712132	-0.148158	0.243379	0.194145	0.00820916	0.657298	0.000125329	0.245244	0.00696005	0.777901	6.15749e-29	0.191422	0.12042	-0.134454	0.183027	-0.0951041	0.244644
YAL060W		NA	NA	0.31074	0.0210689	0.661625	3.69662e-10	0.591555	4.81981e-09	0.158398	0.106478	-0.150896	0.3359	0.849931	1.72912e-13	-0.950223	1.66981e-28	-0.335062	0.0029978	-0.591347	1.45144e-10	-0.319502	0.000426779
YAL062W		NA	NA	-0.532608	0.000241283	-1.21974	2.59262e-11	0.975479	3.18532e-08	-0.54232	0.000245876	-0.386616	0.0214733	0.311116	0.0920396	0.119242	0.430173	0.0449694	0.789822	-1.22316	6.89122e-14	-1.04848	5.09635e-10
YAL064C-A		NA	NA	-3.37884	0.0159839	-1.18987	0.270385	0.63109	0.41172	-0.859924	0.404671	NA	NA	0.253748	0.762801	-1.56214	0.123008	-1.86082	0.0675077	1.03389	0.105477	-0.565928	0.525746
YAL064W		NA	NA	-0.513155	0.651019	-0.537496	0.647386	1.05014	0.17297	0.317685	0.747284	0.831096	0.347858	1.77655	0.00482081	0.199206	0.846531	0.869974	0.250697	-1.22398	0.279133	-0.246887	0.824246
YAL064W-B		NA	NA	0.84178	0.000102788	0.171503	0.628826	0.295697	0.284835	0.119784	0.691553	0.295353	0.397822	0.0958835	0.738669	0.735133	0.000394746	0.386346	0.133927	0.467811	0.0339726	0.0367675	0.909664
YAL067C		NA	NA	0.27822	0.581955	-1.09344	0.0395706	1.50576	3.71596e-05	0.255092	0.580765	0.338269	0.585671	1.88828	1.99779e-07	0.23892	0.585967	0.774121	0.052238	-0.624096	0.184519	-0.618961	0.177624
YAL068C		NA	NA	0.25095	0.869722	0.184733	0.926949	2.79689	0.000101656	NA	NA	1.50796	0.171708	1.15359	0.278304	0.2737	0.852068	1.50071	0.115894	2.41701	0.000620332	0.472997	0.733537
YAL069W		NA	NA	0.569491	0.651453	0.34794	0.829663	0.825891	0.500256	NA	NA	NA	NA	-0.10803	0.939317	0.264973	0.832416	0.466233	0.714048	0.667095	0.532701	-0.463243	0.783255
YAR002C-A		NA	NA	-0.392657	1.34469e-06	-0.0704932	0.532334	-0.425185	5.62151e-08	0.0364996	0.753187	-0.256996	0.0135405	0.137435	0.048056	-0.427554	2.85397e-10	-0.341295	0.00130032	-0.377504	3.6361e-06	-0.204843	0.00136961
YAR002W		NA	NA	0.0843312	0.152869	0.135174	0.0643848	0.0516043	0.57699	0.0982649	0.110486	0.181449	0.036173	-0.113129	0.0844371	0.14729	0.0159354	0.0506634	0.446364	0.0311286	0.617492	0.0905858	0.0658608
YAR003W		NA	NA	0.0892516	0.33759	-0.00991288	0.951458	-0.217746	0.0200343	0.0336773	0.770177	-0.116987	0.35471	0.086425	0.37034	0.105199	0.216628	-0.150949	0.115397	0.119313	0.156039	0.0757313	0.380651
YAR007C		NA	NA	-0.0577522	0.493807	0.217478	0.00538448	-0.114471	0.199585	0.107471	0.137197	-0.107423	0.214308	-0.241279	0.00587928	-0.328241	2.89019e-07	-0.179802	0.0179874	0.319915	8.23626e-07	0.103897	0.0915806
YAR008W		NA	NA	-0.0986811	0.285636	-0.00496354	0.966908	-0.150449	0.0849844	-0.0839556	0.345822	0.279204	0.00201657	0.0320968	0.77837	0.400394	1.5327e-08	-0.0625633	0.528987	0.15891	0.0344886	0.163328	0.0280556
YAR014C		NA	NA	0.140117	0.0650037	0.467917	3.47654e-10	0.0372118	0.70862	0.115012	0.344726	0.305023	0.00756235	0.0169724	0.899008	0.464376	1.72749e-10	0.356443	2.70862e-05	0.299062	0.000127244	0.259859	0.0001819
YAR018C		NA	NA	0.331766	2.22388e-05	0.589368	6.53826e-17	0.346072	7.43434e-06	0.378628	2.29515e-07	-0.00036756	0.997681	-0.0386617	0.710521	0.183283	0.00941858	-0.00439303	0.96754	0.437309	2.37811e-11	0.256956	9.4975e-05
YAR019C		NA	NA	-0.0842248	0.404261	-0.162191	0.102614	-0.0276959	0.835492	-0.218069	0.0220413	-0.0176194	0.917618	-0.123298	0.300893	-0.204392	0.0187476	-0.0295963	0.812359	-0.0375109	0.690131	-0.134368	0.0977689
YAR019W-A		NA	NA	-4.83529	0.000563693	-0.490005	0.613525	1.27553	0.055923	-0.846576	0.372158	NA	NA	-0.835422	0.391057	-1.5575	0.11064	-1.00347	0.268486	-1.3423	0.150744	-1.38759	0.133707
YAR020C		NA	NA	0.443869	0.434721	0.451913	0.452513	0.815599	0.127393	0.152569	0.811081	0.140236	0.854662	0.735868	0.128332	0.172615	0.777364	1.00478	0.0208994	0.460785	0.406711	-0.47529	0.430455
YAR023C		NA	NA	-0.446257	0.0403541	-0.509495	0.034385	-0.352828	0.142979	-0.259587	0.265552	-0.220863	0.499225	0.00883744	0.974723	-0.312005	0.170964	-0.530778	0.0281546	-0.444934	0.0439497	-0.653999	0.00214689
YAR027W		NA	NA	-0.224118	0.0875678	-0.00744544	0.95254	-0.109939	0.380709	-0.21658	0.0253926	-0.558285	0.00043144	-0.00279558	0.979015	-0.671426	4.16908e-13	-0.351989	0.000856239	-0.394308	1.09449e-06	-0.361836	0.000134126
YAR028W		NA	NA	-0.0718846	0.699165	-0.14767	0.167698	-0.221504	0.0373849	-0.763786	8.0429e-18	-0.362884	0.00170015	0.0601811	0.671781	-0.378743	5.67203e-06	-0.491686	8.27347e-08	-0.378032	2.56727e-05	-0.605137	1.46557e-15
YAR029W		NA	NA	0.140698	0.565875	-0.000339136	0.999149	0.481588	0.0234749	-0.913648	0.000218768	-0.1825	0.524438	-0.456422	0.0536741	0.487587	0.0138977	0.0870129	0.780408	0.138453	0.545126	-0.131334	0.586586
YAR030C		NA	NA	-0.065077	0.941166	-0.252494	0.783217	0.670523	0.296365	0.454248	0.550036	-0.312505	0.733094	-0.0677242	0.93607	-0.583269	0.474772	0.515162	0.418805	0.548348	0.375368	-0.276912	0.7534
YAR031W		NA	NA	-0.0507991	0.818781	-0.768918	0.000718766	0.213385	0.243681	-0.437898	0.02802	-0.776489	0.000248463	0.625001	0.000149453	-0.0212767	0.926763	-0.478813	0.00762892	-0.115357	0.556564	-0.554354	0.00118886
YAR033W		NA	NA	-0.198425	0.173791	-0.696035	4.52996e-07	-0.34807	0.00330548	-0.206961	0.069335	-0.442494	0.00116233	-0.184262	0.15532	-0.366276	0.00160913	-0.51572	9.98947e-06	-0.188796	0.0927328	-0.402995	0.000279551
YAR042W		NA	NA	0.184142	0.0667441	0.0616517	0.574053	-0.00101917	0.993234	0.0384219	0.769701	0.284038	0.00282062	-0.130892	0.172963	0.308084	0.000647826	0.436625	1.17523e-05	0.29088	0.000604358	0.141	0.0921574
YAR053W		NA	NA	-1.08402	0.0409358	-0.774479	0.148135	0.600104	0.138475	0.380265	0.453379	0.0445004	0.943176	-0.917436	0.0826724	-0.453254	0.375185	-0.19488	0.710897	-0.420656	0.383845	-0.905696	0.0658608
YBL001C		0.0277827	0.863383	-0.456824	6.3262e-05	-0.0970067	0.591196	0.156913	0.392195	-0.214764	0.0826931	-0.323504	0.0486007	0.324631	0.00176152	-0.639109	3.24635e-09	-0.306091	0.0224792	-0.733857	1.39948e-12	-0.43997	1.00412e-05
YBL002W		-0.176246	0.0413923	-0.518641	7.21146e-13	0.0372787	0.815136	-0.814283	3.66187e-12	-0.26755	0.000395412	-0.101837	0.300052	-0.140401	0.178647	-0.347669	3.38611e-06	-0.884453	1.12856e-23	0.0525522	0.623048	-0.322216	6.67144e-07
YBL003C		-0.226925	0.0892593	-0.941476	1.76014e-14	0.086687	0.668338	-0.57829	0.103917	-0.163139	0.215152	-0.288857	0.0944773	-0.195479	0.15532	-0.716627	3.36388e-08	-0.928412	1.8146e-12	-0.258077	0.0415114	-0.373354	0.00121637
YBL004W		-0.00459724	0.966563	0.0433723	0.696219	-0.22171	0.000340518	-0.200351	0.020145	0.13444	0.124823	0.345717	0.00089993	-0.330861	7.64469e-06	0.463053	1.45465e-11	0.377025	4.21783e-08	0.186329	0.000484862	0.177745	0.00147865
YBL005W		0.158178	0.159144	0.0494869	0.701731	0.0542826	0.714799	0.0435073	0.753785	0.327696	0.000986702	0.174308	0.159026	0.248655	0.0131378	0.252728	0.00846849	0.310253	0.0145532	0.258592	0.0077525	-0.0159017	0.912023
YBL005W-A		-0.812499	4.53157e-14	0.330169	0.237529	0.117402	0.660941	-0.165595	0.323835	0.0693801	0.702672	-0.529874	0.000815151	0.463894	0.00018846	-0.470474	1.66368e-05	0.889421	0.0256953	0.356204	0.0840005	-0.450364	0.0310342
YBL006C		0.218036	0.0286425	-0.378806	3.38002e-06	0.0835767	0.457846	-0.333126	0.000355464	-0.215157	0.0114214	0.227833	0.0371735	0.296279	0.00749489	-0.00274477	0.982883	-0.185219	0.026882	-0.196578	0.0111457	-0.17096	0.018241
YBL006W-A		NA	NA	-0.979318	0.478124	-1.18551	0.43451	0.445673	0.689454	-0.338383	0.81753	NA	NA	-0.20902	0.881415	-3.46092	0.0377504	-0.999907	0.451529	-0.861246	0.510991	-1.25517	0.357474
YBL007C		0.0808997	0.409502	0.135459	0.0663243	-0.0160744	0.892933	-0.0350981	0.696002	-0.0939402	0.303496	0.0671956	0.500049	-0.285284	5.3697e-05	0.00601605	0.968061	-0.0735053	0.4476	0.239993	0.000751507	0.165539	0.0150655
YBL008W		-0.391471	5.78582e-08	0.249232	0.00363453	-0.320343	5.90768e-05	-0.0265914	0.77489	0.199813	0.0162102	-0.00387474	0.97607	-0.0297491	0.763165	0.161311	0.0248545	0.0549846	0.580155	0.202851	0.00131864	0.176847	0.00296977
YBL008W-A		NA	NA	NA	NA	NA	NA	NA	NA	NA	NA	NA	NA	NA	NA	NA	NA	NA	NA	1.86572	0.174467	NA	NA
YBL009W		-0.274051	0.000947093	-0.0344319	0.732659	0.112809	0.178584	0.103874	0.193968	0.0594324	0.506943	0.0294452	0.784014	-0.0741287	0.472068	0.189974	0.0155623	0.000887582	0.991798	0.509877	5.99207e-16	0.19572	0.00316413
YBL010C		0.0664084	0.576548	-0.0513876	0.656255	0.211118	0.0288106	0.111227	0.313004	0.0144373	0.903706	0.334207	0.000154077	0.126011	0.21771	0.257802	0.00166599	-0.014652	0.89539	0.181007	0.027338	0.0295614	0.762535
YBL011W		-0.403563	6.44109e-14	0.0651971	0.259958	-0.102052	0.349617	-0.0516433	0.451177	0.0373017	0.599543	-0.0367614	0.681653	0.0765376	0.259528	-0.105456	0.101412	-0.0240691	0.786616	0.0148737	0.813627	-0.00891228	0.883396
YBL014C		0.291397	1.25826e-05	0.176103	0.111046	0.158471	0.0373668	0.216934	0.00164083	0.270706	0.000410309	0.53162	0.000206728	0.255778	0.000430822	0.837772	1.15324e-45	0.460874	9.63511e-11	0.324863	4.60236e-06	0.302863	2.37901e-05
YBL015W		0.0204136	0.858703	0.84085	1.05057e-14	0.328942	0.00216833	-0.0372478	0.733281	-0.319828	0.00048132	0.0230534	0.908236	0.557633	4.58529e-13	-0.518592	1.44108e-08	-0.230171	0.010798	-0.275163	0.000490639	-0.237579	0.00713187
YBL017C		-0.105897	0.3593	0.335565	7.23128e-06	0.390096	3.2105e-05	0.0319698	0.73272	0.102129	0.365962	-0.211041	0.0363279	-0.0591535	0.600416	-0.0279104	0.753645	0.247513	0.0029978	0.623676	2.64754e-21	0.145378	0.0512043
YBL018C		-0.0587493	0.79152	-0.254959	0.124913	-0.274204	0.161206	-0.288128	0.149601	-0.229007	0.141701	-0.516262	0.0133066	0.0172593	0.927149	-0.0955587	0.537093	-0.222658	0.207702	-0.0602211	0.692273	-0.0191684	0.922181
YBL019W		-0.0736726	0.482101	-0.0631585	0.626186	-0.488491	1.35872e-07	-0.032189	0.804863	-0.0767605	0.450466	-0.1754	0.128188	-0.033927	0.784259	-0.296841	0.000561441	-0.202152	0.0352886	-0.286678	0.000607528	-0.39534	1.22572e-06
YBL020W		-0.105445	0.207266	0.132888	0.0356276	0.119133	0.131226	-0.111302	0.195297	0.0927014	0.232355	-0.065785	0.533673	0.0645717	0.38667	0.0673874	0.374709	0.171131	0.0205451	0.0919622	0.226455	0.0990586	0.125757
YBL021C		0.275526	0.0107461	0.126873	0.210511	0.130739	0.292436	0.101587	0.422529	0.00314809	0.985347	0.253192	0.0131897	-0.263747	0.0128859	0.242896	0.0725637	0.0187802	0.876717	-0.073205	0.476293	0.102117	0.304669
YBL022C		-0.542634	3.46731e-15	0.385599	2.26665e-08	-0.0149505	0.901437	-0.0143301	0.880653	-0.0181465	0.855966	-0.300122	0.000129327	-0.0445192	0.584503	-0.189983	0.012054	0.187571	0.0365785	0.357272	9.03161e-07	0.132747	0.0390935
YBL023C		-0.0529848	0.60835	0.374124	3.4155e-08	0.134361	0.0685334	0.197058	0.0339096	0.504745	1.1589e-17	0.214813	0.00312779	-0.205608	0.00283225	0.0469295	0.529741	0.0290579	0.75528	0.545992	2.81651e-21	0.426379	4.50844e-13
YBL024W		-0.243905	0.00073179	0.158837	0.00575189	0.0245268	0.811633	-0.333605	4.36065e-05	0.315779	9.42637e-08	0.296365	0.00187698	-0.35809	1.20847e-08	-0.100757	0.132433	-0.196554	0.00839098	0.362485	2.33753e-14	0.295756	1.07834e-11
YBL025W		0.279954	0.0291497	0.1129	0.432144	0.256812	0.0466133	0.236708	0.0813952	0.0116527	0.949404	0.190929	0.190421	-0.0763477	0.605947	0.139269	0.356255	-0.128576	0.390684	0.535099	7.97342e-07	0.0900799	0.482143
YBL026W		0.231269	0.0259987	-0.4894	7.04324e-08	0.189065	0.085392	0.237471	0.0612835	-0.197412	0.0296976	-0.0685709	0.55583	0.394416	5.99367e-07	0.202447	0.0309859	0.133866	0.209515	-0.322765	0.000156867	-0.198526	0.0252946
YBL027W		0.0200642	0.871459	-0.411728	1.31613e-05	-0.452941	3.65021e-06	-0.650091	1.20931e-09	-0.200272	0.0605176	-0.0766964	0.534171	0.256581	0.0221872	-0.0737392	0.383351	-0.320998	0.00140703	-0.58923	1.35061e-11	-0.311043	0.000226384
YBL028C		0.0780502	0.481175	-0.210002	0.0871141	0.360245	2.41597e-05	-0.254552	0.0103638	0.0513126	0.664695	0.510738	1.31744e-08	0.551552	8.34305e-12	0.69306	4.33172e-20	0.223376	0.066971	-0.0402196	0.644286	-0.0917662	0.243378
YBL029C-A		0.0577272	0.726204	-0.315729	0.0272995	-0.352472	0.000456617	-0.397569	6.77527e-05	-0.235232	0.0378588	0.0780465	0.61398	-0.412977	0.000153328	-0.466466	0.000183833	-0.744768	7.8423e-15	-0.891117	2.45064e-19	-0.530963	4.64976e-10
YBL029W		-0.547701	2.31699e-09	0.437677	0.00689141	-0.577488	2.76153e-10	0.685342	5.64622e-14	0.484058	1.20565e-10	0.0559245	0.720949	0.0440282	0.823255	-0.747707	1.24916e-13	-0.725996	3.28913e-12	0.0426003	0.717636	-0.475547	8.11371e-07
YBL030C		-0.740204	2.23197e-24	0.235839	0.00708135	0.407215	0.000608508	-0.177084	0.079885	0.00309728	0.97583	-0.176723	0.0935174	-0.739267	2.66521e-16	-0.823313	7.84308e-36	-0.455106	4.9715e-08	-0.462224	2.48773e-12	0.0838958	0.31014
YBL031W		0.00720478	0.970174	-0.112046	0.381252	0.243002	0.0307598	0.115821	0.424975	0.049529	0.740228	0.251997	0.0689541	0.265839	0.0356847	0.341379	0.00145917	0.0633797	0.646784	0.324003	0.00424665	0.0876681	0.456108
YBL032W		0.254002	0.000203351	-0.0180356	0.879122	0.234649	0.00873625	-0.0731722	0.530135	0.0936508	0.332069	0.132427	0.194375	0.196391	0.118621	0.254095	0.00877344	0.0354173	0.773743	0.0703914	0.344861	0.0431708	0.550492
YBL033C		-0.252059	0.00420591	-0.33773	6.88466e-08	-0.261498	3.63983e-05	-0.341738	5.8107e-07	-0.0681661	0.396965	-0.130829	0.261087	-0.136231	0.0646221	-0.510492	1.56913e-11	-0.637583	1.78306e-23	-0.377552	1.11346e-09	-0.165917	0.00704398
YBL034C		0.0725165	0.56325	0.179984	0.0933345	0.182419	0.0999082	0.828945	1.35012e-18	0.168499	0.208446	0.285189	0.0164644	-0.307421	0.00646232	0.427957	1.29734e-06	0.195917	0.10788	0.589804	8.78706e-12	0.339125	8.0257e-05
YBL035C		-0.218363	0.0137611	0.281892	0.00259605	0.294586	2.9839e-05	-0.120519	0.118718	0.138325	0.112309	-0.0872421	0.378737	-0.254349	0.000836774	-0.0137486	0.869649	-0.324178	6.3326e-05	0.416276	1.91169e-09	0.313433	1.40953e-07
YBL036C		0.137334	0.0146948	0.0438049	0.478434	-0.018563	0.838611	0.0781051	0.22958	0.0847389	0.187047	0.0651172	0.331882	0.037468	0.554586	0.366618	3.25298e-13	0.221197	5.49381e-05	-0.0257811	0.671824	0.0940892	0.090191
YBL037W		-0.253582	0.001764	0.236275	0.00475235	-0.0926556	0.358825	0.142979	0.141719	0.0631745	0.573009	-0.225754	0.0441696	-0.268511	0.00300857	-0.124058	0.131434	0.00974472	0.930662	0.398953	1.98107e-07	0.286293	6.76619e-05
YBL038W		-0.535768	8.60695e-15	0.227843	0.00346665	-0.361331	4.77734e-07	0.00676767	0.955002	-0.0755478	0.333603	-0.210382	0.0186481	-0.224619	0.00345527	-0.722162	7.45323e-27	-0.534948	7.78674e-15	-0.180976	0.00404759	-0.132085	0.0531484
YBL039C		-0.0357799	0.734973	-0.00665035	0.941758	-0.118749	0.0894882	-0.137031	0.200291	0.120126	0.035832	0.30841	0.00060558	0.235896	2.67028e-06	0.270106	7.52857e-06	0.352536	1.51524e-06	-0.0608081	0.291095	0.157823	9.38825e-05
YBL039W-B		0.427373	0.101665	-0.504662	0.046126	0.0905473	0.809619	0.0777538	0.822987	-0.390197	0.18268	-0.0189299	0.964187	0.343963	0.174684	-0.245213	0.389325	-0.0896293	0.795815	-0.505871	0.0468514	-0.217477	0.400567
YBL040C		-0.129466	0.0872079	-0.173906	0.040391	0.05354	0.600402	-0.353289	6.28424e-08	0.0668778	0.466367	-0.214826	0.0214146	0.188796	0.00146899	-0.307091	2.4618e-05	-0.298247	0.000408884	-0.0279389	0.745992	-0.0607079	0.323231
YBL041W		-0.115199	0.0954762	-0.220579	0.0005714	0.0825253	0.293564	0.0998009	0.224834	-0.483267	4.47991e-19	0.00447672	0.964999	0.0621912	0.407077	-0.0513065	0.407372	0.206973	0.00313926	-0.107016	0.061102	-0.00706011	0.910383
YBL044W		NA	NA	-0.238265	0.876425	0.77706	0.534835	-0.042465	0.977635	NA	NA	NA	NA	1.56029	0.0745436	0.803428	0.457261	-0.131377	0.929534	0.990566	0.302318	-0.456277	0.763638
YBL046W		0.223796	0.01827	-0.0287469	0.798254	0.279964	0.00655217	0.31008	6.79423e-05	-0.0807335	0.357347	0.129037	0.165364	-0.163404	0.113517	0.203507	0.0118221	0.0952438	0.301619	0.168853	0.0204463	0.121195	0.113089
YBL047C		-0.238336	0.0105427	0.36752	0.00020578	-0.000665621	0.996362	0.00649075	0.957866	-0.0404919	0.770177	-0.196596	0.0340163	-0.330173	0.000385786	-0.365508	5.708e-05	-0.124143	0.302523	0.442446	2.64923e-07	0.154266	0.0768838
YBL048W		NA	NA	1.11774	0.201801	0.927642	0.392065	1.71158	0.022099	-0.330485	0.818576	NA	NA	2.05476	0.00230607	0.216958	0.852163	-0.779907	0.535014	-2.09285	0.18687	0.0667247	0.955854
YBL049W		0.303707	0.555875	0.80865	0.0547357	0.55462	0.254287	1.43305	0.000173401	-0.354324	0.521959	-0.962717	0.111827	2.09536	3.28529e-10	-0.52487	0.3172	0.344195	0.488139	-0.718498	0.164924	-0.160421	0.781372
YBL050W		0.160422	0.0218681	-0.164753	0.0229867	-0.148504	0.0135922	-0.255617	2.49487e-05	-0.0493018	0.538249	0.0696684	0.377944	0.226852	0.00195936	-0.158459	0.00425149	-0.144762	0.0257533	-0.330056	1.13651e-10	-0.150803	0.00138961
YBL051C		-0.125903	0.327235	0.59434	3.03021e-06	0.0834552	0.563525	0.0897457	0.568542	0.230403	0.058816	-0.213031	0.0626452	-0.0261116	0.824311	0.0140594	0.91829	0.292491	0.0263213	0.496092	4.85059e-07	0.398235	2.89605e-05
YBL052C		0.206741	0.0791545	0.185977	0.0870598	0.43771	2.18816e-05	-0.118574	0.296958	0.0143394	0.919805	0.0850334	0.534879	-0.14174	0.21492	0.411097	1.083e-05	0.109846	0.318119	0.743969	1.02909e-20	0.155621	0.124476
YBL054W		0.197775	0.00341854	-0.124233	0.48561	0.102248	0.297958	0.451039	0.00118549	0.253473	0.0117634	0.669106	0.000666288	0.0969057	0.339736	1.15653	7.16389e-47	0.693774	2.62474e-19	0.466974	0.000817466	0.48034	5.7904e-11
YBL055C		0.180808	0.0397102	-0.505518	3.36731e-10	-0.112931	0.308932	-0.359479	0.000469532	-0.131524	0.112731	0.274341	0.000784519	0.140451	0.100924	0.250108	0.0127155	0.272115	0.00884744	-0.254676	0.000962959	-0.0309612	0.759145
YBL056W		-0.0301892	0.703483	-0.0246918	0.733281	0.0469087	0.574053	-0.0973169	0.15381	-0.148217	0.00325416	-0.0457267	0.538954	-0.153772	0.0185006	-0.00567955	0.952835	-0.0772127	0.230068	0.129602	0.0314975	0.0471228	0.254024
YBL057C		0.210435	0.0132321	-0.512596	8.5723e-10	-0.0739065	0.401245	-0.0864482	0.406455	-0.210655	0.0078049	0.0519368	0.624276	0.505033	1.76889e-13	0.117444	0.150049	-0.0136936	0.88854	-0.372105	6.2179e-09	-0.305972	3.7054e-05
YBL058W		-0.093273	0.211283	-0.11225	0.017216	0.0170341	0.842034	-0.0149884	0.858107	-0.186157	0.000101275	-0.108005	0.0388624	0.0430542	0.458378	-0.18733	0.0190603	0.0479061	0.434822	-0.0403729	0.463282	0.0573627	0.183916
YBL059C-A		-0.498335	4.31173e-06	0.0148712	0.907178	-0.229206	0.0226663	0.0452415	0.778508	-0.281274	0.00310249	-0.386095	0.00153299	0.164374	0.0928649	-0.662531	1.22025e-12	-0.536294	6.35905e-10	-0.309857	0.00149135	-0.595654	9.12452e-13
YBL059W		-0.184239	0.222963	0.0230157	0.894731	0.0606946	0.724871	0.301024	0.0960523	-0.299325	0.0404454	-0.443558	0.00306261	-0.0643981	0.694812	-0.601332	6.7395e-05	-0.444243	0.00179937	-0.0787005	0.602473	-0.160273	0.228251
YBL060W		0.0790758	0.438367	-0.0510018	0.671287	0.209147	0.0217604	-0.0187564	0.865957	0.157169	0.0748159	0.18368	0.110035	0.0169624	0.889202	0.463553	1.87351e-09	0.471643	2.92063e-08	0.225433	0.00844074	0.329794	2.76319e-05
YBL061C		-0.0389743	0.692224	0.0678416	0.385328	0.00451415	0.963043	0.0845999	0.247436	0.0680208	0.381201	0.0315658	0.775815	-0.094603	0.189898	0.238382	9.20662e-05	0.285524	3.39816e-05	0.00504695	0.953257	0.454188	1.9117e-19
YBL063W		-0.0792334	0.510212	0.177204	0.0286842	-0.000844307	0.995005	-0.11872	0.233432	0.0512123	0.624927	-0.0733594	0.524438	-0.181435	0.12234	0.130155	0.144525	-0.0108218	0.935577	0.725621	5.85544e-24	0.164674	0.0311002
YBL064C		-0.162433	0.235765	0.0665631	0.699165	0.342427	0.0237395	0.95138	1.82408e-11	-0.0736444	0.673762	-0.365465	0.13488	1.3082	3.02478e-44	-1.03402	2.43558e-17	0.00567688	0.979649	-0.67087	1.68955e-06	-0.492564	4.50934e-05
YBL065W		NA	NA	-0.740594	0.543379	-0.91023	0.490403	3.62255	5.76507e-11	NA	NA	NA	NA	0.138307	0.906466	0.106277	0.93589	1.13151	0.183531	0.294808	0.774228	-1.46366	0.280578
YBL066C		-0.13696	0.256605	0.349393	0.0142446	0.364377	0.00624917	0.302634	0.00492403	0.298322	0.00918192	0.219011	0.0609877	-0.436427	0.000848156	0.219795	0.0195317	0.245494	0.133956	0.330119	0.00379343	0.242352	0.0132276
YBL067C		-0.117564	0.0476796	-0.117171	0.0337037	-0.226551	8.22565e-05	-0.101073	0.201141	0.0679501	0.310578	0.0965492	0.303235	-0.345786	1.83793e-08	0.0286972	0.702208	-0.0680604	0.357584	0.0527486	0.413976	0.056607	0.357612
YBL068W		0.040878	0.675448	-0.181613	0.0192129	-0.165547	0.0989046	-0.335874	0.000279522	0.248471	0.000516914	0.194365	0.0197563	-0.118922	0.188145	0.109748	0.152471	-0.00944554	0.94213	-0.371149	2.46497e-07	0.158081	0.0258225
YBL068W-A		0.394118	0.0123017	-0.404854	0.0306253	-0.385556	0.0869631	0.0983596	0.617389	-0.283877	0.14565	-0.0372819	0.886515	-0.349479	0.0844187	0.24636	0.157672	0.0562975	0.800769	-0.499401	0.00294133	-0.49883	0.00218916
YBL069W		0.146818	0.0321107	-0.330145	0.00463465	-0.131961	0.116583	-0.109656	0.203749	-0.0961736	0.160344	0.0595067	0.445055	-0.271853	0.00147714	0.160608	0.0124542	0.0921743	0.153008	-0.288536	1.11839e-06	-0.3654	4.07342e-10
YBL070C		NA	NA	-2.272	0.168361	-0.537222	0.74947	0.93224	0.398635	0.503259	0.66422	NA	NA	-0.625564	0.656865	0.548074	0.606462	-1.32048	0.383843	0.605752	0.559783	0.190444	0.889693
YBL071C		NA	NA	0.248593	0.822886	0.487436	0.655649	-0.465719	0.752868	0.434632	0.69619	NA	NA	-0.670944	0.60183	0.914618	0.320817	0.0210184	0.986216	0.803431	0.355559	-0.21821	0.851695
YBL071C-B		-0.0149059	0.98662	0.197149	0.75819	-0.884706	0.23632	1.29592	0.00493729	0.403078	0.506487	0.464081	0.542015	1.01558	0.0351741	1.10513	0.0200932	0.769697	0.150536	-0.241129	0.717636	0.0548282	0.939851
YBL071W-A		0.263955	0.0655377	-0.0394371	0.866167	0.274077	0.021409	0.620001	2.09343e-06	0.128379	0.332069	0.365318	0.0183397	0.664216	1.331e-09	0.569731	2.84165e-06	0.207861	0.119022	0.0675926	0.628315	0.162354	0.167151
YBL072C		0.0658207	0.528542	-0.349842	9.60321e-05	-0.399165	0.000161422	-0.582537	1.24533e-07	-0.16749	0.101782	-0.138483	0.211511	0.246742	0.026499	-0.113038	0.202255	-0.212173	0.0325305	-0.501785	9.21204e-10	-0.265402	0.000223812
YBL074C		0.178731	0.347707	0.432696	0.00190482	0.386808	0.00413396	0.421193	0.0297663	0.555821	1.16592e-05	0.155348	0.380953	0.475883	0.000276376	0.323959	0.0189959	0.534662	3.54168e-05	0.455728	0.000844472	0.313786	0.0192947
YBL076C		-0.0979518	0.191939	0.0700806	0.260571	-0.0271255	0.776121	-0.247469	1.60746e-07	0.092159	0.0882078	-0.188775	0.00548204	-0.00242557	0.979406	-0.0638811	0.349031	0.131654	0.0267795	0.0648956	0.348996	0.108325	0.00290284
YBL078C		0.154566	0.129039	-0.479292	0.000309452	-0.104402	0.468216	-0.151786	0.168117	-0.870008	1.1152e-22	-0.118402	0.616872	-0.139517	0.218149	-0.941555	3.44932e-20	-0.305316	0.00303327	-0.721199	5.85041e-13	-0.255039	0.00513378
YBL079W		-0.0644214	0.469061	0.230212	0.00721778	-0.0330792	0.729739	-0.0619881	0.535542	0.207785	0.0249957	0.175428	0.125946	-0.243857	0.000938418	0.214162	0.00109032	0.130574	0.155013	0.348694	4.49161e-07	0.265995	6.73475e-05
YBL080C		-0.24817	0.00784871	0.584203	3.20546e-17	-0.193397	0.0698895	-0.265294	0.00989532	-0.0269622	0.801796	-0.135358	0.207694	0.0935011	0.315437	-0.421912	3.62139e-07	-0.048396	0.643501	-0.0834593	0.321138	-0.0143261	0.885148
YBL081W		-0.016537	0.918799	0.35002	0.0201169	0.178878	0.221488	0.380571	0.0426345	0.21827	0.11197	0.347197	0.0956314	-0.231915	0.0573497	0.804161	4.97325e-05	0.43514	0.000365872	0.732253	3.54039e-10	0.483299	2.39607e-06
YBL082C		-0.167679	0.0343353	-0.300515	1.79427e-05	-0.429047	2.98385e-06	-0.488098	1.74664e-09	0.151235	0.0679789	-0.341653	0.00100453	0.103675	0.284815	-0.0866569	0.309435	-0.124734	0.138576	-0.173715	0.00982388	-0.0992203	0.208115
YBL083C		2.23686	0.402158	-0.143949	0.959779	2.03315	0.0263398	1.96201	0.430928	0.593835	0.767404	1.77197	0.115229	-0.487315	0.848077	2.03372	0.383351	1.25093	0.413278	1.72365	0.265951	0.371227	0.891554
YBL084C		0.156586	0.0933353	0.145638	0.159549	0.327957	0.000188989	0.123146	0.420058	0.163995	0.0687966	0.220011	0.0565684	-0.354932	0.000142331	0.234038	0.0103944	0.338873	0.000325885	0.493909	8.32172e-11	0.272548	0.00667674
YBL085W		0.0436288	0.689288	0.141103	0.173417	0.103756	0.308932	-0.186105	0.0620357	0.0892631	0.441124	0.108408	0.26861	-0.399726	1.02439e-05	0.103758	0.228795	0.0544734	0.686627	0.369473	5.88177e-05	0.0694505	0.455697
YBL086C		0.482936	4.81492e-09	-0.141272	0.160831	-0.165072	0.203004	-0.129638	0.137376	-0.275882	0.000246528	0.419366	0.000119811	-0.299466	0.0011723	-0.212391	0.0310773	-0.4614	1.14885e-07	0.220982	0.000949005	-0.362813	4.43741e-08
YBL087C		-0.123672	0.35069	-0.580501	4.9705e-07	-0.502665	0.00010464	-0.562519	2.85546e-05	-0.152797	0.223062	-0.345543	0.00687752	0.261684	0.0697903	-0.284713	0.00360017	-0.476666	0.000165057	-0.825235	2.36581e-15	-0.285633	0.00754402
YBL088C		-0.0538209	0.558493	0.105998	0.16852	-0.269355	0.00726955	-0.165054	0.0348987	-0.0377451	0.713836	-0.125956	0.236219	-0.0480885	0.551706	-0.0523662	0.5209	0.0958147	0.292091	0.203207	0.00255204	-0.1267	0.0662252
YBL089W		-0.0421764	0.724345	0.121502	0.16437	-0.113252	0.428785	-0.0597909	0.630915	0.21738	0.00608046	-0.296251	0.00404363	0.0975563	0.326749	-0.280075	0.00239891	0.0616182	0.505431	-0.00383782	0.969421	-0.149417	0.0811809
YBL090W		-0.918362	5.3511e-27	0.106424	0.244291	-0.509351	1.84597e-09	-0.358162	3.88884e-05	-0.0780743	0.462171	-0.401469	0.000224325	-0.14532	0.0548542	-0.781195	1.56595e-26	-0.828572	4.15588e-25	-0.330073	3.03811e-05	-0.303871	2.60202e-07
YBL091C		0.212001	0.0130251	-0.0518323	0.40646	0.0397654	0.546529	-0.375669	1.33338e-05	-0.0210419	0.759914	0.216565	0.00124124	0.202775	0.000552863	0.151649	0.0718038	0.0992716	0.120409	-0.0828655	0.0796404	-0.0941265	0.0621926
YBL091C-A		0.278609	0.0516747	-0.444917	0.00420371	-0.323311	0.0798865	-0.611192	0.000221436	-0.618873	0.000417179	-0.0688347	0.800248	0.628718	2.69338e-06	-0.545576	0.000160327	-0.210266	0.188761	-0.582658	8.2704e-05	-0.777429	5.35798e-08
YBL092W		0.154912	0.157466	-0.327503	0.00144955	-0.178819	0.133764	-0.365228	0.00431324	-0.194829	0.0707433	0.00414311	0.979044	0.305589	0.0126884	0.0976804	0.275257	-0.1116	0.354234	-0.385094	5.53905e-05	-0.213294	0.0260272
YBL093C		-0.0482785	0.612609	-0.0411593	0.705274	-0.0959663	0.362401	0.00654553	0.950137	0.0127489	0.875867	0.188668	0.075843	0.121787	0.0993987	0.356501	2.13418e-07	0.15721	0.015325	-0.266247	5.84392e-06	0.0525642	0.427249
YBL094C		NA	NA	0.236829	0.907746	0.487227	0.796959	1.05588	0.442066	NA	NA	NA	NA	NA	NA	0.919263	0.509385	0.2637	0.881861	NA	NA	1.1666	0.345948
YBL095W		-0.263256	0.0043072	-0.423489	0.00167388	-0.246533	0.0112479	-0.132369	0.402144	-0.352784	0.000120815	-0.0232742	0.890223	-0.408324	0.000120471	-0.0817901	0.457262	-0.397399	5.50157e-05	0.0227209	0.852023	-0.168028	0.0821718
YBL096C		NA	NA	0.825552	0.489731	0.82735	0.642683	1.90701	0.105382	NA	NA	NA	NA	0.800888	0.517624	0.833148	0.48442	0.925836	0.418805	0.502399	0.702976	1.29437	0.215535
YBL097W		0.111479	0.416325	0.289149	0.0137709	0.422485	0.000854237	0.0654219	0.620126	0.141319	0.305319	0.204801	0.168791	-0.333358	0.0274015	0.493187	8.61005e-08	0.198851	0.140971	0.76365	3.7441e-17	0.404083	6.89894e-05
YBL098W		0.485074	4.21363e-09	-0.0100109	0.928458	-0.736722	5.12632e-06	1.50433	7.14779e-32	0.0686625	0.567134	-0.51675	1.75492e-07	-0.157786	0.159287	-0.233036	0.00471122	-0.482059	1.00665e-07	-0.186413	0.0344224	-0.407488	1.91481e-06
YBL099W		-0.550408	1.87235e-08	0.487055	2.14406e-13	0.451071	1.49052e-07	-0.327895	0.00065814	0.167677	0.0122781	-0.34344	3.02438e-05	-0.584788	3.28956e-15	-0.851475	2.53304e-26	-0.617955	3.16699e-22	-0.531367	4.14526e-15	0.0851242	0.169344
YBL100C		NA	NA	NA	NA	NA	NA	2.22558	0.219628	NA	NA	NA	NA	NA	NA	NA	NA	NA	NA	NA	NA	NA	NA
YBL101C		0.0733201	0.553163	0.117789	0.252772	0.0946093	0.394217	0.270741	0.0145478	0.0108827	0.938131	-0.16738	0.178921	-0.330173	0.00062301	-0.277838	0.0030993	-0.103492	0.444485	0.345976	4.32968e-05	0.163745	0.0665305
YBL102W		0.133906	0.0859109	-0.181229	0.0496882	-0.0456096	0.670037	-0.188191	0.12547	0.144228	0.0964881	-0.359123	3.72617e-06	0.315041	0.000157969	-0.27317	0.000496224	-0.245646	0.00312975	-0.549289	1.07091e-10	-0.320279	7.73035e-07
YBL103C		0.446746	2.60849e-06	0.219358	0.0284442	0.116719	0.387437	-0.133275	0.301146	0.199804	0.0651475	0.309206	0.00514451	-0.0514997	0.649895	0.324638	0.000241045	0.301378	0.00656667	0.0977663	0.398853	0.0825336	0.416388
YBL104C		0.15165	0.104022	0.271015	0.00428185	0.0157904	0.908615	-0.0464111	0.737203	0.197071	0.0142392	0.178177	0.0961219	-0.0255405	0.801864	0.303817	0.000183017	0.262029	0.00994958	0.326969	7.48794e-06	0.274165	0.000452153
YBL105C		0.0720402	0.317076	0.225417	0.000250903	0.12962	0.147441	-0.0859155	0.302538	0.0952337	0.275985	0.21377	0.0042113	-0.237082	0.000156829	0.249837	6.48924e-05	0.202146	0.015203	0.216955	3.91013e-05	0.164167	0.00921821
YBL106C		0.300601	0.0020094	-0.0495536	0.754177	0.18219	0.100583	0.601946	9.08995e-13	-0.269338	0.0187063	-0.152207	0.246305	0.190439	0.109301	0.191161	0.0488976	0.72827	1.96733e-22	0.775368	6.23454e-28	-0.0280621	0.790742
YBL107C		-0.532863	5.53764e-13	-0.0836531	0.318267	-0.52382	1.48835e-11	0.0826327	0.56361	-0.278944	4.04946e-05	-0.0659881	0.443559	-0.221882	0.00141503	-0.0851424	0.329782	-0.120201	0.201433	-0.123814	0.0747368	-0.00300595	0.972398
YBL107W-A		0.279602	0.664776	-0.178973	0.805324	0.020471	0.980117	1.2835	0.0476541	-0.369497	0.59687	-0.182421	0.811952	1.29256	0.0022827	0.220611	0.721374	-0.559549	0.432429	0.365958	0.499227	-0.543161	0.392098
YBL109W		NA	NA	1.22652	0.0871141	-0.861385	0.556659	1.06852	0.200291	0.438746	0.661799	NA	NA	0.4229	0.658443	0.143842	0.892846	1.13351	0.138782	0.859842	0.258888	-0.0485091	0.967465
YBL112C		-0.541371	7.72379e-09	0.115975	0.259698	-1.07704	6.99764e-24	-0.533484	2.87959e-18	-0.294399	0.00181112	0.00277264	0.986564	0.0609016	0.484135	-0.173053	0.00383355	0.126948	0.365335	0.318271	0.000355628	-0.000996987	0.993798
YBR001C		-0.0140859	0.8889	-0.207082	0.00708508	0.101324	0.302015	0.137352	0.143947	-0.0652542	0.482014	-0.00114675	0.995145	-0.721593	6.74663e-08	-0.509538	1.23738e-13	-0.353248	2.84039e-05	-0.257651	0.000628188	0.228907	9.38825e-05
YBR002C		0.00825952	0.937279	-0.026366	0.749181	-0.0907236	0.341698	-0.141673	0.124203	0.0544195	0.409018	0.458427	1.36972e-05	0.0744715	0.38795	0.57488	6.99491e-20	0.0393039	0.68512	-0.178485	0.00232546	0.0146504	0.820059
YBR003W		-0.622079	1.0081e-26	0.352361	2.29412e-07	-0.227445	4.50623e-05	0.00259585	0.984322	-0.204874	0.000449952	-0.289288	1.37831e-05	-0.0276412	0.771832	-0.653603	9.71762e-31	-0.365748	2.20749e-09	-0.319204	1.12992e-09	-0.195815	0.00047781
YBR004C		-0.0293687	0.850113	-0.483111	3.94377e-05	-0.188989	0.207793	0.204135	0.145229	-0.307813	0.0018887	-0.415591	0.0108764	-0.839418	2.22343e-14	-0.165983	0.201085	0.0569087	0.731091	-0.141153	0.184761	0.00582171	0.960402
YBR006W		-0.167748	0.198993	-0.471846	0.0101864	0.186855	0.350727	-0.11937	0.397874	-0.830243	4.66178e-16	-0.383693	0.0605667	-0.250516	0.039994	-1.03525	3.43065e-20	-0.540267	1.25625e-05	-0.464271	9.57426e-06	-0.662216	1.32371e-09
YBR007C		-0.11446	0.239901	0.0267141	0.812568	0.0118343	0.93059	0.318798	0.000188545	-0.115693	0.296205	-0.23206	0.0169659	-0.456456	4.36085e-08	-0.00458419	0.966994	-0.0195694	0.873559	0.321294	1.62133e-05	0.438332	1.30983e-09
YBR009C		-0.00421426	0.97749	-0.458384	4.62755e-12	0.0724858	0.439917	-0.329535	0.000253212	-0.103973	0.13875	0.14468	0.0383081	-0.518626	9.65233e-12	0.0841531	0.306763	-0.466921	4.50426e-10	0.198502	0.00527415	-0.347599	1.58421e-11
YBR010W		-0.214499	0.159953	-0.417628	9.57424e-06	-0.173067	0.333941	-0.579154	1.87431e-06	0.0395561	0.770811	-0.328908	0.0148048	-0.376368	0.00121386	-0.334895	0.00790369	-0.819802	3.6923e-14	0.00201595	0.986319	-0.447881	3.70331e-06
YBR011C		0.0818325	0.43506	-0.0286009	0.617118	0.254153	0.00642222	-0.195703	0.186401	-0.03785	0.551646	0.0147427	0.886283	0.244048	0.000455473	0.143932	0.0946409	0.0439833	0.51252	0.0356481	0.498071	0.00371684	0.942654
YBR014C		-0.103541	0.221585	-0.129195	0.108041	0.497413	3.4169e-09	0.413084	1.10211e-07	0.0258555	0.814186	-0.369246	5.06895e-05	0.196709	0.00762339	-0.361543	8.64186e-06	-0.234954	0.0143984	-0.0288738	0.721257	-0.205351	0.00388908
YBR015C		-0.278794	8.16279e-06	0.166929	0.000770251	-0.102532	0.134326	-0.10767	0.150175	0.163663	0.0214843	-0.10171	0.0921393	-0.145615	0.0216283	-0.222344	0.000108562	-0.128627	0.0225015	0.215566	0.000100243	0.130007	0.00491804
YBR016W		0.53343	4.01505e-06	-0.397061	1.41845e-07	0.0115328	0.941379	-0.416598	1.16633e-06	0.221065	0.0584532	0.171322	0.075007	0.116689	0.317546	0.194908	0.186535	-0.109642	0.254432	-0.0301388	0.718764	0.163989	0.0176836
YBR017C		-0.0859939	0.308491	0.34109	1.75774e-09	0.186241	0.00197836	0.0312024	0.769736	0.13588	0.0796104	-0.0251387	0.765099	-0.126856	0.0789695	0.0834085	0.197416	0.21689	0.000364056	0.108929	0.0417694	0.255304	4.87162e-08
YBR018C		0.39774	0.527713	-0.71522	0.315608	0.389991	0.530484	1.58939	0.00014056	-0.843809	0.253567	0.636322	0.403855	0.774036	0.149408	-0.130688	0.847992	0.503158	0.369694	1.16787	0.00489756	-0.348958	0.586636
YBR019C		-0.113834	0.899836	0.293519	0.650066	0.0973693	0.911314	2.74193	2.16235e-13	0.297275	0.655578	0.767267	0.214357	0.891984	0.0850969	0.388823	0.548737	0.750523	0.151084	0.941052	0.048063	-0.30728	0.654151
YBR020W		-0.520669	0.0248004	-0.274966	0.238315	0.656916	0.00506248	0.737076	0.00143043	-0.167546	0.551901	-0.0865952	0.768973	-0.209215	0.392691	0.00499438	0.986669	-0.184557	0.421699	1.14788	1.03704e-11	-0.233757	0.275352
YBR022W		-0.368576	0.00213131	-0.222289	0.073258	-0.533272	3.43977e-05	-0.387192	0.0135633	-0.0448789	0.767505	-0.0847238	0.552629	-0.10212	0.494006	-0.492407	5.93364e-06	-0.575534	4.18548e-07	-0.311243	0.00362129	-0.466238	8.74447e-06
YBR023C		-0.106696	0.226744	0.16313	0.0274235	0.390875	3.63699e-10	0.293009	3.99018e-07	0.199897	0.00169644	-0.167516	0.0135405	-0.0842945	0.342273	0.17956	0.0134637	0.453847	3.11806e-13	0.351507	7.95044e-14	0.519924	2.03731e-31
YBR024W		-0.440756	5.1075e-06	0.630521	5.43316e-12	0.0382377	0.809087	0.142428	0.330162	-0.265385	0.0117576	-0.264869	0.00963197	0.623148	7.05046e-11	-0.663832	2.86728e-11	-0.0449028	0.686092	0.112948	0.234598	0.0344769	0.735153
YBR025C		-0.319941	0.000193777	-0.266079	0.000326414	-0.145661	0.151764	-0.611349	5.04049e-25	-0.192575	0.00149407	-0.235975	0.0179853	-0.223001	0.00717437	-0.345076	7.33536e-07	-0.38168	5.27628e-07	-0.17659	0.0772191	-0.0478964	0.444484
YBR026C		-0.155177	0.0735924	0.107222	0.215688	-0.00495544	0.963012	-0.096631	0.29551	-0.13626	0.101782	-0.282464	0.0749531	0.0201505	0.820971	-0.837215	6.43527e-31	-0.417724	3.05601e-08	-0.18318	0.0293155	-0.193452	0.00182775
YBR028C		-0.00935411	0.928522	0.174124	0.0202311	-0.285832	0.00378421	-0.388093	0.000131694	0.0496694	0.618598	0.378033	3.12469e-05	-0.00284861	0.978857	0.236138	0.000634292	0.130114	0.127758	-0.0612014	0.39409	0.0297582	0.718611
YBR029C		-0.185971	0.00297075	-0.0867445	0.547964	0.106156	0.295145	-0.00415052	0.964582	-0.20827	0.000250889	-0.176621	0.0325758	-0.153232	0.030776	-0.127899	0.0432755	0.151734	0.0802287	0.251714	7.61499e-05	0.103209	0.0860715
YBR030W		-0.0307918	0.734652	-0.0735651	0.566204	-0.438768	5.22916e-08	-0.0935681	0.217968	-0.0540637	0.478376	0.201977	0.0318593	-0.00667337	0.938775	0.129386	0.0729375	-0.018224	0.856432	-0.0858018	0.204971	-0.113353	0.076347
YBR031W		0.383096	9.41422e-10	-0.308288	2.02468e-05	0.159144	0.0694274	-0.555288	4.5121e-08	-0.145132	0.0629952	-0.0393171	0.76926	-0.088862	0.407077	0.135625	0.0681832	-0.0394506	0.714823	-0.482772	2.63099e-16	0.39946	8.24834e-10
YBR032W		NA	NA	-0.342157	0.822555	1.11722	0.319125	-0.174112	0.905475	0.417961	0.752054	1.63049	0.0948793	-0.452559	0.7639	1.86053	0.0251529	-0.445247	0.78177	0.310761	0.806389	0.65752	0.563971
YBR033W		-0.406763	0.0267704	0.0548865	0.773712	-1.10711	1.08672e-09	0.214406	0.372276	-0.230922	0.198606	-0.362102	0.0980144	0.540871	0.00604795	-0.345262	0.050159	-0.227967	0.18721	-0.707267	0.000166954	-0.563294	0.000390389
YBR034C		-0.0895789	0.157466	0.0380745	0.630274	0.0747329	0.448078	0.0422233	0.635916	0.201127	4.28956e-05	0.489307	6.91595e-05	-0.0138284	0.834668	0.522524	2.37709e-23	0.190312	0.0179552	0.114436	0.0343409	0.202998	0.000110274
YBR035C		0.296064	0.000257102	-0.0704194	0.463017	-0.192093	0.0485558	-0.0484068	0.654925	0.339296	1.00765e-06	-0.125122	0.362908	0.698887	5.25575e-13	-0.273995	3.79502e-05	0.0789855	0.426564	-0.307273	2.42943e-05	-0.065346	0.419316
YBR036C		-0.0163614	0.820304	0.0704054	0.407376	0.195786	0.00761332	-0.178642	0.0579706	0.130795	0.00941019	-0.0637135	0.354703	-0.15983	0.012869	-0.172564	0.00177152	0.0265237	0.723957	0.107453	0.0372207	0.208554	4.30884e-07
YBR037C		-0.687657	5.83036e-18	0.47606	1.73272e-11	-0.321898	9.35869e-05	0.0397068	0.734897	-0.113723	0.259043	-0.561212	5.9214e-12	0.273688	0.000398501	-0.936952	1.32152e-27	-0.664454	1.12151e-19	0.265795	4.87678e-05	-0.278499	8.4163e-06
YBR038W		-0.0661156	0.524994	0.581889	9.67862e-18	0.665621	2.65625e-21	0.514828	2.78031e-10	0.406835	4.11136e-06	-0.0674086	0.576471	0.0242822	0.808979	0.125253	0.0749428	0.239303	0.00191336	0.867555	1.19917e-45	0.38158	1.13131e-08
YBR039W		-0.464972	7.27207e-16	0.262591	4.1095e-05	0.277446	0.000710919	-0.315323	2.63993e-06	0.0995844	0.173864	-0.250783	0.00174031	-0.408755	2.16369e-10	-0.773189	4.32072e-45	-0.486644	1.61433e-14	-0.683383	9.57376e-42	0.0353758	0.595649
YBR040W		NA	NA	0.141529	0.914284	2.37813	0.00894967	3.25238	2.30818e-07	-0.0631904	0.965529	NA	NA	0.503967	0.667839	-0.666292	0.617242	-0.330837	0.800769	0.841854	0.387151	-1.26859	0.345244
YBR041W		-0.144013	0.11335	0.210932	0.00512573	0.224754	0.00455909	0.147232	0.0843976	0.0142339	0.882947	-0.342917	0.000154077	-0.228993	0.00506021	-0.166113	0.0289175	-0.118959	0.149831	0.214727	0.00165927	0.173026	0.00449184
YBR042C		-0.102849	0.307863	-0.353745	1.01343e-05	-0.101526	0.340404	-0.0787112	0.446625	-0.118214	0.153872	-0.083768	0.404941	0.190433	0.0629516	0.0509275	0.551323	-0.0425473	0.686066	-0.162927	0.0348405	-0.145883	0.0591248
YBR043C		0.474509	1.20128e-11	-0.0730859	0.33767	-0.104404	0.171505	-0.27523	0.000214782	0.8615	4.86111e-39	-0.0464158	0.61398	0.270073	0.000151588	0.43351	2.60884e-11	0.439344	9.37275e-11	0.103398	0.270422	-0.0928683	0.169198
YBR044C		-0.412129	2.9502e-08	0.567428	5.68108e-19	0.00418757	0.972988	0.290909	3.63465e-05	0.185523	0.00797422	-0.0215488	0.842503	-0.0605307	0.499484	-0.348514	3.33617e-06	-0.317544	0.000831371	-0.00224964	0.980119	0.00955013	0.912982
YBR045C		-0.737647	2.83863e-07	-0.24972	0.0770122	-1.32363	1.98565e-16	0.66951	0.000632158	-0.105013	0.514138	-0.373483	0.0163872	-0.508617	0.0004494	0.0437209	0.783257	-0.39759	0.0145608	-0.502253	0.000307617	-0.352605	0.0127368
YBR046C		0.104335	0.374344	-0.29509	0.000264563	0.0703881	0.510572	-0.0765319	0.446334	-0.0584511	0.553814	-0.200938	0.383001	1.06089	1.12049e-33	-1.24569	3.81015e-40	-0.316599	0.000206438	-0.870426	1.26976e-19	0.0031394	0.973609
YBR047W		0.751043	1.69505e-05	-0.189988	0.434563	0.0269303	0.935157	0.172046	0.48635	0.348956	0.10365	-0.210967	0.530131	2.09168	4.30398e-45	-0.593783	0.0140514	0.0391527	0.877616	-1.22901	2.90879e-08	-0.455666	0.0272576
YBR048W		-0.00695595	0.963415	-0.215275	0.0263469	-0.361446	0.000284956	-0.359961	0.00107266	-0.0733961	0.54156	-0.102704	0.425913	0.153714	0.226374	0.0249955	0.788118	-0.225034	0.0176498	-0.521263	2.36753e-09	-0.103393	0.271309
YBR049C		-0.0547186	0.650643	0.114784	0.213431	0.232739	0.0106314	0.0120632	0.917446	0.156766	0.101782	0.348413	0.0011375	-0.24645	0.00534966	0.201684	0.0409886	0.0175865	0.884002	0.6006	6.15751e-16	0.2581	0.000617838
YBR051W		NA	NA	0.00527999	0.997354	-1.36837	0.353614	2.39121	0.000584734	-0.205186	0.878633	NA	NA	-0.0337728	0.979406	-0.418597	0.737153	-0.187696	0.881861	-1.01831	0.447191	-1.06175	0.413631
YBR052C		-0.0710372	0.509349	-0.472996	0.000223535	0.1497	0.258737	-0.52502	0.000707019	-0.508173	3.39153e-08	-0.0830063	0.694565	0.126015	0.155183	-0.931409	6.32408e-29	-0.627271	1.45892e-11	-0.407698	0.000151332	-0.47327	6.08447e-09
YBR053C		-0.0375478	0.71543	0.0305714	0.763635	0.112995	0.285662	-0.113415	0.439717	-0.36367	1.36881e-05	-0.60391	6.4212e-06	0.372301	1.99746e-06	-1.26091	1.32854e-44	-0.617449	6.78007e-17	-0.351105	1.91707e-06	-0.473096	3.89464e-11
YBR055C		0.20204	0.015782	0.29659	1.07987e-05	0.145669	0.199475	-0.125218	0.248698	0.233436	0.000915308	0.328917	0.00100113	0.258535	0.000170074	0.348169	1.03556e-07	0.471658	4.18548e-07	0.414369	3.3906e-07	0.170567	0.0262492
YBR057C		-0.0830693	0.38365	-0.00908815	0.918322	0.0683699	0.430141	0.0268943	0.746661	0.103907	0.116368	0.109432	0.198684	-0.0153142	0.875799	0.111197	0.146097	-0.105209	0.148744	0.137846	0.0215829	-0.100793	0.132815
YBR058C		0.0982884	0.164383	0.165539	0.00777979	-0.0344901	0.67444	-0.157942	0.0457118	-0.104928	0.170942	0.057865	0.455969	-0.101049	0.157535	0.111343	0.100638	0.18935	0.002577	-0.224045	0.00035568	0.104885	0.0855503
YBR058C-A		0.0229551	0.907175	-0.305272	0.0300628	-0.144913	0.464744	-0.381552	0.0170989	-0.121999	0.493058	-0.381306	0.0463851	0.134502	0.437668	-0.317122	0.0316779	-0.353847	0.0139844	-0.407353	0.0010432	-0.310344	0.0257251
YBR059C		0.0712585	0.486453	0.304322	0.000785381	0.0801023	0.48954	0.0693137	0.526141	-0.0281052	0.803636	0.0849576	0.430146	0.0148602	0.896034	-0.0698344	0.450772	0.00885164	0.952128	0.306366	9.19088e-05	0.189638	0.0145497
YBR060C		0.169412	0.0150034	0.116295	0.0821894	0.0301415	0.752821	-0.196945	0.00647039	0.112902	0.175034	0.224235	0.0661988	0.0318291	0.725314	0.305431	6.91792e-06	-0.0201843	0.85092	0.0364712	0.644684	0.148726	0.0182782
YBR061C		0.158513	0.154308	-0.104827	0.236888	-0.0562054	0.654528	-0.186674	0.111178	0.149189	0.0860141	0.246221	0.0142065	0.0975575	0.306478	0.285157	0.000757252	0.122606	0.258518	-0.0636035	0.499493	-0.0379708	0.669892
YBR062C		-0.0693296	0.636822	-0.545304	2.17056e-06	-0.0823494	0.570116	-0.0500893	0.779966	-0.151795	0.207297	-0.273763	0.117798	0.461901	1.85874e-05	-0.16392	0.155826	0.081592	0.577996	-0.370763	0.000393116	-0.242479	0.0312672
YBR063C		-0.0720588	0.596981	0.040718	0.749088	0.14972	0.137352	0.292642	0.00134481	-0.238067	0.0233614	-0.164369	0.170397	-0.0159031	0.900784	0.318936	0.00117155	0.254477	0.00683587	0.23969	0.00506862	0.0366291	0.716668
YBR065C		-0.0918442	0.321917	0.172703	0.044404	0.10787	0.298847	0.0202273	0.880502	-0.131691	0.133739	0.0247482	0.878715	0.195475	0.0178137	0.296919	3.4262e-05	0.0990974	0.302871	0.189003	0.0272937	0.045168	0.608192
YBR067C		-1.78698	1.40289e-100	0.310637	0.0877077	1.49988	1.33908e-27	0.948175	9.7438e-50	-1.5236	1.28201e-113	0.41267	0.000929592	0.871856	1.0966e-35	-0.555612	9.75914e-09	0.755465	3.69546e-32	-1.70088	4.3616e-47	-1.29384	6.88148e-85
YBR068C		0.0153562	0.83386	-0.082504	0.46103	-0.369324	0.000119935	-0.0726712	0.843405	0.0640894	0.354675	0.0640149	0.350753	-0.287175	1.2921e-05	0.122979	0.0265428	0.480952	8.80616e-22	-1.6766	3.28983e-161	0.234299	7.78028e-07
YBR069C		0.0486281	0.588118	0.381348	3.9112e-12	0.320889	4.38854e-06	-0.260177	0.118718	-0.0358983	0.64647	0.153837	0.0921393	-1.0372	1.23827e-60	0.413968	1.13064e-09	0.406211	2.50837e-09	-0.347544	1.71199e-09	0.266162	4.20209e-07
YBR070C		0.0387941	0.782648	-0.228597	0.0588548	0.215306	0.0523317	0.244995	0.0636938	-0.212833	0.0384494	0.00912736	0.955124	0.264082	0.00729245	0.0249803	0.873553	-0.162698	0.223418	0.0253272	0.819897	-0.190116	0.0419137
YBR071W		-0.294816	3.03839e-05	0.11488	0.0979589	0.374759	1.59211e-09	0.695215	2.83752e-23	-0.0758843	0.304026	-0.651494	1.13972e-21	-0.536852	1.00501e-11	-0.117188	0.121978	-0.253861	9.31333e-05	0.0452473	0.547383	0.411449	1.0906e-12
YBR073W		-0.233212	0.0212781	0.0783665	0.491966	1.76709	3.44894e-30	0.510899	3.45274e-08	0.199507	0.0379651	0.237996	0.0533431	-0.268986	0.00617131	0.490877	3.2806e-09	0.265822	0.0158983	2.42652	0	0.293274	0.000302552
YBR074W		-0.026654	0.806288	0.180392	0.00276174	-0.0253284	0.790115	-0.135839	0.0756384	0.129945	0.0645331	0.0643125	0.392624	-0.0617015	0.408092	0.116061	0.0956064	0.306453	1.00168e-07	0.147279	0.0128162	0.201654	0.000684699
YBR076C-A		0.0952237	0.738344	0.278504	0.211009	0.230276	0.354774	0.713793	0.000353075	-0.0875406	0.761912	-0.0709761	0.827342	-0.182415	0.486921	0.27273	0.225593	-0.2666	0.302523	0.497356	0.0286497	0.0484142	0.850701
YBR076W		1.04682	0.0157283	0.423471	0.460265	0.0737032	0.918281	3.89135	1.34904e-45	1.12431	0.00721087	-0.411459	0.578878	-0.540817	0.412241	0.132303	0.826396	0.827915	0.0658473	-0.723237	0.266953	0.576019	0.221906
YBR077C		-0.0270433	0.872253	-0.0692708	0.655838	0.418691	0.00207412	0.0694139	0.633398	-0.327816	0.0080771	0.0582184	0.728464	0.101782	0.490273	-0.0314782	0.823864	-0.0520692	0.748013	0.140354	0.265077	0.100583	0.394853
YBR078W		-0.309382	0.00100495	0.129811	0.0244554	0.347333	0.000126226	-0.0123816	0.931059	0.205604	1.53079e-05	-0.176566	0.0222949	-0.176621	0.0311626	-0.310706	4.60589e-05	0.042644	0.588977	0.24837	6.53444e-05	0.337368	3.61521e-14
YBR079C		-0.226334	0.000234964	0.120475	0.0124796	-0.116266	0.181755	-0.185059	0.000807274	-0.00432627	0.964739	0.0705594	0.471079	-0.274942	6.10703e-11	0.00519471	0.956753	-0.044267	0.480008	0.0324523	0.534409	0.176512	6.96938e-05
YBR080C		-0.0542155	0.521244	0.305015	2.01371e-07	-0.0229592	0.815636	-0.120525	0.0866207	0.0392743	0.626079	-0.0971978	0.157091	-0.0714037	0.245172	-0.260957	1.53956e-06	0.11006	0.0611391	-0.0296579	0.616205	0.180812	0.000190833
YBR081C		0.146259	0.18661	0.305287	0.000452768	0.0461485	0.704705	0.0299542	0.761246	0.00323872	0.982026	0.235241	0.0156898	-0.351727	0.000170505	0.255039	0.00114248	0.199178	0.0448168	0.187888	0.0133783	0.183803	0.0229836
YBR082C		-0.0429705	0.694045	-0.329042	2.61291e-11	0.0626404	0.519409	-0.0892194	0.149635	-0.230717	0.000217732	0.118886	0.148781	-0.0267975	0.756331	-0.0161059	0.835786	-0.286872	7.83092e-05	-0.296516	1.66835e-10	-0.140013	0.000500337
YBR083W		0.0598139	0.705644	0.145243	0.406706	1.72953	1.68515e-24	0.182459	0.162918	0.756554	7.25995e-19	0.425261	9.76148e-05	0.936324	3.0732e-20	0.27379	0.00820063	0.39952	0.00035422	0.458275	5.35772e-05	-0.133753	0.254946
YBR084C-A		0.108335	0.231024	-0.339232	3.35473e-05	-0.305425	6.06881e-05	-0.274022	0.00904167	-0.12383	0.176137	0.099623	0.337332	0.264973	0.00103486	0.133617	0.0365427	-0.103177	0.247475	-0.453088	1.30699e-12	-0.171863	0.0131299
YBR084W		0.0297365	0.792401	0.277533	2.35824e-06	-0.00448549	0.959031	-0.0934945	0.337631	0.209132	0.00941973	0.188769	0.0170352	-0.0649795	0.339353	0.270113	0.000292811	0.362252	3.43458e-08	-0.0496649	0.488094	0.194542	0.000644496
YBR085C-A		-0.23002	0.104292	-0.0975455	0.537157	0.00843878	0.961838	0.303423	0.0253231	-0.407819	1.71473e-05	-0.473423	0.00961793	-0.276613	0.0129964	-1.03233	1.54701e-19	-0.515054	2.81686e-06	-0.918932	1.29967e-28	-0.449864	4.5797e-07
YBR085W		0.444226	0.00194942	0.0399804	0.873271	-0.18263	0.419508	0.0565562	0.776771	-0.710467	2.83917e-06	0.202907	0.362687	2.41859	1.92899e-88	0.246381	0.0956228	0.0229565	0.917812	0.872428	3.81645e-06	0.0251719	0.895811
YBR086C		-0.151439	0.103223	0.0801462	0.36586	0.347887	1.77951e-05	0.0563478	0.530549	-0.0399071	0.69419	-0.39129	2.39905e-07	-0.272702	0.000333825	-0.24642	0.000607725	-0.171386	0.0238998	0.303416	3.32051e-06	0.0688306	0.34217
YBR087W		-0.0648114	0.647403	-0.13826	0.167036	-0.113854	0.510572	-0.0253574	0.884662	-0.0300327	0.804858	-0.0650296	0.710932	0.0414228	0.742729	-0.0506174	0.641845	-0.0741366	0.592831	-0.022123	0.885831	0.0648147	0.517766
YBR088C		-0.324726	0.00500667	-0.094207	0.34872	0.357473	0.00718398	0.0490492	0.683149	0.164623	0.0821854	-0.239528	0.0251607	-0.103984	0.385232	-0.218253	0.0227935	-0.448927	0.00112436	0.434148	2.3821e-05	0.190515	0.0321787
YBR089C-A		-0.356215	0.00335861	-0.345908	1.89742e-05	-0.162563	0.222659	-0.132541	0.330841	-0.166069	0.134544	-0.112292	0.474492	-0.0752411	0.457284	-0.401931	0.000243259	-0.235291	0.0295563	-0.0991308	0.292309	-0.0473126	0.691755
YBR089W		NA	NA	-0.997821	0.429353	0.105405	0.941701	2.09637	0.00244562	1.34874	0.0902573	NA	NA	1.2429	0.137552	0.895711	0.317723	0.524361	0.591949	0.967197	0.22435	0.704446	0.423941
YBR091C		-0.163537	0.267858	-0.25854	0.0599649	-0.210493	0.208377	0.0879148	0.700695	-0.0785906	0.633272	0.123677	0.423656	0.25335	0.100384	0.0108043	0.948143	-0.229145	0.155311	-0.271959	0.0596087	-0.0505497	0.756527
YBR094W		-0.252122	2.38388e-05	0.0894684	0.133495	-0.154968	0.0284082	-0.172294	0.0196742	-0.0197666	0.791856	0.100343	0.250723	-0.299267	7.77457e-06	-0.104958	0.0818525	0.0864202	0.28573	0.0817775	0.184788	0.144595	0.0130092
YBR095C		0.174966	0.0475279	-0.0529269	0.609635	0.103899	0.319443	-0.209875	0.027133	0.0360106	0.748694	0.330853	0.000178784	-0.222816	0.0203719	0.124222	0.156873	-0.0192781	0.857928	0.130036	0.112605	0.206963	0.0121912
YBR096W		0.00474498	0.970174	-0.122196	0.160831	0.402192	1.40447e-06	0.118651	0.309676	0.208919	0.0298981	-0.313064	0.000929592	-0.0553486	0.564642	-0.357603	2.31482e-05	-0.448322	6.5837e-06	0.0634248	0.456902	-0.0374522	0.663757
YBR097W		-0.132175	0.21375	0.209332	0.00913044	-0.166261	0.0679732	-0.0275869	0.811436	-0.0381921	0.706965	-0.139606	0.25988	-0.2675	0.00283989	-0.133313	0.135416	-0.0893347	0.369003	0.156668	0.0917429	0.00840973	0.93737
YBR098W		0.0799848	0.563839	0.150359	0.181426	0.085596	0.481594	-0.0382022	0.782022	0.225924	0.0269343	0.204107	0.0792161	-0.0524405	0.68432	0.214766	0.0298201	-0.00043808	0.996795	0.539802	6.20661e-09	0.217129	0.0352515
YBR099C		0.044176	0.936964	-0.334262	0.459828	0.834193	0.0517174	0.103985	0.871351	-0.227538	0.631801	-0.0387398	0.947215	-0.0909642	0.84907	-0.191339	0.691028	0.229752	0.637129	0.586255	0.128565	0.0573868	0.906321
YBR101C		-0.0581487	0.577134	-0.806655	1.47222e-39	0.499534	0.000246331	-0.300136	0.0289926	-0.429854	1.19367e-15	0.135996	0.0908635	-0.276725	0.000650401	-0.227259	1.15709e-05	-0.840091	1.20802e-24	-0.136967	0.00752617	-0.209895	2.62512e-06
YBR102C		0.0901467	0.227706	0.111269	0.175589	0.00605587	0.950095	-0.085778	0.252568	0.0987754	0.286728	-0.0937966	0.250612	-0.153889	0.0278218	0.0733373	0.329033	0.143236	0.0381523	0.23722	6.76477e-05	0.20873	0.000696826
YBR103W		0.0821504	0.364733	-0.0346341	0.690116	0.144881	0.0690951	-0.0630812	0.623378	-0.0554688	0.534261	-0.0227414	0.838236	-0.207929	0.0127748	-0.023715	0.787021	-0.11462	0.184928	0.272105	2.70627e-05	0.0933049	0.205592
YBR104W		0.423877	2.10869e-14	-0.232513	0.000295557	-0.351134	2.77957e-06	-0.162993	0.0820057	0.377261	3.4889e-13	0.141516	0.0906723	0.45971	2.97695e-09	0.732559	4.2032e-37	0.575078	1.49504e-15	0.0499135	0.506829	-0.0335496	0.64271
YBR105C		0.054912	0.688438	0.0955099	0.665291	0.494692	0.0201905	0.259013	0.0170457	0.793407	2.61228e-21	0.655465	6.15363e-09	0.161302	0.23879	0.324327	0.00442478	0.197597	0.16826	-0.553537	2.20826e-08	-0.525467	0.000113465
YBR106W		-0.409495	3.70286e-07	-0.674901	3.4449e-20	-0.575985	1.24861e-09	-0.692657	4.63232e-12	-0.107586	0.316861	-0.415611	2.43185e-05	0.00128688	0.992616	-0.267245	7.07116e-05	-0.387249	0.000205133	-0.367887	5.71432e-07	-0.376779	3.15319e-06
YBR107C		0.0906646	0.449771	-0.157546	0.136193	-0.259802	0.0409052	-0.177767	0.175372	-0.427064	2.68237e-05	0.0157854	0.918344	-0.0134578	0.918219	-0.00260521	0.985248	-0.357691	0.000546056	-0.26677	0.0367238	-0.16835	0.114704
YBR108W		-0.00850061	0.947973	0.240781	0.0189188	-0.232962	0.0465464	0.0741719	0.585155	-0.370945	0.000654247	-0.382917	0.000342335	-0.124869	0.198623	-0.55236	1.39668e-07	-0.267953	0.023909	-0.0817395	0.379322	-0.13858	0.119646
YBR109C		0.0075053	0.950933	-0.320923	0.0014371	0.0119167	0.937351	-0.148064	0.209621	-0.124528	0.206737	-0.29871	0.00412676	0.165762	0.0978163	-0.18971	0.0596905	-0.178455	0.161811	-0.263186	0.00976981	0.00843803	0.942654
YBR109W-A		0.210662	0.507867	-0.548491	0.0703648	0.589074	0.0331592	0.453261	0.114352	-0.155622	0.665768	-0.0373076	0.928974	-0.495316	0.195166	0.154679	0.610991	0.0652402	0.840925	0.35827	0.217199	0.0724999	0.820647
YBR110W		0.221412	0.000280273	-0.124788	0.0523825	0.270377	1.55768e-06	0.282384	0.000886821	-0.0631789	0.426964	-0.116614	0.128872	-0.0916095	0.169723	0.203026	0.00179585	0.143828	0.0273598	0.0493341	0.453758	0.0612787	0.337358
YBR111C		0.150034	0.159124	-0.307468	0.0107108	-0.416713	1.17375e-07	-0.379125	2.09243e-05	-0.0977905	0.380184	-0.201008	0.164012	0.723899	3.61977e-23	-0.637245	8.58069e-20	-0.478648	3.52513e-09	-0.992335	2.73927e-37	-0.49467	1.36839e-13
YBR111W-A		0.0874355	0.642337	-0.367952	0.00783239	-0.17203	0.287901	-0.409323	0.0356024	-0.306382	0.068459	-0.0839633	0.727156	0.228397	0.129605	-0.647336	3.34993e-06	-0.286945	0.0599796	-0.402753	0.0044244	-0.361483	0.00905941
YBR112C		0.0233593	0.870019	0.186821	0.117303	-0.00800249	0.965207	0.0783921	0.585785	0.11695	0.408276	0.210569	0.112066	-0.419601	3.91483e-06	0.154023	0.229486	0.00796623	0.96211	0.409018	4.87134e-05	0.169411	0.0965202
YBR114W		-0.284545	0.0014595	-0.261019	0.00575931	-0.0034445	0.986984	0.219783	0.0119084	-0.334092	1.87104e-05	-0.0149555	0.920954	-0.662196	1.33558e-16	-0.106413	0.228817	-0.194967	0.0187498	-0.105691	0.205665	-0.110246	0.162203
YBR116C		0.0993446	0.914048	-0.599331	0.315801	-2.90132	0.000492297	2.06108	9.36322e-06	0.105516	0.857997	-1.26453	0.0535239	0.122169	0.883597	-0.112105	0.855171	-1.45496	0.0471429	-0.920607	0.108767	-2.09078	0.00691039
YBR118W		-0.13811	0.0460571	-0.283861	0.000224864	-0.154008	0.0760544	-0.60515	5.98146e-19	-0.276618	2.89747e-05	-0.104718	0.26139	0.0315877	0.752902	-0.28679	7.29274e-07	-0.203937	0.0105125	-0.223168	0.0014196	-0.170279	0.00513378
YBR119W		-0.0962609	0.453521	0.015729	0.915256	0.029928	0.846294	-0.10685	0.398762	0.113033	0.327628	-0.157683	0.280006	-0.0275787	0.842492	-0.281325	0.0304646	-0.469203	5.29652e-05	-0.103719	0.382652	-0.191758	0.0802043
YBR120C		-0.694188	6.13207e-14	0.17674	0.0589629	-0.345897	0.00202872	-0.0576865	0.658992	-0.233873	0.0189913	-0.189977	0.198408	-0.299108	0.000935415	-0.855099	1.79323e-19	-0.728938	2.43237e-15	-0.0398069	0.694865	-0.387582	7.41327e-07
YBR121C		-0.117414	0.261193	0.274035	4.68999e-10	-0.0132791	0.865862	-0.47973	4.01197e-15	0.118024	0.0264211	-0.0937516	0.0523294	-0.0819551	0.173275	-0.235801	0.00160913	0.0710617	0.294478	0.0950679	0.0149002	0.0964611	0.00819436
YBR121C-A		NA	NA	2.03847	0.496903	2.45077	0.578224	-0.110643	0.982111	2.47396	0.439693	NA	NA	0.0149133	0.997938	NA	NA	-0.76439	0.872481	NA	NA	1.23181	0.785994
YBR122C		-0.469573	4.03474e-11	0.154755	0.0512997	-0.296897	0.000112167	-0.00781261	0.951961	-0.0497744	0.621446	-0.0988867	0.24045	-0.185604	0.0139149	-0.393614	4.81167e-09	-0.497248	1.17082e-12	-0.148603	0.0306168	-0.23195	3.49938e-05
YBR123C		0.166107	0.15259	0.0653284	0.541862	0.0739604	0.54683	0.109443	0.375057	-0.0649436	0.569267	0.0293655	0.83687	-0.188641	0.0839088	0.178167	0.0579409	-0.0467625	0.700192	-0.0205111	0.86706	0.0752514	0.455638
YBR124W		NA	NA	NA	NA	NA	NA	2.99424	0.0400123	NA	NA	NA	NA	NA	NA	NA	NA	NA	NA	NA	NA	NA	NA
YBR125C		-0.260076	6.51171e-05	-0.0159201	0.839417	-0.159338	0.0105187	0.182939	0.00576536	0.0216406	0.798644	-0.142669	0.0574487	-0.0867716	0.230247	0.0063574	0.941226	0.00467903	0.957308	0.0717724	0.251813	0.096008	0.0936719
YBR126C		-0.120847	0.199909	0.0992418	0.604095	0.155912	0.198654	-0.243498	0.0529273	-0.5414	3.03884e-13	-0.300762	0.156246	0.0445341	0.672407	-1.39328	3.43495e-82	-0.591899	4.24578e-08	-0.671062	5.89409e-16	-0.39479	4.55791e-08
YBR126W-B		0.159571	0.352093	-0.234297	0.131415	0.169347	0.3803	0.299629	0.127393	-0.189695	0.292495	-0.375361	0.139097	0.260205	0.065643	-0.80352	1.08694e-10	-0.675319	0.000107357	-0.340457	0.058687	-0.526731	0.000177247
YBR127C		-0.0976429	0.171549	0.227032	8.36973e-05	-0.162286	0.0166473	-0.313922	6.1893e-07	-0.0500735	0.394845	-0.168318	0.0156636	0.0337179	0.685918	-0.359094	1.04679e-13	-0.118881	0.00792762	-0.186376	0.0209527	-0.0713869	0.128991
YBR128C		0.210365	0.20004	-0.286467	0.227767	-0.146734	0.401357	-0.214872	0.228811	-0.408954	0.00578742	0.0871463	0.6836	0.199079	0.169324	-0.438469	0.0087157	-0.338928	0.027023	-0.400535	0.00981307	-0.440619	0.00114803
YBR129C		0.19019	0.0273324	-0.174527	0.0363337	0.0756815	0.44727	-0.351904	0.00212705	0.0678106	0.474238	0.303567	0.000488462	-0.12982	0.178528	0.105333	0.213357	-0.133176	0.129227	-0.0510651	0.570537	0.0827944	0.304845
YBR130C		0.0877694	0.281207	0.0224824	0.803434	-0.0690111	0.530297	-0.0325093	0.662513	-0.122631	0.0576006	0.0725362	0.346889	-0.0254827	0.756331	0.147399	0.0151416	0.0133396	0.857928	-0.078455	0.262535	-0.0959535	0.103167
YBR131W		0.305042	0.000314693	0.284756	0.00577431	0.143991	0.244823	0.013807	0.932787	0.236711	0.0134608	0.270215	0.0277858	0.119372	0.320551	0.551767	2.50489e-12	0.398957	1.06429e-05	0.26226	0.0044818	0.222621	0.017353
YBR132C		0.298953	0.0148698	0.0907709	0.512099	0.0585555	0.744234	-0.00810188	0.968061	-0.312209	0.0260673	-0.00557145	0.988443	0.463455	1.9333e-05	-0.842183	7.68746e-12	0.0616549	0.680112	-0.162521	0.298732	0.117328	0.342127
YBR133C		-0.0400994	0.630007	0.352136	4.0875e-06	0.567234	1.55951e-14	0.110689	0.186528	0.0878505	0.285554	0.0167541	0.905246	0.0346342	0.666633	0.278127	1.10573e-05	0.135039	0.0938258	0.660084	5.15541e-31	0.296808	6.63369e-08
YBR134W		NA	NA	NA	NA	NA	NA	1.87305	0.204434	NA	NA	NA	NA	NA	NA	NA	NA	NA	NA	NA	NA	NA	NA
YBR135W		-0.00559852	0.968545	0.111728	0.120176	0.118164	0.131226	0.158561	0.100613	-0.032497	0.737529	-0.0209256	0.900336	0.232935	0.0335315	0.363067	3.0425e-05	-0.117843	0.218844	-0.0647347	0.404686	0.0288643	0.727671
YBR136W		0.184456	0.0886096	0.339397	0.00174474	0.0549877	0.7546	0.460379	2.66384e-06	0.139649	0.280537	0.176422	0.188349	-0.200424	0.0540389	0.401766	1.01144e-05	0.254475	0.0344685	0.390964	1.65425e-05	0.126945	0.244317
YBR138C		0.0720282	0.616554	0.441669	4.68319e-06	0.837876	1.41308e-18	0.471515	7.04322e-06	0.135609	0.232512	0.198269	0.112066	-0.0198543	0.888596	-0.0443267	0.716436	0.165271	0.129851	0.65512	1.02757e-13	0.455172	5.39809e-07
YBR139W		-0.476939	4.54412e-13	0.114814	0.385829	0.184078	0.108652	0.205559	0.0230196	-0.489267	1.19505e-15	-0.403579	0.0237541	-0.431248	1.54353e-09	-1.5643	1.38423e-119	-0.527359	8.66316e-14	0.293349	1.03709e-05	0.120243	0.0564501
YBR140C		-0.00221814	0.985509	0.186442	0.0695067	0.0290038	0.856736	0.0857512	0.464725	-0.0565324	0.62005	-0.063595	0.598699	-0.0331649	0.727394	0.0783943	0.290819	0.1386	0.202041	0.282674	8.03352e-05	0.00619897	0.951798
YBR141C		0.094281	0.397804	-0.308343	0.0147503	0.0403927	0.752185	-0.0973528	0.409712	0.168793	0.0899924	0.490277	0.000125287	0.0345507	0.777587	0.550027	2.68973e-11	0.242063	0.0100002	-0.111684	0.3183	0.107408	0.259408
YBR142W		-0.11905	0.165445	0.142019	0.0640355	-0.0348862	0.685783	-0.0361554	0.806083	0.300723	9.43586e-05	0.428207	4.34059e-05	-0.0682063	0.540568	0.405547	6.38755e-10	0.411284	6.29745e-08	0.124698	0.0647197	0.296958	1.3421e-07
YBR143C		-0.118759	0.0580713	-0.0483878	0.360851	-0.00412326	0.958648	-0.408792	5.33051e-13	0.0763569	0.17089	0.104918	0.11113	-0.155645	0.00260907	-0.0080407	0.932895	0.0380009	0.627494	0.0271616	0.611014	0.0673065	0.0794255
YBR145W		0.700249	4.88982e-18	0.0116875	0.954553	-0.965896	1.82342e-13	-1.27694	3.06999e-29	-0.166157	0.180975	-0.144281	0.548808	1.21059	8.52722e-35	-0.39242	1.58053e-05	0.131408	0.272786	-0.433669	6.26612e-05	-0.606881	1.61557e-08
YBR146W		-0.959024	3.10131e-42	0.4515	1.44608e-10	-0.518695	2.77728e-07	-0.0707475	0.651036	-0.0877974	0.299259	-0.32643	0.000104971	-0.334209	4.88028e-06	-0.771027	2.37763e-26	-0.660538	8.95337e-23	0.0113851	0.887045	-0.201637	0.00809668
YBR148W		0.430854	0.0979368	0.494418	0.0357984	-0.465778	0.187148	1.64142	3.9592e-13	0.475646	0.0756183	-0.0782136	0.852314	0.367071	0.173857	0.753297	0.000528555	0.71706	0.00343584	-0.0528459	0.862009	-0.864148	0.00218916
YBR149W		-0.0712138	0.362085	-0.137436	0.150077	0.442486	5.38682e-13	-0.185204	0.0919476	-0.0306024	0.726288	-0.470745	0.000275433	0.262885	0.000195159	-1.10493	4.139e-80	-0.436927	2.76092e-08	-0.213896	0.000245875	-0.0454688	0.49643
YBR150C		0.387861	2.35547e-06	-0.119277	0.251898	0.504476	1.24362e-08	-0.00244277	0.989815	-0.307388	0.00101059	0.150673	0.240243	-0.452995	8.23854e-06	0.00199127	0.986877	-0.0738398	0.567483	0.54409	2.04529e-13	-0.0423019	0.67505
YBR152W		0.0998798	0.431738	0.158382	0.145314	-0.252065	0.0925553	-0.118028	0.364565	0.0605924	0.69149	0.209254	0.245325	-0.279338	0.0183489	0.316881	0.00628225	0.131227	0.383856	0.13255	0.2392	-0.0336303	0.79575
YBR153W		-0.0564085	0.553149	-0.0292376	0.730338	-0.0136182	0.898905	-0.0546271	0.687041	0.0318124	0.7436	-0.101488	0.316131	-0.195571	0.00862566	-0.0515031	0.522963	-0.223987	0.00182065	-0.178684	0.021681	-0.0302527	0.697689
YBR154C		-0.0680013	0.393934	-0.110287	0.0853937	-0.0668783	0.423577	-0.245133	0.000249769	0.118593	0.0669153	0.138689	0.0245094	0.060429	0.342351	0.108283	0.11574	-0.0129495	0.903567	-0.0342894	0.515439	-0.019208	0.756705
YBR155W		-0.0415982	0.600353	0.0525485	0.571309	-0.0987741	0.167663	-0.0694251	0.557608	0.207368	0.00487053	0.231211	0.0644112	0.219194	0.00150541	0.472142	2.46945e-15	0.390179	1.40124e-06	0.0561975	0.427914	0.24853	1.18397e-06
YBR156C		-0.0708818	0.568491	0.0916822	0.353176	0.398951	0.000671964	0.402255	4.02703e-06	0.0569093	0.628833	0.172347	0.233025	-0.12482	0.216194	0.329527	5.84938e-05	0.126926	0.357173	0.610103	2.94161e-13	0.260982	0.00079195
YBR157C		-0.666697	0.0293998	-0.251466	0.413306	2.18449	2.59298e-12	0.512072	0.0673386	-0.613687	0.0300599	-0.573177	0.0655143	-0.517982	0.0615802	-0.5842	0.03612	-0.548298	0.0466366	2.09383	2.70839e-41	-1.17035	7.27215e-05
YBR159W		-0.0768652	0.406515	-0.03945	0.663563	0.357451	1.05153e-05	-0.192171	0.0163188	0.197713	0.00165948	-0.417988	2.57768e-06	0.311698	4.00602e-05	-0.405209	1.77342e-10	-0.24968	0.00405791	0.0812993	0.333072	-0.064413	0.248714
YBR160W		-0.0628316	0.410189	-0.102635	0.114862	0.0677696	0.317947	0.177495	0.0293583	-0.0160702	0.865779	-0.12677	0.0998013	0.0776548	0.218429	0.00642612	0.936404	0.0523881	0.610402	-0.189837	0.00377166	0.121339	0.0237673
YBR161W		-0.161	0.168611	0.0976525	0.515658	0.689122	2.34903e-08	0.524628	2.85586e-09	-0.0953259	0.39528	-0.167687	0.187329	-0.0256542	0.844819	0.0412678	0.730819	-0.0943927	0.398594	0.392581	2.87488e-05	0.339441	6.36078e-05
YBR162C		0.0473228	0.647886	0.0148253	0.863254	0.637459	4.57109e-05	-0.500126	1.02979e-10	-0.0485841	0.530993	-0.126299	0.28438	-0.265266	0.00222977	0.0470993	0.599233	-0.161377	0.0694506	0.624421	4.9537e-25	0.160532	0.00529739
YBR162W-A		0.0704492	0.674603	-0.195812	0.067276	-0.00982163	0.959248	-0.0331251	0.831023	-0.063268	0.645127	-0.368665	0.00309174	-0.000348312	0.998387	-0.0604452	0.689612	-0.230071	0.0309056	-0.178649	0.123445	0.0346449	0.762446
YBR163W		0.0460276	0.672044	0.146076	0.140368	0.108583	0.264744	-0.12442	0.183499	0.157469	0.0466412	0.14563	0.248029	-0.0519014	0.583635	0.336907	6.18895e-05	0.0688277	0.53124	0.259027	0.00136094	0.0339951	0.706632
YBR164C		0.249099	0.000711274	-0.244273	0.00124123	0.0239211	0.82607	-0.113164	0.187725	-0.106387	0.209933	0.00904014	0.930014	0.199109	0.0035537	0.00724513	0.944893	-0.0320994	0.780564	-0.264364	4.39899e-05	-0.0449027	0.520327
YBR165W		0.454311	2.71978e-08	0.0244384	0.843493	0.248065	0.010443	0.187779	0.045788	0.0344733	0.758281	0.424302	1.88154e-05	0.152707	0.13883	0.345953	7.64336e-05	0.138382	0.14213	-0.00520441	0.961123	-0.0265581	0.805994
YBR166C		-0.268522	8.67598e-06	0.108102	0.0479454	-0.271788	0.00127692	-0.01626	0.857802	-0.00425768	0.960728	-0.208677	0.000166965	0.230225	4.08643e-05	-0.204164	0.000722752	0.200273	0.000658074	-0.171921	0.000747024	0.189744	1.15722e-05
YBR167C		-0.138119	0.411794	-0.495286	0.000229042	-0.291505	0.0631559	-0.106238	0.575472	-0.25534	0.0387477	-0.1245	0.388338	0.174649	0.177661	-0.345693	0.00389008	-0.25822	0.0711013	-0.54687	2.84127e-06	-0.401568	0.000333525
YBR168W		-0.0214613	0.887406	-0.00824735	0.951046	0.123324	0.297148	0.146752	0.27821	-0.199478	0.0628843	-0.0724945	0.614872	0.148199	0.168474	0.0789077	0.473957	0.021385	0.86465	-0.0342953	0.775522	-0.146106	0.164303
YBR170C		-0.0951211	0.157466	-0.0731768	0.296981	0.247074	0.00148876	-0.168929	0.0474379	-0.0479684	0.519222	-0.176844	0.0161177	-0.0359277	0.671823	-0.128498	0.0552323	-0.0799268	0.254513	0.203488	0.000617354	0.0946582	0.0858872
YBR171W		-0.0303945	0.703483	-0.214678	0.00116548	-0.0338166	0.626124	-0.0337204	0.698601	0.0046679	0.9617	0.0558323	0.486359	0.0804068	0.180185	0.0312974	0.701733	0.00783889	0.927195	-0.164748	0.00396791	-0.00911991	0.902433
YBR172C		-0.0994788	0.30791	0.315185	1.28936e-05	0.3804	6.22163e-06	0.33458	0.00219867	0.288583	0.000926574	0.308125	0.00383877	-0.213428	0.00586056	0.437936	4.19944e-08	0.317469	0.000850371	0.41095	7.99842e-08	0.303119	3.98534e-05
YBR173C		0.0497846	0.674846	-0.31974	6.29932e-07	0.258503	0.00355719	0.131879	0.0384281	-0.26855	0.000142514	-0.0294204	0.742102	0.327765	1.26956e-05	-0.0158784	0.888232	0.211608	0.00618708	-0.168806	0.00154582	-0.0033091	0.961269
YBR174C		NA	NA	0.0237166	0.987617	-0.394225	0.776099	2.45419	0.000211477	0.622695	0.541903	NA	NA	0.581003	0.587206	0.568075	0.588456	0.19388	0.871421	0.20599	0.847752	0.0653611	0.957081
YBR175W		0.248893	0.00796325	-0.0758572	0.511738	0.276064	0.00401256	0.122342	0.280037	0.0664682	0.533663	0.25413	0.00610422	0.06872	0.486059	0.326742	3.6623e-05	0.0694783	0.521361	0.21772	0.0127995	0.0282839	0.777069
YBR176W		-0.0744801	0.611853	0.0215989	0.87078	-0.0816362	0.584999	0.166524	0.125914	0.311862	0.00136655	-0.0780906	0.621644	0.347743	0.00781288	0.0428101	0.758791	0.0331497	0.794602	0.135177	0.287275	-0.14153	0.21269
YBR178W		NA	NA	0.31646	0.740842	-0.28194	0.810797	3.17309	1.93437e-10	-0.234045	0.831106	NA	NA	0.646513	0.437441	-0.0859635	0.9404	-0.0952645	0.93474	-0.0554408	0.955688	-0.248026	0.81348
YBR179C		-0.264233	0.00833527	0.389079	4.12772e-05	0.0262251	0.825405	0.246542	0.00702234	0.0977224	0.374782	0.0704755	0.527696	-0.268856	0.00900956	-0.218034	0.00949308	0.0497912	0.648707	0.456877	1.14331e-08	0.273357	0.000203558
YBR180W		-0.232698	0.737072	-0.452597	0.465977	-0.224482	0.793506	2.80476	8.42081e-15	-0.386614	0.557762	0.176275	0.800344	-0.535434	0.393047	0.346327	0.515226	-0.214097	0.738771	0.297565	0.584645	-0.175784	0.777278
YBR181C		0.00679043	0.95407	-0.404443	3.35682e-06	-0.323893	0.000747604	-0.545369	9.11471e-09	-0.42494	3.24331e-07	-0.0127817	0.914953	0.0629606	0.564028	-0.0199235	0.837245	-0.27206	0.000828656	-0.420028	3.32874e-07	-0.210618	0.00185886
YBR182C-A		NA	NA	-0.91789	0.526637	0.974679	0.398258	1.75506	0.0229412	-0.261647	0.850617	NA	NA	0.809729	0.428711	-0.680521	0.609372	0.421661	0.708311	0.318934	0.768764	-1.6671	0.249561
YBR184W		-0.0163063	0.950219	-0.122271	0.529638	0.00467532	0.985919	1.181	4.16159e-11	-0.0162383	0.950669	-0.0382217	0.905246	-0.0235845	0.915183	0.224183	0.213407	-0.410768	0.0293212	0.682981	4.37225e-06	-0.197911	0.267655
YBR185C		-0.677175	4.19669e-15	0.342421	7.97609e-06	-0.0560514	0.703308	0.122623	0.207299	0.0934755	0.276565	-0.25624	0.0218861	-0.279448	0.000556126	-0.854974	1.88036e-24	-0.444298	6.7817e-06	-0.199134	0.0197673	-0.141116	0.0914272
YBR186W		0.423597	0.33826	0.143378	0.762521	-0.524855	0.35462	3.26795	2.62337e-42	0.446758	0.277616	-1.08989	0.0574057	0.645453	0.0985929	-1.27464	0.017652	0.33097	0.423739	0.0801596	0.862009	-0.281506	0.576528
YBR187W		0.0426077	0.715611	-0.461015	1.26788e-06	-0.207798	0.0963666	-0.477318	4.93749e-07	0.119788	0.210052	-0.245326	0.0339458	0.189652	0.140106	-0.198648	0.0304646	-0.367804	0.000350222	-0.113412	0.323362	-0.315419	4.99227e-05
YBR188C		0.267881	0.0152141	0.0123676	0.930086	0.347174	0.00284191	-0.337714	0.0153156	0.145323	0.297878	0.244571	0.030858	0.155907	0.190903	0.0574379	0.655278	0.1823	0.11644	-0.077223	0.50227	0.169661	0.129944
YBR189W		0.0523284	0.585298	-0.31312	5.15108e-05	-0.371951	3.76711e-05	-0.53395	8.2228e-07	-0.136778	0.101782	-0.0263404	0.835578	0.149578	0.0850969	-0.00868147	0.92355	-0.281214	0.00195359	-0.56562	5.86456e-20	-0.197869	0.00158659
YBR190W		0.0932621	0.913174	0.303517	0.645787	-0.592505	0.48695	1.85839	0.000156848	0.13545	0.854359	-0.312686	0.720588	0.678848	0.281634	0.29946	0.636676	0.201193	0.786302	-0.26776	0.724625	-0.0163413	0.981988
YBR191W		-0.0228719	0.877861	-0.446044	2.40251e-05	-0.277411	0.044267	-0.623855	2.55457e-09	-0.127513	0.315752	-0.2483	0.0475662	0.206301	0.159966	-0.133088	0.179174	-0.345846	0.00601758	-0.630809	1.64806e-08	-0.291061	0.00286643
YBR191W-A		1.12433	0.000265874	-0.4669	0.201414	0.857112	0.112056	0.31398	0.509454	-0.176935	0.662666	0.933126	0.0104574	0.313677	0.377954	0.749064	0.0170032	0.399242	0.299263	0.202426	0.535791	-0.596137	0.077832
YBR192W		-0.672929	6.45854e-26	0.454723	1.42201e-14	-0.43296	4.52703e-14	0.151573	0.0136356	0.0918275	0.141381	-0.185455	0.0151589	-0.288919	3.44751e-06	-0.362029	9.73295e-08	-0.315473	4.41445e-07	0.0931419	0.147149	-0.0108532	0.869556
YBR193C		-0.137759	0.285877	-0.297398	0.0106959	-0.220582	0.107284	-0.315531	0.0136137	-0.123803	0.333462	-0.065382	0.677657	0.065856	0.64002	-0.19974	0.0809751	-0.33948	0.00624975	-0.500594	1.53817e-05	-0.205596	0.0793535
YBR194W		0.544689	3.04133e-05	-0.308583	0.0260504	0.0447398	0.800849	0.683734	8.34449e-08	-0.0523768	0.746784	0.0760887	0.674314	0.162245	0.242036	-0.146577	0.415736	-0.0274916	0.877278	-0.371268	0.00818026	-0.432049	0.000815676
YBR195C		0.0477502	0.723742	0.157667	0.131985	0.179485	0.119935	0.380632	0.0107628	0.496235	7.41655e-09	0.134944	0.341549	0.24099	0.0200813	0.120876	0.268568	-0.0587568	0.623433	0.107062	0.317823	0.0714354	0.52249
YBR196C		0.119881	0.157466	-0.0636808	0.609635	0.0679486	0.566799	-0.191382	0.0182018	0.0730241	0.397857	-0.0294361	0.808757	0.251667	0.0185324	-0.0644563	0.339001	0.0841073	0.492201	0.0875608	0.276534	0.0677964	0.415116
YBR196C-A		-0.704041	0.227666	0.0477938	0.933918	-0.780469	0.15026	-0.886822	0.121838	-0.262883	0.6355	-0.604794	0.308609	-0.834024	0.132455	-0.856708	0.120133	-0.606001	0.252695	-0.372768	0.471527	-1.05078	0.0405968
YBR196C-B		NA	NA	0.569283	0.48536	0.612845	0.509612	0.592022	0.470827	0.0946128	0.939023	0.600897	0.539451	-0.724666	0.498476	0.543175	0.509385	0.259648	0.776436	1.0138	0.132918	0.301847	0.730376
YBR197C		-0.0653919	0.560698	-0.0370674	0.744321	-0.0559295	0.611943	-0.118711	0.410155	-0.103263	0.374267	0.0734534	0.503271	0.2644	0.015023	0.0516626	0.650289	-0.141439	0.146514	0.0161553	0.873966	-0.0832542	0.354212
YBR198C		0.0826227	0.38365	0.218605	0.00448919	0.0690764	0.501733	-0.136841	0.154054	0.0654561	0.497711	0.228985	0.0178889	-0.228736	0.0015522	0.14506	0.0500148	0.0140994	0.912683	0.199096	0.0060045	0.261463	0.000569957
YBR199W		0.289583	4.59844e-05	0.0914895	0.252724	0.475933	2.68641e-10	0.164974	0.0224982	0.0538437	0.371374	0.189176	0.0116669	0.153395	0.0127448	-0.00350421	0.965252	0.202638	0.00494769	0.152849	0.0040167	0.0513506	0.431028
YBR200W		0.153808	0.0280042	0.326652	5.41958e-07	0.314124	6.51002e-05	0.0934537	0.28334	0.0988945	0.140908	0.456434	1.77276e-09	-0.0670291	0.360809	0.209684	0.00169402	0.167176	0.0184147	0.468186	2.90262e-16	0.20085	0.00465356
YBR201C-A		-0.0474738	0.870019	0.977655	1.59123e-08	-0.917602	0.000671964	0.448644	0.020652	-0.80543	0.000261989	0.07247	0.813721	0.248847	0.316311	-0.3702	0.137147	-0.737103	0.000953791	-0.542218	0.0157153	-0.0745707	0.769142
YBR201W		-0.284716	0.00943548	-0.25406	0.106181	-0.60911	4.23491e-08	-0.00245922	0.989683	0.0595773	0.682973	0.13106	0.482301	-0.0834893	0.480927	-0.273328	0.0133256	-0.249942	0.0431778	-0.142248	0.203858	-0.113906	0.25443
YBR202W		0.0185433	0.866018	0.384392	1.84971e-07	0.335084	1.88192e-08	0.10551	0.207937	0.283417	8.20119e-07	0.138922	0.0835751	-0.43365	2.80729e-15	0.163918	0.00704539	0.0217933	0.78177	0.275994	1.50906e-07	0.420033	2.36371e-18
YBR203W		-0.121673	0.157833	-0.241066	0.00692322	-0.507572	2.74641e-08	0.0408632	0.697122	-0.344134	3.61123e-06	-0.105745	0.821713	-0.00368268	0.97171	-1.10156	1.43821e-41	-0.663995	6.01602e-15	-1.25424	1.77433e-54	-0.393703	5.49002e-08
YBR204C		-0.215072	0.0242396	-0.0250863	0.862102	-0.134394	0.139403	-0.382586	0.000343103	-0.178574	0.0589722	-0.267277	0.0827685	0.320793	0.00084448	-0.727873	4.30307e-17	-0.402361	4.20555e-06	-0.415863	1.09935e-07	-0.183463	0.0247578
YBR205W		-0.0744944	0.32841	0.102828	0.159569	0.143057	0.0924613	-0.201157	0.00285519	0.178328	0.00626059	-0.0341139	0.681395	0.244336	6.96245e-05	-0.130612	0.0509545	0.143548	0.0243571	0.0941356	0.107438	-0.0396728	0.495322
YBR206W		0.150111	0.321965	-0.176563	0.268586	-0.0514844	0.804774	0.0250396	0.901951	-0.169466	0.273346	-0.0189699	0.930573	0.0860187	0.584341	0.203981	0.121731	0.00445791	0.983917	-0.144121	0.359293	0.00154112	0.993551
YBR207W		-0.0208286	0.839907	-0.054763	0.693652	0.635452	2.2347e-07	0.219949	0.00497384	0.171299	0.00776556	-0.366884	5.00886e-05	-0.25464	0.000991008	-0.108037	0.115581	-0.0545114	0.484143	0.214705	0.00135514	0.19796	0.000740523
YBR209W		NA	NA	NA	NA	NA	NA	2.64632	0.0505215	NA	NA	NA	NA	NA	NA	NA	NA	NA	NA	NA	NA	NA	NA
YBR210W		0.173347	0.156392	0.0597953	0.609811	0.413514	4.35043e-05	0.152791	0.174287	0.198677	0.038175	0.185826	0.0982278	0.623128	1.98083e-12	0.152614	0.159049	0.0686947	0.573749	-0.0959505	0.344861	-0.118693	0.216833
YBR211C		0.559198	4.0261e-11	-0.243606	0.0132194	0.313518	0.00081725	-0.0792685	0.661134	0.142885	0.146198	0.602574	1.71021e-10	-0.1418	0.175666	0.317807	0.00044374	0.246623	0.00618708	-0.08326	0.406697	0.00804645	0.946264
YBR212W		0.109892	0.239594	0.0461269	0.711741	0.323723	0.00031731	0.111281	0.395011	0.128573	0.204158	0.12357	0.26431	-0.464402	8.62016e-06	-0.0201664	0.835732	0.477978	5.63907e-08	0.563837	2.95378e-14	0.449918	4.10553e-10
YBR213W		-0.29307	0.0633025	-0.10878	0.464682	-0.419619	0.000533475	-0.223178	0.236591	-0.377719	0.00118026	-0.0911619	0.542353	0.305825	0.00978259	-0.169668	0.217073	-0.140374	0.314454	-0.120567	0.336907	0.0332585	0.799934
YBR214W		0.0139501	0.924754	0.123664	0.712736	-0.0955779	0.609272	-0.200722	0.136039	-0.74859	1.05816e-14	-0.44709	0.176198	0.410136	0.000268321	-1.86876	1.56026e-75	-0.631485	6.2487e-05	-0.344142	0.000399319	-0.455272	6.08878e-06
YBR215W		0.015322	0.914093	0.141929	0.111046	0.196657	0.162825	0.13072	0.228811	0.000658234	0.995866	0.232544	0.0893962	-0.184397	0.0816488	0.354437	1.80782e-05	0.250441	0.0382533	0.228427	0.0374769	0.16329	0.0622697
YBR216C		0.129089	0.136028	0.125593	0.134635	-0.138695	0.115135	-0.222713	0.0162714	-0.256288	0.00486605	-0.285652	0.0107117	-0.100475	0.31659	-0.218635	0.01249	-0.361827	2.94683e-06	0.445209	3.21282e-08	0.015983	0.864392
YBR217W		0.0897673	0.581448	-0.361612	0.00140403	-0.356949	0.00349448	-0.567103	1.38385e-05	-0.257236	0.069264	0.195385	0.110963	0.0307587	0.827679	-0.041526	0.785212	-0.181116	0.135165	-0.279427	0.015716	-0.434504	3.84344e-05
YBR218C		0.307486	1.5416e-06	0.166237	0.0138192	0.0122619	0.908452	-0.271541	0.0169965	0.542707	7.70997e-16	-0.292427	2.0552e-06	0.686455	1.89687e-14	0.21502	0.000645263	0.32401	4.19751e-08	0.218707	0.000446793	-0.239892	1.04989e-05
YBR219C		-0.256227	0.940254	-6.35316	0.0173299	-1.48186	0.688432	-0.0193786	0.993234	-6.28535	0.0250932	0.832469	0.71222	-3.18771	0.234483	1.30663	0.229557	-1.56473	0.515586	-5.87699	0.0223376	-0.362623	0.861494
YBR220C		0.111422	0.172773	0.0490378	0.512153	-0.025277	0.781821	-0.49325	6.1397e-13	0.0736777	0.312598	-0.198558	0.0318593	0.0322172	0.718926	-0.00189273	0.986877	0.0188774	0.825777	0.0913814	0.166754	0.115546	0.0413756
YBR221C		-0.0605861	0.39502	0.125914	0.0140069	0.144675	0.00429564	-0.36421	3.12381e-06	0.0816841	0.0592691	-0.308098	1.5124e-10	0.17122	0.000190577	-0.350045	2.0277e-06	-0.0599699	0.44393	-0.112688	0.00744871	-0.01987	0.64129
YBR222C		0.220777	0.000993248	0.326207	1.44838e-06	-0.0902291	0.441424	0.728154	2.69323e-08	-0.226714	3.28762e-05	-0.165378	0.00872871	0.401507	6.14549e-11	0.00600311	0.956308	0.266798	6.28969e-05	-0.176238	0.00171084	0.364969	1.39002e-11
YBR223C		0.0119331	0.931677	0.0805048	0.410599	-0.259781	0.0491529	-0.412553	0.000292255	-0.242729	0.00471693	-0.0657469	0.574107	-0.0642106	0.563138	-0.262164	0.00546153	-0.0544382	0.64605	-0.0696358	0.502042	-0.0888027	0.312174
YBR224W		NA	NA	0.0472317	0.961454	-0.426937	0.679625	-0.0932901	0.929402	0.718757	0.35019	-0.0138376	0.991693	-0.0679452	0.944534	-0.145658	0.885413	0.117539	0.910868	0.201163	0.812044	-0.193216	0.834958
YBR225W		0.102532	0.391351	0.172942	0.135361	0.095459	0.479223	0.205429	0.0829641	0.00451168	0.978183	0.12443	0.361738	-0.418943	6.12192e-05	0.0559937	0.650811	0.122646	0.366961	0.13299	0.195802	0.120616	0.319823
YBR226C		NA	NA	-0.542125	0.575048	-0.891516	0.428034	-0.0693165	0.948109	-1.08499	0.289149	NA	NA	-1.27449	0.232848	0.502562	0.529215	-0.602698	0.520622	-0.360602	0.684647	0.348603	0.671593
YBR227C		-0.0282823	0.808839	0.220619	0.00156181	-0.255409	0.0175977	-0.212288	0.0124502	0.216165	0.00799047	0.206582	0.00835678	-0.0741073	0.335273	0.168982	0.00690921	0.277576	0.000174161	0.124355	0.110033	0.0180357	0.814537
YBR228W		0.0953648	0.368316	-0.27099	0.0024177	-0.404654	1.73844e-05	-0.31207	0.000611365	-0.162211	0.0730514	0.151405	0.171292	-0.0510078	0.610825	0.0617394	0.510825	-0.0241684	0.820011	-0.201232	0.0183014	-0.325284	1.62423e-05
YBR229C		0.0743291	0.494929	0.447015	1.47014e-08	0.348237	1.76179e-05	0.0228757	0.834848	0.200584	0.0343338	0.0261742	0.82767	-0.084884	0.428711	0.0131201	0.901907	0.299569	0.000339004	0.473375	5.80186e-11	0.176362	0.0198702
YBR230C		-0.0149329	0.920144	0.0639263	0.552773	0.351264	0.00826256	0.327386	0.000621449	-0.286723	0.0178761	-0.353174	0.084117	-0.42803	3.57758e-06	-1.23367	2.53118e-35	-0.512526	5.28144e-07	-0.387292	1.59234e-05	-0.152956	0.103755
YBR230W-A		-0.0454801	0.897808	0.074859	0.765472	0.737736	0.00145133	0.213781	0.478431	-0.501171	0.0198496	-0.675165	0.00940438	-0.0684772	0.78065	-1.73891	1.68477e-11	-0.405296	0.0580443	-0.258421	0.252114	-0.0149726	0.951798
YBR231C		0.076815	0.52328	-0.152873	0.160734	0.271616	0.00602604	0.291305	0.0122953	-0.0173588	0.879088	-0.258924	0.0160499	0.17434	0.0731703	-0.0942815	0.467405	0.0748272	0.529497	0.34354	6.02819e-06	0.186655	0.0226384
YBR232C		NA	NA	NA	NA	NA	NA	2.82468	0.0271149	NA	NA	NA	NA	1.36776	0.440446	NA	NA	NA	NA	NA	NA	NA	NA
YBR233W		0.118313	0.173476	0.301114	3.63652e-05	0.464413	1.53058e-07	0.395866	1.32517e-05	0.233881	0.00249165	0.110993	0.459837	0.0395888	0.694865	0.281405	0.00181765	0.225688	0.00308904	0.342407	0.000122321	0.325318	1.56327e-06
YBR233W-A		0.465067	0.000195808	-0.00557153	0.970638	0.280439	0.00804325	-0.0700679	0.672649	-0.0723842	0.59206	0.25122	0.0266903	0.477543	3.47735e-07	0.389957	0.000812868	-0.0376361	0.802544	0.173073	0.125953	-0.0954287	0.401192
YBR234C		0.0246081	0.769956	-0.00869987	0.912731	0.0210655	0.794813	-0.208862	0.00216279	-0.222585	0.00106202	-0.64306	2.33813e-18	0.241626	0.00095598	-0.749909	6.69063e-49	-0.0619572	0.492201	-0.106164	0.0410916	0.0111404	0.885949
YBR235W		-0.0359328	0.723742	0.20766	0.00173539	-0.0169322	0.883833	0.156772	0.0693055	-0.171438	0.0350181	0.310281	4.47801e-05	-0.0906603	0.236648	0.258555	0.00032408	0.179221	0.0156211	0.250594	8.19476e-05	0.122572	0.0497717
YBR236C		-0.120377	0.164714	-0.0715289	0.364113	-0.266295	0.00285291	-0.17667	0.0223779	-0.285046	8.73507e-06	-0.283449	0.000366664	0.00421959	0.971354	-0.289559	1.12586e-05	0.0119899	0.900931	-0.371129	1.94845e-08	-0.0297303	0.689646
YBR237W		0.269974	0.000233493	0.0973422	0.337667	0.38102	7.61777e-07	0.187971	0.0285814	-0.209101	0.00783921	-0.121599	0.195896	-0.104446	0.382935	0.149094	0.0506467	0.389286	4.70256e-07	0.140579	0.0610645	0.0699303	0.367438
YBR238C		-0.35119	7.29673e-05	-0.0757915	0.618759	-0.0134246	0.920295	0.120764	0.300483	0.180567	0.101782	0.624482	6.66346e-09	-0.0406659	0.682499	0.57185	1.28619e-16	0.512266	7.62117e-08	0.0540916	0.609588	0.174044	0.0191142
YBR239C		-0.0343977	0.790305	0.0359	0.7821	0.0669487	0.605295	0.278338	0.0558952	-0.0804047	0.504571	-0.26883	0.0402799	-0.071399	0.561838	0.147834	0.169992	-0.135069	0.261214	0.250071	0.00543851	0.161108	0.0742306
YBR240C		0.364967	0.0702036	-0.0622967	0.803967	-0.336397	0.139504	1.46204	1.56502e-17	0.354043	0.105647	0.073387	0.788795	0.331511	0.169723	-0.0340425	0.897144	0.00572047	0.982942	-0.480867	0.0267332	-0.386319	0.0591651
YBR241C		-0.00371289	0.981728	0.170711	0.136362	0.320894	0.00214273	0.552081	2.49437e-08	0.014796	0.928221	-0.216624	0.0793902	0.780862	2.81222e-10	-0.556798	4.13954e-06	0.0135341	0.9312	-0.16513	0.118171	-0.200897	0.0448212
YBR242W		0.170017	0.012842	-0.216752	0.014348	-0.23464	0.00870226	0.332069	5.44425e-06	-0.0673134	0.31747	-0.0307603	0.734951	-0.0270126	0.753732	0.266381	3.25047e-06	0.0877871	0.284546	-0.263765	4.23495e-05	0.0473797	0.501267
YBR243C		-0.0624382	0.475107	-0.115341	0.125963	0.073	0.44665	-0.309306	3.28829e-05	0.111175	0.136041	-0.139152	0.0973982	-0.264834	0.000631989	-0.132975	0.0919271	-0.136713	0.0784889	0.140659	0.0383526	0.095705	0.183669
YBR245C		-0.0612711	0.560062	0.158632	0.0513033	-0.153986	0.0768417	-0.188778	0.0167651	0.139773	0.0958495	-0.0447605	0.64937	-0.289447	0.000467771	0.0612336	0.417408	0.019157	0.832111	0.150878	0.0209373	0.185241	0.0111046
YBR246W		-0.0610541	0.416394	0.0183408	0.819737	-0.430536	2.93372e-09	-0.0378597	0.727513	0.0544394	0.353425	-0.0177355	0.823582	0.11423	0.0636044	0.0748715	0.192407	-0.129014	0.0587326	-0.266708	1.9528e-07	0.0281509	0.610682
YBR247C		-0.14576	0.0683913	0.142924	0.0966163	-0.000745303	0.993976	-0.00186831	0.989683	0.321648	7.22305e-07	0.317081	0.00295077	0.0538725	0.524802	0.344359	4.49498e-09	0.336969	5.05737e-06	0.275045	5.64477e-06	0.266237	2.61732e-07
YBR248C		0.590295	2.95793e-19	0.088839	0.194592	0.014165	0.906545	-0.0331207	0.743275	0.397279	4.04915e-10	0.108899	0.154721	0.219397	0.00675753	0.462188	1.41524e-12	0.578569	3.04434e-19	0.244215	0.000321421	0.21145	0.000134861
YBR249C		0.0349387	0.631454	0.0428244	0.523204	-0.33112	0.000951057	-0.638724	3.66187e-12	0.314831	7.34594e-13	-0.405094	3.51703e-17	0.445146	1.42606e-05	0.0454786	0.425841	0.173092	0.00864954	-0.321647	1.62706e-15	0.0821487	0.164303
YBR250W		0.108603	0.829053	0.680464	0.0274601	-0.123965	0.793903	2.1781	9.78193e-17	0.195045	0.650246	0.193941	0.683672	0.10969	0.793321	0.803669	0.00861619	0.575062	0.067466	-0.148768	0.702976	-0.506072	0.202523
YBR251W		-0.541474	5.87209e-12	0.408346	2.01746e-08	-0.0518738	0.689498	0.100534	0.251761	0.103974	0.170942	-0.18424	0.0347042	-0.10533	0.167411	-0.563846	1.15076e-13	-0.466639	3.15318e-11	-0.00305028	0.969421	-0.0928535	0.157823
YBR252W		-0.039081	0.77549	-0.434444	9.63524e-05	-0.423742	1.63485e-05	-0.112745	0.446753	0.0879496	0.527229	-0.0540285	0.715609	0.137603	0.32244	0.203521	0.0374151	-0.267978	0.0330211	-0.256649	0.00397638	-0.438061	6.83547e-06
YBR253W		0.348101	0.00350524	-0.128579	0.332934	0.015949	0.917452	0.0976222	0.585896	-0.0781559	0.596599	0.0282348	0.881403	0.228729	0.0600925	-0.11722	0.307643	-0.199645	0.155678	-0.171351	0.164688	-0.158496	0.13407
YBR254C		-0.0183214	0.885508	-0.245865	0.0156908	-0.228387	0.0141192	-0.353228	0.00556171	-0.207179	0.0135442	-0.0774762	0.439205	0.197318	0.0343817	-0.0349178	0.725396	-0.302215	0.00485185	-0.351575	9.26922e-05	-0.165094	0.0262609
YBR255C-A		-0.225816	0.123511	-0.0897784	0.595527	-0.168665	0.285413	-0.290667	0.1136	-0.145272	0.350927	-0.123253	0.531572	-0.237227	0.137483	-0.446228	0.00312071	0.0788612	0.649734	0.144592	0.265489	-0.0516534	0.768112
YBR255W		0.048094	0.620238	-0.0423868	0.655268	-0.136886	0.124997	-0.0638619	0.526141	-0.0917731	0.29059	-0.0967175	0.336931	-0.16221	0.0703952	-0.120972	0.213059	-0.0525189	0.620147	0.0411062	0.655316	-0.0935169	0.263984
YBR256C		0.18662	0.0709753	-0.508281	5.05298e-09	-0.558394	8.6363e-06	-0.425386	0.00197249	0.308682	0.000822678	-0.505875	3.33466e-05	1.09954	1.72202e-16	-0.282963	0.00340109	-0.00912489	0.957308	-0.607374	6.34014e-12	-0.550765	2.81634e-13
YBR257W		0.106245	0.337888	-0.260642	0.010527	0.0692782	0.601935	0.0355682	0.768584	0.135038	0.145705	0.293636	0.0387725	-0.0178213	0.897063	0.500742	2.48535e-09	0.135269	0.178936	0.012494	0.908383	0.0812188	0.391578
YBR258C		-0.191401	0.203796	-0.0238225	0.890137	0.101481	0.524354	0.489902	6.8512e-05	-0.203202	0.205549	-0.201341	0.184022	-0.0967441	0.534506	-0.0902622	0.528856	-0.200567	0.155978	-0.0018497	0.991037	-0.0796218	0.585351
YBR259W		0.00135936	0.992943	0.121522	0.191372	-0.0328696	0.785422	0.0466004	0.711942	0.0902848	0.356156	0.0189423	0.881522	0.203184	0.0200092	0.191033	0.0355881	0.285149	0.000829722	0.183753	0.0307315	0.163289	0.0481108
YBR260C		-0.0332024	0.750148	-0.0553156	0.541084	-0.0910322	0.282834	-0.0631106	0.409143	0.0522552	0.570542	-0.0488002	0.580344	-0.0454515	0.575299	-0.00725981	0.937996	0.0909317	0.191033	0.124656	0.0514321	0.0210552	0.786826
YBR261C		0.0781073	0.427778	-0.0721715	0.384771	-0.592919	9.52643e-15	-0.502388	2.7755e-11	0.150001	0.069107	0.0946888	0.395566	0.438142	9.89614e-08	0.172049	0.0224384	-0.0129906	0.88571	-0.493816	4.4714e-15	-0.232487	0.000961836
YBR262C		-0.378004	0.000314897	0.0600182	0.646811	-0.360459	0.000737758	-0.014096	0.926159	-0.0831228	0.5572	-0.226353	0.0442272	-0.15915	0.118458	-0.196503	0.0738854	-0.438446	2.34109e-06	-0.356474	0.000228059	-0.237182	0.0132607
YBR263W		0.0661114	0.266114	-0.0286384	0.632237	-0.118337	0.026586	-0.293452	4.4034e-08	0.12169	0.0425795	-0.11895	0.164442	0.0442821	0.634429	-0.0298848	0.685126	-0.0241136	0.739009	-0.312771	1.9083e-09	-0.0806052	0.0435405
YBR264C		0.261526	0.0144321	-0.308637	0.00276559	0.147932	0.178041	-0.0108774	0.94789	0.0413049	0.802642	0.153416	0.20025	0.0621354	0.605527	0.0797326	0.484188	-0.043871	0.74865	-0.0358014	0.75678	-0.00526462	0.966621
YBR265W		-0.0967792	0.297871	-0.0851493	0.397076	-0.000858826	0.993961	-0.2324	0.0167734	0.228239	0.00186186	0.0671828	0.491814	-0.128937	0.137686	-0.0862479	0.268667	-0.194273	0.00962251	0.0658373	0.360885	0.164193	0.0134906
YBR266C		NA	NA	-0.166222	0.912311	-1.40858	0.428923	0.347746	0.791039	NA	NA	NA	NA	0.460876	0.711323	-0.0484956	0.977476	-0.685836	0.642225	-0.111664	0.937177	0.346516	0.784947
YBR267W		0.0383422	0.669174	-0.0293906	0.847686	0.0370781	0.650147	0.373946	0.000166008	0.394064	1.32147e-11	0.648297	6.40321e-06	0.0549944	0.558389	0.872842	3.88492e-50	0.377582	3.16191e-07	0.136233	0.0701264	0.27288	5.76926e-07
YBR268W		-0.378518	0.00163314	0.154451	0.0818738	0.0327186	0.793506	0.000538165	0.996938	-0.181516	0.127952	-0.00125601	0.99249	-0.122306	0.17645	-0.167948	0.0888574	-0.412006	1.36565e-06	0.0424637	0.725757	-0.261646	0.000693917
YBR269C		0.14285	0.374967	-0.354901	0.00950824	0.0917181	0.401749	0.111391	0.296557	-0.104019	0.38268	-0.199785	0.0520617	-0.262995	0.0275201	-0.472616	3.44964e-05	-0.439316	6.39039e-06	-0.433615	5.40877e-07	-0.188273	0.0365715
YBR270C		0.0813363	0.485215	0.205578	0.0225731	0.12099	0.252964	0.269315	0.00834792	-0.235968	0.0133778	0.172107	0.272528	0.247229	0.0340671	0.277667	0.00346257	0.0536096	0.633882	0.16469	0.0782874	0.0130755	0.911243
YBR271W		0.054272	0.553516	-0.0378374	0.702914	-0.0301561	0.828123	-0.174016	0.0715373	0.16963	0.0207929	0.336083	0.0012407	0.198605	0.0176566	0.409184	4.72521e-07	0.19301	0.0330211	-0.0921769	0.213163	0.175864	0.00533538
YBR272C		-0.21346	0.005249	-0.0776748	0.304593	-0.373102	6.4888e-08	-0.288388	0.00141852	-0.0446003	0.578297	-0.366677	2.60086e-05	-0.0847075	0.282715	-0.446383	2.60363e-08	-0.342819	3.07595e-06	-0.295604	6.02819e-06	-0.203197	0.00277468
YBR273C		0.0304855	0.74264	-0.0656324	0.507392	-0.121619	0.0916478	-0.36022	3.71596e-05	-0.0463994	0.551792	-0.033686	0.727505	0.197144	0.0338947	-0.340667	2.89691e-07	-0.0963668	0.147789	-0.382895	3.00236e-10	-0.082728	0.16208
YBR274W		-0.0569692	0.63154	-0.00606539	0.961104	-0.146647	0.253696	-0.176773	0.090789	0.00491407	0.969212	-0.0441837	0.71677	0.0404025	0.705577	-0.00760883	0.948708	-0.000676423	0.995433	-0.211318	0.0364624	-0.0674427	0.430267
YBR275C		-0.0133951	0.914048	0.164458	0.0998217	-0.0967781	0.450317	-0.0998822	0.358076	0.157006	0.127863	-0.0696175	0.578874	-0.390174	5.42368e-05	0.232236	0.00220286	0.146323	0.118205	0.447006	1.1179e-08	0.179899	0.0332394
YBR276C		-0.0715027	0.280011	0.00994535	0.894061	-0.218141	0.00389183	-0.107759	0.186258	0.0711659	0.256556	0.0686441	0.4002	0.0824368	0.173426	0.250141	1.7419e-05	0.187826	0.00474864	-0.0172443	0.785152	0.00211915	0.97383
YBR277C		NA	NA	0.320644	0.745536	0.353864	0.726742	0.554595	0.53784	0.186957	0.861068	NA	NA	-0.685455	0.544802	-1.21281	0.288503	-1.45995	0.217617	0.628675	0.48631	-0.290116	0.783333
YBR278W		0.0191429	0.941018	-0.355242	0.0262717	-0.27444	0.123837	0.193003	0.368482	-0.103253	0.624905	-0.188494	0.376287	0.209061	0.275752	-0.14736	0.382369	-0.275101	0.155557	-0.167746	0.315684	-0.247951	0.12417
YBR279W		0.0788859	0.386539	0.187914	0.00798719	0.133354	0.100339	-0.0587986	0.570334	-0.0877589	0.294122	0.230184	0.00903743	-0.279024	0.000328371	0.10007	0.221047	-0.0810892	0.398555	-0.0221283	0.807997	0.225599	0.00024634
YBR281C		-0.386719	1.78931e-08	-0.025825	0.774995	-0.317396	0.000330382	-0.0481687	0.588744	-0.134968	0.0392742	-0.468303	2.70887e-10	-0.267757	6.7272e-05	-0.431541	6.81436e-10	-0.136087	0.0450328	-0.125868	0.114104	0.052758	0.462792
YBR282W		-0.603481	6.20863e-13	0.187453	0.0178741	-0.358033	4.48279e-06	0.0998738	0.402327	-0.172592	0.0539304	-0.380481	6.89688e-07	-0.242737	0.00307048	-0.598173	2.37328e-15	-0.668084	1.23014e-20	-0.205785	0.0106717	-0.30267	4.31288e-06
YBR283C		0.0207312	0.836217	0.0239758	0.686693	0.206252	0.0596014	-0.480271	4.93621e-09	-0.0346077	0.558165	-0.166738	0.0100074	-0.221354	0.000853237	-0.0271402	0.744393	0.023818	0.824577	0.220336	0.00120876	0.135087	0.000500243
YBR284W		0.0679422	0.769126	0.684713	4.76285e-06	0.127755	0.516725	2.23566	3.63475e-59	0.508149	0.000809179	-0.478506	0.047243	0.923025	4.40633e-12	0.0658207	0.73254	0.566516	0.0130036	0.571968	5.70085e-05	0.0492286	0.816467
YBR286W		0.0232921	0.782648	0.247383	0.00122061	0.508997	2.17755e-12	0.0971739	0.311707	0.164475	0.00690364	-0.0586352	0.493993	0.379559	4.54315e-07	-0.148857	0.0216945	0.329014	7.67248e-06	0.257133	1.63454e-07	0.363944	1.58476e-16
YBR287W		-0.265432	3.42011e-05	-0.433506	0.000422795	-0.290203	0.0129409	-0.515988	0.000614016	-0.122326	0.0313672	-0.177506	0.234597	-0.881299	5.12668e-42	-0.530174	1.38251e-16	-0.398107	2.72559e-08	-0.624999	2.22211e-14	0.061008	0.479295
YBR288C		-0.163938	0.133365	-0.00188515	0.987666	-0.0042886	0.979768	-0.159332	0.285281	0.0289891	0.770177	-0.16617	0.12591	-0.187601	0.0268388	-0.361073	0.000174281	-0.282792	0.00246014	0.0202969	0.830582	0.0862546	0.266401
YBR289W		0.0687802	0.589485	0.318172	0.00229031	0.1571	0.2429	0.382966	8.93251e-05	0.13714	0.252163	0.0334706	0.84444	-0.25186	0.0116281	0.178465	0.0530235	0.0712903	0.576479	0.522758	1.49646e-10	0.256023	0.00683763
YBR290W		0.0417498	0.661704	-0.0425397	0.623817	-0.0586966	0.529659	0.121606	0.080291	-0.0062082	0.950669	-0.0811776	0.524084	-0.216337	0.00117513	-0.177313	0.0257633	-0.192325	0.00889382	-0.156172	0.0133796	-0.0717864	0.254464
YBR291C		1.3959	1.34567e-67	-0.312617	0.00877704	0.417195	2.63538e-05	0.323286	0.054413	0.542777	2.21319e-09	-0.153007	0.219572	0.726159	6.61628e-10	0.945433	1.56162e-30	0.243998	0.0476204	-0.12848	0.296863	-0.228101	0.0307032
YBR292C		NA	NA	0.174117	0.893251	-0.0761096	0.958563	0.283403	0.806774	-0.543438	0.694772	NA	NA	-0.894326	0.533605	-0.00912491	0.993159	-1.81318	0.216563	0.694304	0.448705	-1.42094	0.294305
YBR293W		0.0358493	0.866787	-0.217561	0.242981	1.04957	3.75662e-08	0.17114	0.339206	0.107853	0.545609	-0.255056	0.219572	-0.657726	0.000198106	0.167256	0.320817	-0.101468	0.554402	1.2981	1.3957e-21	-0.181276	0.273322
YBR295W		-0.0113604	0.921211	-0.268532	0.00878083	-0.105122	0.249992	0.277547	0.00875823	-0.227165	0.00180321	-0.446187	8.85004e-09	-0.240221	0.00233787	0.0634152	0.424767	0.140049	0.140292	-0.0748536	0.298676	0.557884	1.37423e-16
YBR297W		-0.00130551	0.993871	0.788804	7.17975e-22	0.348142	0.00804325	0.548943	0.000294743	0.658899	4.95544e-16	0.39096	0.00710576	0.98536	1.62822e-34	-0.412937	8.29848e-05	0.469555	6.86633e-08	-0.638763	4.37839e-09	0.549129	5.76926e-09
YBR298C		0.268376	0.0176864	-0.266065	0.0301266	0.061399	0.726742	0.0564809	0.73352	-0.437605	8.73066e-05	0.342383	0.146532	0.599726	5.17009e-09	-0.845813	7.01471e-16	-0.469534	0.000112842	-0.57897	4.72369e-07	-0.791673	1.19257e-15
YBR299W		-0.114563	0.910013	-0.0972371	0.907753	0.593746	0.340896	1.17441	0.0204302	0.398758	0.511817	0.209468	0.785213	1.86974	9.53657e-07	-0.428197	0.545183	1.0225	0.031454	-1.26231	0.0717265	-1.70248	0.0285493
YBR300C		-1.61478	0.00430418	-0.744157	0.136022	-0.406509	0.474156	-0.630323	0.243136	-5.66089	1.93424e-06	0.471642	0.318493	0.911902	0.0192855	0.0180997	0.978064	0.377219	0.401106	-1.00837	0.0458008	-0.897974	0.06309
YBR301W		0.51149	0.329538	0.186839	0.757083	-0.162516	0.825951	3.46175	2.81621e-27	-0.352319	0.593199	0.229498	0.782647	0.930731	0.0546875	-0.0660074	0.924367	0.33454	0.532493	-0.124666	0.84654	-1.12343	0.0662997
YCL001W		-0.153066	0.126205	-0.410703	8.41031e-07	-0.154849	0.483604	-0.223211	0.0210707	-0.0878137	0.366497	NA	NA	0.0709285	0.47326	-0.318099	0.000465449	-0.348505	0.00157627	-0.156804	0.0714145	-0.21526	0.00576965
YCL001W-A		1.06676	0.0955385	-0.354615	0.700475	-1.96822	0.0831467	0.259152	0.755006	-0.128748	0.892541	NA	NA	-0.712858	0.442296	0.763273	0.24566	-0.864108	0.319941	-0.217103	0.79727	-0.355612	0.718742
YCL001W-B		0.189867	0.818123	-0.38153	0.586135	-2.6335	0.00461213	0.29281	0.668251	-0.57848	0.44659	NA	NA	-1.3262	0.0876469	0.421647	0.462026	-0.0443776	0.955411	-0.702854	0.285614	-1.13862	0.0953808
YCL002C		-0.227894	0.0483096	-0.374584	0.000148489	-0.448491	0.0123932	-0.571156	4.06302e-06	-0.280312	0.00193511	NA	NA	-0.0580205	0.586331	0.00920104	0.956753	-0.327406	0.000452297	-0.340053	0.000734522	-0.289729	0.000387935
YCL004W		0.0451644	0.739644	-0.00652595	0.961347	-0.0868652	0.742273	0.132078	0.2918	-0.103292	0.364807	NA	NA	0.0167844	0.901361	0.119694	0.270929	0.240973	0.0220141	0.553489	3.54039e-10	-0.0524074	0.634026
YCL005W		0.367879	4.06459e-06	-0.066707	0.513361	-0.175656	0.373863	0.505085	7.90591e-08	0.0350698	0.741421	NA	NA	0.372719	1.24364e-05	0.237025	0.00513998	0.122179	0.193608	-0.32273	0.000198554	-0.131408	0.144254
YCL005W-A		0.00538866	0.972051	-0.427759	7.76169e-06	-0.498119	0.0183676	-0.0949705	0.454527	-0.230793	0.0196222	NA	NA	0.214773	0.074036	-0.320218	0.000153749	-0.396432	3.15144e-06	-0.696006	5.84655e-13	-0.338363	1.71241e-05
YCL007C		0.378975	0.589157	-0.512227	0.50647	-0.459136	0.60248	1.28163	0.0361314	-0.378102	0.665581	NA	NA	-0.167556	0.842279	-0.234848	0.762426	-0.131359	0.872874	-1.15095	0.151051	-0.0154103	0.984254
YCL008C		0.0326289	0.791311	0.253259	0.000162968	-0.357538	0.00284511	0.0198046	0.873871	0.13443	0.142925	NA	NA	0.205086	0.0758901	0.0303825	0.821976	-0.0775955	0.455916	-0.225682	0.000666641	-0.0228387	0.779723
YCL009C		0.285148	0.00539133	-0.0654396	0.325734	-0.777116	0.00821108	-0.498447	1.87651e-11	0.332322	4.24007e-10	NA	NA	0.720414	4.674e-08	0.320431	0.0019819	0.2306	3.66221e-06	-0.441737	1.01215e-16	-0.218466	3.83991e-08
YCL010C		-0.0639327	0.473849	0.0146024	0.884909	-0.324565	0.00925605	-0.387463	3.48921e-07	-0.0897964	0.258347	NA	NA	0.0184919	0.844779	0.0222017	0.828817	-0.0753286	0.353072	0.100673	0.149478	0.0539915	0.457741
YCL011C		0.0600171	0.357416	0.00250617	0.962996	-0.43177	0.00673469	-0.20751	0.000810672	-0.0463774	0.326112	NA	NA	-0.074629	0.159017	0.0541244	0.487985	-0.0636443	0.20915	-0.0260786	0.542791	0.0513595	0.21007
YCL012C		-0.322974	0.045747	-0.521238	0.000243992	-0.231321	0.19096	0.830644	9.79408e-06	-0.36534	0.00769729	NA	NA	0.118342	0.404779	-0.102296	0.491609	0.0919821	0.635263	-0.298362	0.0502944	0.109475	0.470129
YCL014W		0.0670082	0.601137	0.243443	0.0176256	0.309124	0.135012	0.27	0.00571251	0.148838	0.189864	NA	NA	-0.191011	0.0771923	0.507795	1.49291e-08	0.197537	0.0912856	1.06514	1.35596e-33	0.256917	0.00859871
YCL016C		0.12351	0.286551	0.00948889	0.942767	-0.259893	0.290137	0.0350302	0.800183	0.074984	0.490257	NA	NA	0.196943	0.0343246	0.179465	0.0546605	0.0273804	0.808944	-0.0599894	0.577065	0.130848	0.134772
YCL017C		-0.401987	5.19921e-14	0.208356	5.10346e-05	-0.437276	0.0250104	-0.109959	0.133291	0.109558	0.0518074	NA	NA	-0.0815136	0.166669	-0.339267	6.25132e-09	-0.0739101	0.245468	-0.121269	0.0318641	0.101355	0.0384749
YCL024W		-0.0947693	0.549715	0.525795	9.16793e-08	0.423172	0.0108981	0.314319	0.00241373	0.201343	0.0951676	NA	NA	-0.462276	2.01535e-05	0.281872	0.0116024	-0.352532	0.0018149	1.3056	9.0862e-50	0.280292	0.00146812
YCL026C-B		-0.505483	0.00345276	-0.622496	0.000104748	-0.341497	0.109378	0.741575	0.000853906	-0.393421	0.0142392	NA	NA	1.42659	6.30253e-30	-0.348859	0.0400765	0.190874	0.304362	-1.30187	1.3139e-12	-0.21513	0.17835
YCL028W		-0.0197478	0.813638	0.0881284	0.128733	-0.371903	0.0359191	-0.319	0.000197401	0.187075	0.00366999	NA	NA	0.093117	0.177925	-0.236735	0.000262165	-0.0593323	0.421245	-0.218186	0.000261569	-0.00289215	0.967163
YCL029C		0.165795	0.0447316	0.0537529	0.504609	-0.471703	0.00381262	-0.131353	0.238253	0.115515	0.192198	NA	NA	-0.00247671	0.979406	0.362618	0.000119	0.0249246	0.806097	0.00363521	0.973193	0.0963465	0.222661
YCL031C		0.206241	0.00389936	0.019668	0.826691	0.0185957	0.944466	0.147118	0.0688621	0.108891	0.0658598	NA	NA	0.126052	0.0902321	0.547923	2.28768e-21	0.251468	0.000697218	0.10726	0.0585415	0.148343	0.0131299
YCL032W		-0.0212785	0.865343	-0.255832	0.000198355	-0.630507	0.00013862	-0.102859	0.209381	-0.0934158	0.209125	NA	NA	-0.191542	0.00831912	-0.137882	0.0937841	-0.09101	0.225117	-0.343067	3.98619e-07	-0.0558641	0.386136
YCL033C		-0.101096	0.542332	-0.553867	1.08908e-06	-0.738202	0.00269164	-0.123057	0.51767	-0.448027	0.000177248	NA	NA	0.69711	4.1508e-11	-0.613302	8.06124e-09	-0.355954	0.00257886	-0.624732	2.27526e-10	-0.435811	2.92871e-06
YCL034W		0.145856	0.0506055	-0.359936	2.81485e-11	-0.334099	0.126796	-0.296248	1.63088e-05	-0.21887	0.00132316	NA	NA	-0.0029641	0.972942	-0.186223	0.0418546	-0.304719	1.75949e-08	-0.530311	2.91419e-20	-0.219564	7.51975e-06
YCL035C		0.244487	0.0378354	-0.0832942	0.556382	-0.197003	0.141124	0.0190602	0.893498	-0.224227	0.017604	NA	NA	0.838533	2.01464e-23	-0.560354	4.19531e-12	-0.0513216	0.608607	-0.46931	1.5038e-10	-0.298182	0.00013782
YCL036W		-0.0920654	0.314895	0.0912205	0.6644	-0.28404	0.131441	0.515807	1.73543e-06	0.206461	0.0260673	NA	NA	0.19392	0.0183685	0.571179	1.19878e-16	0.100016	0.417311	0.306479	0.00208934	0.353181	1.56327e-06
YCL037C		-0.533952	3.43093e-08	0.232515	0.0613143	-0.64765	0.000101012	-0.472751	0.0200385	0.280917	0.00672178	NA	NA	-0.304355	0.000235734	-0.0233205	0.829798	-0.693325	8.57522e-15	0.109383	0.260719	0.399698	1.86902e-08
YCL038C		0.131053	0.397804	0.129721	0.31299	0.17518	0.252633	0.127429	0.314685	0.104374	0.365636	NA	NA	0.211075	0.0587449	-0.311225	0.0133456	0.516377	2.84481e-05	0.213962	0.0205931	0.735461	1.28178e-21
YCL039W		-0.0306809	0.781483	0.356275	7.92781e-07	-0.218171	0.291822	0.319209	2.23226e-05	0.103054	0.226176	NA	NA	0.0315337	0.7376	0.08713	0.381902	0.257071	0.022067	0.086179	0.262725	0.056928	0.41806
YCL040W		0.0675332	0.57873	0.243283	0.45532	-0.290617	0.0198104	-0.237161	0.0626567	-1.00823	4.67866e-22	NA	NA	1.11406	3.37281e-27	-2.11609	6.90575e-125	-0.464581	0.0603889	-0.967592	3.89587e-25	-0.462079	1.05408e-06
YCL041C		-0.217685	0.00118639	-0.0287472	0.751627	-0.46346	0.0012848	-0.205524	0.127393	0.227376	3.6511e-07	NA	NA	-0.00192309	0.979015	-0.1885	0.028712	-0.13821	0.099771	0.00536969	0.922812	0.211893	5.29137e-06
YCL042W		-0.185721	0.257549	0.515847	0.016888	-0.295811	0.105283	-0.273078	0.0766834	-0.825214	1.30821e-10	NA	NA	1.31775	1.7852e-19	-2.08665	4.27094e-38	-0.634374	0.00013528	-0.548477	2.27876e-05	-0.439588	0.000457677
YCL044C		-0.354819	9.70034e-06	0.168096	0.0382924	-0.581669	0.00188693	0.250691	0.0388923	0.227632	0.00049525	NA	NA	-0.24312	0.013333	-0.0410438	0.679787	0.0164184	0.864111	0.0178833	0.82663	0.369671	4.50308e-10
YCL045C		0.0888578	0.45787	0.316717	0.000195483	0.128483	0.56642	0.07963	0.502352	0.171642	0.0930775	NA	NA	-0.0351122	0.741282	0.0433499	0.64422	0.28908	0.00538314	0.415857	2.14624e-08	0.371786	3.50598e-07
YCL046W		NA	NA	NA	NA	NA	NA	2.43496	0.174631	NA	NA	NA	NA	NA	NA	NA	NA	NA	NA	NA	NA	NA	NA
YCL047C		-0.105927	0.359277	-0.157251	0.0838141	-0.913214	5.60239e-08	-0.106182	0.443811	-0.0403779	0.69419	NA	NA	0.0895128	0.388067	-0.095751	0.406821	-0.110172	0.250172	-0.492821	3.59692e-10	-0.31938	2.10662e-05
YCL048W		-0.395327	0.449532	-0.317036	0.507353	-1.27758	0.0214935	2.04943	3.54823e-12	0.0106748	0.984966	NA	NA	1.18389	0.000938418	-0.302763	0.536937	0.322631	0.464533	-0.602586	0.194583	-0.387618	0.423329
YCL048W-A		NA	NA	0.225806	0.881544	-0.384574	0.823089	2.6779	0.000715386	NA	NA	NA	NA	-0.390502	0.81047	-1.22175	0.480099	1.11692	0.285437	-1.48324	0.381929	0.224777	0.875962
YCL049C		-0.359845	1.29664e-08	0.691331	6.01578e-16	-0.320585	0.153571	0.398746	1.27839e-08	-0.162942	0.067282	NA	NA	0.383979	0.00480901	-0.4411	1.44836e-09	0.196336	0.0185042	0.152238	0.0213036	0.266771	2.52177e-05
YCL050C		-0.140924	0.0267288	-0.0229559	0.787757	-0.128122	0.539169	-0.340537	0.00198708	-0.0209884	0.714864	NA	NA	0.0770061	0.367613	-0.224168	0.000588736	-0.433058	0.00061101	0.066718	0.22684	0.0186055	0.789559
YCL051W		-0.0581685	0.557567	-0.0752184	0.458291	-0.542177	0.000174747	-0.190332	0.0542652	-0.251602	0.000117239	NA	NA	-0.505765	2.10743e-14	-0.18973	0.0248545	-0.222347	0.00399553	-0.126751	0.0496653	-0.332734	2.92953e-07
YCL052C		-0.219746	0.000302002	-0.23645	0.00197513	-0.729651	5.31501e-05	-0.216779	0.000968378	-0.155951	0.0109644	NA	NA	-0.0669381	0.40621	-0.46872	8.21726e-18	-0.379445	3.26746e-09	-0.477449	7.7609e-17	-0.229173	6.62442e-06
YCL054W		-0.0225415	0.892563	0.289183	0.0108848	-0.211488	0.271336	0.238096	0.0472196	0.450327	4.01616e-06	NA	NA	-0.080028	0.517624	0.688514	5.1588e-17	0.606352	2.38738e-12	0.555859	1.5344e-08	0.457148	1.07141e-10
YCL055W		-0.187871	0.05594	-0.192263	0.0450413	0.281738	0.20718	-0.0822569	0.53784	0.245764	0.00299672	NA	NA	0.142108	0.120701	-5.3993e-05	0.99982	0.136373	0.193893	-0.34327	7.17957e-05	-0.113327	0.200183
YCL056C		0.244345	0.0183413	-0.272295	0.0142446	-0.135115	0.53565	-0.111164	0.413004	-0.137614	0.249589	NA	NA	0.0295042	0.842492	0.125584	0.318708	-0.0619044	0.610598	-0.224012	0.0303079	-0.176922	0.0628139
YCL057C-A		-0.366304	0.000149149	0.0104822	0.944744	-0.0808231	0.722447	-0.516854	3.31108e-05	-0.167737	0.119422	NA	NA	0.132121	0.194971	-0.511856	1.39456e-07	-0.418327	8.09359e-05	-0.706898	5.31681e-14	-0.244355	0.0227769
YCL057W		-0.180205	0.0013921	0.137	0.0145963	-0.16229	0.468227	-0.107678	0.0528327	-0.084564	0.141791	NA	NA	-0.0071589	0.914152	-0.303078	4.83903e-09	0.240007	0.00145775	0.115832	0.0820382	0.0956762	0.0303799
YCL058C		0.424918	0.257668	0.12373	0.779213	0.565818	0.105594	0.646202	0.0876558	-0.084938	0.840343	NA	NA	0.00368161	0.993347	0.42093	0.18667	0.27398	0.570357	0.141452	0.694369	-0.0381287	0.93863
YCL058W-A		0.137192	0.33747	-0.351463	0.0780372	0.269479	0.207434	0.293647	0.0161563	0.0417147	0.791856	NA	NA	0.351743	0.00287449	0.787074	1.63306e-10	0.254776	0.140403	-0.0044758	0.973156	0.218295	0.082593
YCL059C		0.174049	0.0358781	-0.156185	0.0338973	-0.315716	0.125129	-0.113334	0.21452	0.0460294	0.597998	NA	NA	0.163299	0.0209479	0.24121	0.000642753	0.185899	0.0357305	-0.144141	0.0247259	-0.086291	0.249561
YCL061C		-0.0810854	0.509456	0.293542	0.00321201	-0.18534	0.474156	0.0234967	0.844466	0.0681233	0.619661	NA	NA	-0.227313	0.0400621	0.201839	0.0171966	0.0816069	0.531691	0.381201	5.22237e-05	0.194927	0.0474875
YCL063W		0.207619	0.0141614	0.102654	0.252019	-0.243694	0.237229	-0.0109242	0.928919	0.377885	8.60697e-08	NA	NA	0.0186671	0.857276	0.495701	6.59221e-12	0.0252177	0.801327	0.267975	0.00111681	0.345384	3.23531e-06
YCL068C		0.0448604	0.850087	-0.11428	0.562561	-0.527107	0.0165973	-0.0776075	0.727703	0.186121	0.365909	NA	NA	-0.264258	0.19998	-0.202546	0.307878	0.0771857	0.740772	0.012126	0.95108	-0.163068	0.432103
YCL069W		NA	NA	NA	NA	-0.311003	0.880736	1.40839	0.372006	NA	NA	NA	NA	NA	NA	-1.75534	0.394185	-0.841529	0.667294	-0.994888	0.576901	-0.670203	0.701241
YCL073C		NA	NA	NA	NA	NA	NA	4.82236	0.00140095	NA	NA	NA	NA	NA	NA	NA	NA	NA	NA	NA	NA	NA	NA
YCR002C		0.11536	0.078516	-0.132771	0.0735637	-0.225882	0.256249	-0.11332	0.122055	0.010762	0.908794	NA	NA	-0.0344464	0.631065	-0.103793	0.106154	0.0560631	0.46248	-0.0419437	0.560708	0.0816018	0.145509
YCR004C		0.257418	7.5795e-05	-0.161959	0.0184006	-0.126479	0.590521	0.46693	1.15264e-07	0.111105	0.186896	NA	NA	0.218581	0.00228804	-0.431135	3.02285e-12	-0.314143	4.19651e-06	-0.274572	4.33473e-06	0.0163908	0.82566
YCR006C		0.148212	0.581448	-0.0216269	0.937019	0.133376	0.628826	0.632424	0.00302802	0.42573	0.0331462	NA	NA	-0.0255283	0.922927	0.333608	0.120603	0.154703	0.504484	0.468763	0.0132542	0.104442	0.681669
YCR007C		0.371013	0.0392197	-0.298223	0.0448094	-0.58762	0.0169164	0.0570622	0.828012	0.0900201	0.620463	NA	NA	0.866728	1.15903e-11	-0.259856	0.10235	0.286878	0.0363027	-0.745924	1.95334e-06	-0.368819	0.0105979
YCR008W		0.0261468	0.763725	0.197025	0.000639019	-0.198601	0.234098	-0.395356	1.28618e-07	-0.172065	0.0141653	NA	NA	-0.438964	5.49864e-16	0.254856	0.00044881	-0.0223162	0.742822	-0.138033	0.0179456	0.0725947	0.201191
YCR009C		0.074697	0.282294	-0.179546	0.0412398	-0.0944575	0.66489	-0.333297	6.41956e-06	-0.0828286	0.186116	NA	NA	0.0987211	0.230757	-0.289572	1.31632e-07	-0.254099	0.000104606	-0.281907	2.34935e-06	-0.155659	0.00237603
YCR010C		1.30934	0.0398708	0.898691	0.179374	0.306949	0.774183	2.45873	1.16157e-06	0.892712	0.186589	NA	NA	1.24737	0.0566601	0.756147	0.282758	0.906934	0.178936	0.421052	0.635693	0.18793	0.82419
YCR011C		0.00925894	0.934459	0.131869	0.0317299	-0.194768	0.338933	-0.36889	4.18541e-08	-0.0446246	0.596599	NA	NA	-0.138638	0.100684	-0.0817504	0.198015	-0.008645	0.905766	0.209377	0.000121616	0.179047	0.00094659
YCR012W		0.0495661	0.608758	-0.271524	0.021824	-0.385868	0.0125019	-0.907386	9.85146e-32	-0.126626	0.204949	NA	NA	0.487427	4.71702e-06	-0.280177	3.1677e-05	0.105892	0.330654	-0.0895223	0.297144	-0.30279	8.90325e-05
YCR013C		-0.0981301	0.887915	-0.867567	0.105406	-1.09574	0.0802439	0.258814	0.637288	-0.41763	0.44029	NA	NA	0.356041	0.461047	0.324975	0.491778	-0.743211	0.178124	-1.17909	0.0268906	-0.417371	0.397919
YCR014C		0.184942	0.101665	0.0140517	0.930086	-0.391879	0.0481643	0.261538	0.00888658	-0.0348993	0.791856	NA	NA	-0.123793	0.329953	0.159062	0.103006	0.317141	0.00327048	0.252249	0.0086722	-0.0623935	0.541531
YCR015C		-0.222163	0.0382679	-0.297114	0.00450258	-0.488378	0.00821108	-0.369453	0.000282147	-0.0992704	0.380184	NA	NA	-0.103342	0.402878	-0.246018	0.0208739	-0.158443	0.129225	-0.282852	0.00495923	-0.164939	0.0839027
YCR016W		0.472945	2.22898e-14	-0.007239	0.955613	0.155576	0.532156	0.15816	0.131696	0.265105	2.43771e-05	NA	NA	0.146608	0.172047	0.662499	1.39195e-28	0.316675	0.00368988	0.0234411	0.838432	0.0891981	0.229449
YCR017C		-0.00100872	0.995345	0.405883	3.74989e-07	-0.161217	0.306369	-0.0151139	0.898078	0.0225668	0.84929	NA	NA	-0.0957747	0.41614	-0.0551346	0.531005	0.166543	0.0655906	0.378383	1.47849e-06	0.277482	5.00954e-05
YCR019W		0.0966291	0.372614	-0.205079	0.0196936	-0.239743	0.354895	-0.292693	0.0219866	-0.0310013	0.775395	NA	NA	0.419098	2.47772e-07	0.101276	0.248317	-0.0453044	0.660476	-0.0445119	0.671824	-0.119295	0.185071
YCR020C		0.0701735	0.823326	0.0839963	0.751061	0.185202	0.439224	1.48215	1.31024e-18	0.270767	0.199922	NA	NA	0.58481	0.00423407	0.120559	0.602154	0.127502	0.594167	0.46965	0.0137866	0.0497108	0.836926
YCR020C-A		-0.154889	0.25549	-0.422432	1.51051e-05	-0.44311	0.0860666	-0.350101	0.004954	-0.161121	0.0962798	NA	NA	0.361675	6.31358e-05	-0.244716	0.0193637	-0.270026	0.00364568	-0.550252	2.43431e-10	-0.261847	0.00156656
YCR020W-B		-0.279659	0.00684417	-0.484726	9.00306e-07	-0.110314	0.553183	0.0302813	0.801205	-0.234448	0.0219314	NA	NA	0.139104	0.213758	0.137899	0.265294	-0.323774	0.000644446	-0.0275125	0.804571	-0.0954576	0.377975
YCR022C		0.496771	0.487563	-0.268766	0.739159	-0.326265	0.694817	1.3603	0.0119843	0.0192649	0.983749	NA	NA	-0.165667	0.837629	0.423195	0.519465	0.441875	0.497659	0.317528	0.621199	-0.374648	0.624704
YCR023C		-0.338818	4.08061e-05	0.0120345	0.890788	-0.525507	0.0229605	-0.441027	0.00189866	-0.200656	0.00366407	NA	NA	0.120371	0.0891581	-0.486233	5.99231e-09	-0.103873	0.161669	-0.181986	0.0644415	-0.31158	1.97258e-07
YCR024C		-0.69897	7.86787e-15	0.515027	5.21436e-13	-0.728124	1.9929e-06	0.266977	0.144866	-0.0693487	0.479286	NA	NA	-0.263676	0.00695151	-0.338763	2.01417e-05	-0.266909	0.000737854	0.253339	0.00294042	0.327654	9.27624e-06
YCR024C-A		0.0601951	0.836689	0.356157	4.10512e-07	-0.330733	0.00431585	-0.111654	0.182069	-0.144395	0.0957161	NA	NA	-0.484884	5.18261e-06	0.525846	1.78421e-05	0.201823	0.0593207	0.269552	0.000918361	0.221852	4.02247e-05
YCR024C-B		-0.238182	0.362525	0.24297	0.00225818	-0.584098	2.83836e-06	-0.341009	0.00178406	-0.224441	0.00235645	NA	NA	-0.576118	7.12067e-08	0.174453	0.499437	-0.089239	0.566947	0.14013	0.265897	0.210014	0.00862339
YCR025C		0.394456	0.440231	0.360093	0.451002	0.391932	0.463965	0.705893	0.0953422	0.196273	0.727438	NA	NA	-0.361624	0.520152	-0.150717	0.787915	0.542223	0.252653	0.395158	0.384775	-0.443484	0.399157
YCR026C		0.0760546	0.389574	0.21774	0.00330842	-0.202637	0.419183	0.129154	0.160887	0.00905332	0.938011	NA	NA	-0.120999	0.156725	0.230711	0.00161398	0.280608	0.00013528	0.22596	0.0012436	0.235905	0.000291096
YCR027C		0.0271544	0.821935	0.0575013	0.586911	-0.012609	0.962761	-0.0261996	0.857113	-0.0251347	0.818279	NA	NA	-0.319332	0.000613228	0.295873	0.000278649	-0.0693581	0.494657	0.0806661	0.388393	0.026975	0.792083
YCR028C		0.0631282	0.53814	-0.00414742	0.968937	-0.227006	0.223154	0.10391	0.276151	0.123791	0.17188	NA	NA	-0.113683	0.223059	0.309903	7.02323e-05	0.159143	0.0271843	0.232338	0.000757166	0.0874786	0.260507
YCR028C-A		0.193073	0.0973936	-0.153957	0.116445	-0.407512	0.0391999	-0.214279	0.0444067	0.0664489	0.534624	NA	NA	0.133652	0.237818	-0.127946	0.17991	-0.0460565	0.761375	-0.184667	0.0502236	-0.0936237	0.304364
YCR030C		-0.335969	0.000278189	0.354937	0.00249643	-0.310722	0.105288	0.173795	0.118326	-0.0678232	0.606557	NA	NA	-0.213561	0.0372491	-0.764264	4.39661e-18	-0.323274	0.00097395	0.419144	1.11558e-06	0.00482278	0.966351
YCR031C		-0.135676	0.20474	-0.453501	5.2399e-05	-0.84819	2.01002e-06	-0.57313	8.86627e-05	-0.17881	0.131214	NA	NA	0.254081	0.0479124	-0.320777	0.000909836	-0.469244	3.77524e-05	-0.793449	8.90865e-12	-0.279221	0.00886064
YCR032W		0.095734	0.180647	0.211123	0.000639019	-0.556622	0.113995	0.160863	0.0372312	-0.0621433	0.517433	NA	NA	-0.245743	0.000139774	0.184737	0.00394492	0.0809555	0.370121	0.195585	0.00081346	-0.0938653	0.174133
YCR033W		0.274735	0.00443884	0.217605	0.0183251	-0.019762	0.946164	0.084775	0.439634	-0.0474767	0.725535	NA	NA	-0.256925	0.0041782	0.460141	2.17782e-08	0.168352	0.229741	0.294888	0.00115847	0.113296	0.2176
YCR034W		-0.557526	7.87815e-10	0.0614873	0.391925	-0.442061	0.0182823	-0.348188	1.24525e-05	0.0734069	0.202538	NA	NA	-0.146275	0.066704	-0.477102	2.12844e-06	-0.134626	0.107633	0.09754	0.258208	0.288657	2.02915e-07
YCR035C		-0.225053	0.000484964	-0.230121	5.49115e-05	-0.593813	7.43633e-05	-0.481953	1.32859e-09	0.0140852	0.839517	NA	NA	-0.235737	3.34334e-05	-0.0427024	0.516847	-0.294772	0.000293767	-0.25936	9.87734e-07	0.107052	0.0430673
YCR036W		0.0564524	0.624266	-0.261498	0.00118539	-0.270528	0.278526	0.188497	0.0257096	-0.212142	0.000986702	NA	NA	0.084573	0.298278	-0.0888696	0.235794	0.12653	0.111497	-0.0726258	0.339702	0.0274483	0.718611
YCR037C		-0.0657855	0.429751	0.240087	0.000401165	-0.0221062	0.939741	-0.0785423	0.568768	0.0180157	0.86439	NA	NA	-0.356107	4.21808e-06	0.139743	0.10046	-0.171608	0.0185317	0.434723	1.38511e-09	-0.150994	0.0105712
YCR041W		NA	NA	0.830824	0.527919	3.58898	1.05576e-06	1.19947	0.449354	1.02678	0.488837	NA	NA	0.189399	0.922927	1.45198	0.228562	1.21214	0.412747	3.42853	3.63509e-06	-0.343281	0.866508
YCR042C		0.202339	0.0563817	0.517963	1.17764e-08	0.212065	0.323087	0.360228	0.000154527	0.149066	0.189936	NA	NA	-0.279519	0.0088772	0.361702	3.8122e-06	0.348548	8.30462e-05	0.518912	1.28454e-11	0.359928	2.34096e-05
YCR043C		-0.324128	0.000678083	-0.393551	4.80129e-06	-0.519461	0.00149022	0.00988182	0.938823	-0.103433	0.316308	NA	NA	-0.0570805	0.58168	0.0268261	0.810198	-0.294645	0.00261817	-0.628474	2.98224e-13	-0.163696	0.0332394
YCR044C		0.248893	0.000210576	-0.0229176	0.811305	0.0381961	0.849579	0.0102238	0.924261	0.133713	0.109787	NA	NA	0.322616	4.7549e-05	0.0580278	0.462022	0.0738174	0.435448	0.130636	0.0765694	-0.0010715	0.989134
YCR045C		0.75357	0.302157	0.0739759	0.935332	-0.257908	0.803826	3.91417	1.71179e-19	0.337476	0.687328	NA	NA	1.89383	0.000171097	0.341886	0.655278	0.19784	0.811908	0.504242	0.473095	-0.0279342	0.973609
YCR045W-A		0.204914	0.220212	-0.0429157	0.809747	-0.290026	0.103294	0.245558	0.0953548	0.034232	0.870283	NA	NA	0.221198	0.155192	0.128131	0.428229	-0.012576	0.950486	0.231867	0.0916322	-0.0941639	0.572924
YCR046C		-0.68569	2.84357e-12	0.186236	0.0138435	-0.774562	5.49857e-11	-0.0453593	0.808175	-0.217367	0.062705	NA	NA	-0.118986	0.315927	-0.459431	1.66844e-05	-0.715022	2.9669e-23	-0.148006	0.0451535	-0.287785	0.000270919
YCR047C		0.141683	0.0750215	-0.249397	0.0143493	-0.439313	0.00544437	0.179984	0.101108	0.0725962	0.368179	NA	NA	0.0393078	0.705417	0.616515	1.29965e-15	0.428625	7.51928e-07	-0.0114885	0.905679	0.107337	0.10554
YCR047W-A		NA	NA	NA	NA	NA	NA	1.72161	0.286981	NA	NA	NA	NA	NA	NA	NA	NA	NA	NA	NA	NA	NA	NA
YCR048W		0.402151	1.36529e-09	0.151174	0.0423991	-0.286581	0.140203	0.17663	0.0316376	0.256533	0.000120815	NA	NA	0.544029	2.51136e-06	0.4373	2.83117e-07	0.376426	1.84429e-10	0.306991	5.41912e-08	0.0868781	0.136186
YCR049C		NA	NA	0.054936	0.974462	NA	NA	0.812995	0.579168	NA	NA	NA	NA	0.256554	0.861941	0.356641	0.804564	0.234813	0.881861	NA	NA	0.0410016	0.977292
YCR051W		0.307344	0.00203845	-0.161607	0.0295667	-0.378794	0.0248131	-0.396644	4.38114e-06	-0.0410187	0.7395	NA	NA	0.270593	0.0030898	0.53477	2.1242e-08	0.223265	0.020353	-0.0414837	0.583377	-0.120308	0.171287
YCR052W		-0.0753215	0.347412	0.0968298	0.0873069	-0.383062	0.0467173	0.134011	0.0969162	0.215603	0.00179382	NA	NA	0.110336	0.146684	0.132961	0.118048	0.0718852	0.366965	-0.012929	0.84162	0.353516	9.1384e-12
YCR053W		0.146836	0.00666653	0.0283879	0.676115	-0.280903	0.154419	-0.354139	2.04663e-06	0.259463	7.08128e-12	NA	NA	0.206435	0.0210444	-0.0820081	0.146944	0.177638	0.0271868	-0.0590361	0.306952	0.120838	0.00792045
YCR054C		-0.0317202	0.837429	0.207681	0.0383816	0.023042	0.939008	0.382014	0.000785808	0.441663	7.10832e-08	NA	NA	-0.10722	0.296003	0.329057	0.00032408	0.433128	2.37019e-07	0.437189	1.29117e-07	0.199743	0.0198238
YCR057C		-0.0434533	0.600474	0.210383	0.0161983	-0.30628	0.11355	-0.0085589	0.932816	0.284735	0.000320768	NA	NA	0.000162559	0.998545	0.501222	2.6719e-14	0.261107	0.000490094	0.109632	0.13432	0.351424	1.78556e-11
YCR059C		0.155436	0.115207	-0.219322	0.00620791	-0.69936	0.000538847	0.00623865	0.963065	-0.109358	0.286728	NA	NA	0.473669	0.000280638	0.156855	0.0827887	0.163085	0.0667957	-0.436525	4.68818e-09	-0.101891	0.238959
YCR060W		0.098927	0.544441	-0.221112	0.0161983	-0.635365	0.00464012	0.662161	7.72643e-07	-0.0588656	0.679839	NA	NA	0.36067	0.00189347	-0.186922	0.119639	-0.0844209	0.470588	-0.259124	0.00376021	-0.258712	0.0036067
YCR061W		0.356875	0.000602714	0.566896	4.64471e-08	0.403414	0.0146164	0.247938	0.0707967	-0.175194	0.186127	NA	NA	-0.221815	0.0629104	-0.691842	5.2807e-09	-0.480979	0.000243305	0.497088	7.90851e-08	-0.067536	0.587589
YCR063W		-0.509245	0.00881376	0.365718	0.0873069	-0.36207	0.26312	-0.0885946	0.683019	-0.0239414	0.928221	NA	NA	0.227166	0.202977	0.193901	0.253811	0.205741	0.245518	0.543371	0.000164327	0.335368	0.0218617
YCR064C		NA	NA	1.21092	0.237922	1.61478	0.101972	0.555875	0.667005	1.12377	0.324538	NA	NA	1.15844	0.278569	1.38611	0.172179	0.808356	0.510757	1.51424	0.105365	0.548599	0.659571
YCR065W		-0.0112202	0.939065	0.565942	1.9127e-05	0.417722	0.0280699	0.0393943	0.779822	0.177655	0.14587	NA	NA	0.0785912	0.520152	0.444235	1.12711e-05	0.136872	0.19694	0.860484	3.84057e-24	0.419755	8.86639e-06
YCR066W		0.105107	0.305674	-0.105858	0.263896	-0.364382	0.0207422	0.0968985	0.389475	0.131329	0.15615	NA	NA	-0.0763576	0.470367	-0.0205457	0.850404	-0.0107693	0.926778	-0.291517	0.000844686	-0.0602855	0.515277
YCR067C		-0.180798	0.0704116	0.42075	5.59501e-06	-0.303244	0.0690951	0.0965141	0.393688	0.0570963	0.626744	NA	NA	-0.136043	0.13311	-0.0962646	0.274013	0.306751	0.00157906	0.369505	1.76987e-06	0.230827	0.00192272
YCR068W		0.18905	0.0432083	0.413766	1.40038e-06	-0.193125	0.691485	-0.0222162	0.865957	0.055167	0.655583	NA	NA	0.373997	9.78538e-05	0.0569504	0.578258	0.446653	3.83225e-06	0.258139	0.0030831	0.172384	0.0361181
YCR069W		-0.0197979	0.823163	0.109322	0.240259	-0.210826	0.0744951	-0.157157	0.0409782	-0.0401714	0.631407	NA	NA	0.0932955	0.187902	-0.308455	3.58515e-06	0.0172839	0.86465	0.123558	0.115782	0.0116228	0.889693
YCR071C		-0.752399	1.67959e-16	0.175775	0.0208607	-0.833549	9.64825e-11	-0.00652314	0.9676	-0.18969	0.0198644	NA	NA	-0.268883	0.00138139	-0.47489	5.20292e-08	-0.785997	5.67237e-28	-0.207481	0.00277277	-0.440672	6.92082e-12
YCR072C		0.176535	0.0418825	0.216124	0.0958682	-0.160892	0.397923	0.182355	0.0110646	0.265054	2.38454e-05	NA	NA	0.268749	5.26777e-05	0.842172	4.91405e-33	0.381154	2.33872e-06	0.256017	0.00095983	0.372598	6.60388e-11
YCR073C		0.0104801	0.924038	0.167683	0.0485106	-0.36379	0.126637	0.536165	5.99157e-14	-0.247993	0.00555032	NA	NA	-0.0366514	0.706145	0.0152397	0.874764	0.585256	2.141e-18	0.548239	2.91243e-16	0.53513	1.26229e-15
YCR073W-A		0.00411784	0.977721	-0.188219	0.048505	-0.420495	0.0154769	-0.311845	0.000211477	-0.197103	0.0275579	NA	NA	0.299068	0.00170655	-0.339361	0.00141584	-0.333413	2.4118e-05	-0.58026	2.02644e-16	-0.276575	2.50505e-05
YCR075C		-0.188879	0.237771	-0.0885572	0.539242	-0.0787689	0.777839	-0.220593	0.220026	-0.0678104	0.723871	NA	NA	0.247071	0.0657033	-0.262739	0.0456737	-0.435239	0.00144123	0.036987	0.800638	-0.103126	0.47843
YCR075W-A		-0.417631	0.173476	-0.862163	0.00381671	-0.342747	0.301073	-0.3608	0.326845	-0.507784	0.0820538	NA	NA	0.153779	0.58918	-1.02324	0.000558663	-0.636749	0.0248994	-0.419616	0.141235	-0.610092	0.0506375
YCR076C		0.213283	0.0310803	-0.0848211	0.509802	-0.377752	0.0684734	-0.434539	2.36412e-05	-0.141923	0.264506	NA	NA	0.441543	5.28553e-06	0.154255	0.137816	0.135496	0.171887	-0.25993	0.00617847	-0.294173	0.00118045
YCR077C		-0.188483	0.00217221	0.266236	9.27071e-06	-0.492852	0.00158113	-0.130058	0.142432	0.142737	0.0203861	NA	NA	-0.0357043	0.664629	-0.0912619	0.155035	0.0833865	0.188761	0.10469	0.0440871	0.222923	5.25903e-05
YCR079W		0.0377301	0.791334	-0.125761	0.226233	-0.244431	0.287901	0.203901	0.0279409	-0.237745	0.010668	NA	NA	-0.150079	0.129497	-0.116764	0.329527	0.0388509	0.73484	-0.147256	0.0768682	0.0162226	0.862535
YCR081W		0.0593967	0.624266	0.331809	0.00130646	-0.237278	0.417023	0.173831	0.160887	0.266303	0.0156091	NA	NA	0.01715	0.889725	0.298909	0.000724212	0.320505	0.00530922	0.351323	2.85824e-05	0.234376	0.0052443
YCR082W		0.236854	0.0241688	-0.515852	4.26653e-06	0.033757	0.86974	0.125024	0.303724	-0.111141	0.383025	NA	NA	0.0930331	0.333161	0.244687	0.00330679	0.0558417	0.682177	0.370914	1.15478e-06	-0.195619	0.0262035
YCR083W		-0.269026	0.0374214	-0.49528	1.64173e-05	-0.386605	0.0883323	-0.047334	0.802689	-0.195679	0.132303	NA	NA	0.508092	3.31798e-06	-0.359024	0.00188032	-0.145301	0.275912	-0.602078	4.89103e-09	-0.292363	0.00751248
YCR084C		-0.280716	0.00671924	0.303559	0.0115023	-0.379111	0.0443737	0.114972	0.450313	0.28046	0.0242178	NA	NA	-0.279657	0.00173644	0.114506	0.342933	0.148091	0.245529	0.457002	2.39532e-06	0.363094	7.27215e-05
YCR085W		NA	NA	NA	NA	NA	NA	NA	NA	NA	NA	NA	NA	1.55236	0.375808	NA	NA	NA	NA	NA	NA	NA	NA
YCR086W		-0.0514633	0.83341	-0.346451	0.0531771	0.255204	0.334908	0.268779	0.17989	0.0293621	0.899226	NA	NA	0.402921	0.0175255	-0.0719447	0.757594	0.0578992	0.791637	0.223973	0.183853	0.241595	0.172669
YCR087C-A		0.470456	3.36716e-10	-0.31533	1.19786e-05	-0.133052	0.558166	-0.00244036	0.982111	-0.0241384	0.802584	NA	NA	0.263342	0.00404768	0.539803	3.23873e-10	0.190264	0.0179841	0.0948653	0.125025	-0.0680606	0.278069
YCR087W		NA	NA	0.284384	0.878557	NA	NA	0.659079	0.690779	NA	NA	NA	NA	NA	NA	0.752951	0.603169	NA	NA	0.769366	0.584501	NA	NA
YCR088W		0.102446	0.18497	0.27382	8.41031e-07	0.0769906	0.685783	-0.0266083	0.78138	-0.0148108	0.831401	NA	NA	-0.0559092	0.528521	-0.228957	0.0189268	0.00786663	0.919519	0.288285	1.47849e-06	0.175291	0.00145007
YCR089W		0.150039	0.45162	0.459363	0.358164	0.0851277	0.867858	0.345527	0.0384281	0.0871506	0.675187	NA	NA	-0.130337	0.507232	0.575258	8.35521e-06	0.886905	1.47008e-07	1.27276	4.89292e-19	-0.206605	0.202927
YCR090C		-0.00345288	0.981242	-0.296401	0.00323346	-0.498691	0.0318859	-0.185808	0.10921	-0.12894	0.239582	NA	NA	0.295365	0.00271706	-0.0671175	0.497377	-0.261312	0.00365832	-0.629138	1.14359e-11	-0.319212	0.000202346
YCR091W		0.301883	0.010444	-0.0328071	0.831102	-0.275273	0.3403	-0.294176	0.0227359	-0.711182	1.46435e-09	NA	NA	0.964565	2.06085e-08	-0.444709	0.000126499	-0.0880674	0.576212	-0.457833	3.38989e-05	-0.576274	4.88116e-06
YCR092C		-0.0600172	0.528889	0.174187	0.0463889	-0.198603	0.468227	0.059461	0.593902	0.0426575	0.684998	NA	NA	-0.124303	0.195059	0.242253	0.00176422	0.100103	0.307076	0.207668	0.00643517	0.122359	0.0901735
YCR093W		-0.164485	0.0812351	0.12296	0.236359	-0.227447	0.331665	0.0563021	0.685835	0.015504	0.89913	NA	NA	-0.291084	0.000139608	0.140093	0.0723322	0.103006	0.395932	0.34124	1.22509e-06	0.195862	0.0153051
YCR094W		0.0353913	0.703483	-0.133968	0.0853937	0.195396	0.353347	-0.182831	0.0169707	0.0445948	0.599543	NA	NA	0.0394081	0.642516	-0.00801725	0.931533	-0.0831789	0.361937	-0.12024	0.108168	0.110315	0.0881484
YCR095C		0.169766	0.0242067	-0.0414493	0.682909	-0.137773	0.455619	0.0988333	0.3444	0.120231	0.139529	NA	NA	-0.0460539	0.622465	0.253861	0.000279056	0.0572477	0.481324	-0.0957766	0.188777	0.208179	0.000610143
YCR096C		0.207381	0.130128	-0.289686	0.00775722	0.737875	5.30559e-05	0.302208	0.0108905	-0.337897	0.0020465	NA	NA	0.152926	0.202216	0.0860871	0.514637	-0.00777157	0.961032	0.46808	3.28708e-07	-0.199284	0.0470592
YCR097W		0.590339	2.52445e-05	-0.162914	0.269381	-1.12725	0.131444	-0.233818	0.113474	0.146752	0.259043	NA	NA	0.813271	1.59578e-16	0.269363	0.0253437	0.221701	0.115915	-9.84662	1.39506e-20	0.0810086	0.594512
YCR097W-A		NA	NA	0.671561	0.697423	4.52945	1.78019e-11	0.370768	0.844126	NA	NA	NA	NA	NA	NA	-0.806093	0.702701	NA	NA	4.53471	5.90502e-13	NA	NA
YCR099C		-0.321795	0.00539095	-0.501774	2.47322e-05	-0.953485	0.00104551	0.901672	5.87763e-07	-0.598477	1.47378e-07	NA	NA	-0.107951	0.528769	-0.913709	2.71071e-15	-0.152324	0.183425	-0.142648	0.235971	0.138621	0.205592
YCR100C		-0.2868	0.00682876	-0.464859	8.39683e-06	-1.041	0.00601179	0.86517	9.48125e-09	-0.608972	1.71603e-09	NA	NA	-0.0498056	0.80168	-1.00072	1.5337e-26	-0.250793	0.025404	-0.226171	0.0744621	0.362444	7.11201e-06
YCR101C		-0.364546	0.00154482	-0.389207	0.00143319	-1.09541	0.000216801	0.485381	1.70968e-05	-0.613945	4.17011e-09	NA	NA	0.0072462	0.974698	-1.21873	4.57885e-21	-0.411938	0.00013542	-0.398555	0.00106684	0.194137	0.0422342
YCR102W-A		-0.664888	0.340646	-2.40046	0.00378572	-1.47872	0.0659504	0.699571	0.171552	-0.272212	0.699419	NA	NA	1.03927	0.0238019	-1.42023	0.0504729	-1.0775	0.11014	1.97162	6.61511e-08	-1.98094	0.0111612
YCR104W		NA	NA	-1.02778	0.344467	0.0670398	0.953376	2.22156	3.64515e-05	0.23595	0.803733	NA	NA	2.0575	0.000157279	0.665397	0.378747	-0.0104608	0.991054	1.79989	0.00167628	-1.50759	0.159011
YCR106W		-0.0415922	0.710531	-0.186417	0.0649327	-0.742429	0.13341	-0.403113	9.2054e-05	0.0604706	0.643341	NA	NA	-0.115411	0.226988	0.123946	0.282889	0.257734	0.00532393	0.195058	0.0132407	-0.044293	0.619392
YCR107W		-0.0152547	0.906519	-0.3248	0.000399703	-0.841489	0.000190239	0.34401	0.000219157	-0.00568197	0.966387	NA	NA	-0.00541357	0.963401	0.0317252	0.777163	0.257381	0.0254993	0.0753192	0.494485	-0.170016	0.0382107
YDL001W		0.159526	0.083143	0.377626	2.0461e-06	0.361159	2.27107e-05	0.238439	0.00467765	0.165448	0.0421564	0.268148	0.00116962	-0.214479	0.0140169	0.274223	0.000595411	0.106174	0.210932	0.321021	2.72088e-05	0.370695	1.45419e-06
YDL002C		0.200271	0.0138278	-0.136709	0.0896396	0.0378374	0.671964	-0.144099	0.0717656	-0.135715	0.0628121	0.289002	0.000472782	-0.0260133	0.777278	0.321877	1.51695e-06	-0.110203	0.229143	-0.116029	0.0945078	-0.239966	0.00121647
YDL003W		-0.294505	0.00197134	0.272086	0.00042671	0.441934	5.12571e-09	0.0303578	0.831568	0.0893688	0.28079	-0.0111631	0.932959	-0.239227	0.00194399	0.137587	0.0433316	-0.194882	0.1218	0.654951	8.95031e-23	0.358942	6.42778e-08
YDL004W		-0.482898	6.27799e-11	-0.00453526	0.967651	0.129705	0.143971	-0.485092	4.9007e-06	-0.0824207	0.397056	-0.294334	0.000128455	-0.107991	0.249965	-0.743944	1.27476e-24	-0.745372	1.16503e-28	-0.957169	1.82817e-40	-0.298681	1.76546e-07
YDL005C		0.152888	0.152036	0.21412	0.0474022	0.451443	6.67986e-05	0.169049	0.1912	0.0433025	0.73082	0.188112	0.0920126	-0.0222632	0.866403	0.140245	0.201085	0.0574688	0.722597	0.35352	0.000614843	0.154798	0.104676
YDL006W		0.0363237	0.751346	-0.0734442	0.446602	0.00629553	0.963281	-0.129531	0.214644	0.00124328	0.991505	-0.109697	0.288554	-0.0938873	0.341529	-0.0967781	0.308881	-0.214611	0.0101969	-0.128533	0.116874	-0.141157	0.0718894
YDL007W		-0.00138715	0.98913	-0.105155	0.0224304	0.273321	1.75871e-05	0.100698	0.118643	-0.208481	2.99872e-06	-0.0450544	0.526817	0.0692093	0.311407	0.00254517	0.974059	0.291854	4.14967e-06	0.0128134	0.804148	0.103947	0.0385705
YDL008W		-0.115889	0.365755	-0.565886	4.67219e-07	-0.745904	1.96377e-06	-0.285797	0.0338293	-0.148471	0.209805	-0.140519	0.334945	-0.0261217	0.854819	-0.440383	9.04846e-05	-0.356991	0.00821645	-0.428745	0.000400456	-0.508515	1.26805e-05
YDL009C		NA	NA	-0.157338	0.917142	-0.411511	0.813308	0.251075	0.859738	0.23536	0.869983	NA	NA	0.49373	0.69314	0.733932	0.513907	-0.0369553	0.982211	-0.548513	0.700136	-0.135743	0.92671
YDL010W		-0.0808114	0.372875	-0.0968342	0.214732	0.253374	0.00787864	-0.11933	0.14653	-0.0177343	0.83899	-0.234843	0.000933375	-0.0254488	0.775634	-0.253008	0.000988109	-0.241491	0.000861008	0.141368	0.0237698	-0.0874422	0.218405
YDL011C		NA	NA	NA	NA	NA	NA	2.40937	0.135399	NA	NA	NA	NA	NA	NA	NA	NA	NA	NA	NA	NA	NA	NA
YDL012C		0.252773	0.0479021	-0.128316	0.0934255	-0.0611503	0.492485	0.064106	0.558311	-0.0358032	0.782347	0.0867728	0.353378	0.27639	0.000468184	0.0678249	0.581733	-0.0444952	0.688789	-0.193167	0.00724864	-0.107761	0.140506
YDL013W		0.327766	1.76913e-05	0.057511	0.506305	0.106436	0.327449	-0.0408426	0.658553	-0.000875729	0.993425	0.151564	0.0977796	-0.00961004	0.925757	0.372876	8.82824e-07	0.169523	0.0630037	0.121605	0.154216	0.0335756	0.689646
YDL014W		-0.115756	0.0805953	-0.08525	0.0649636	-0.161393	0.0341542	-0.428851	6.54963e-11	0.0811476	0.0962307	0.208165	0.00574113	-0.0016605	0.979406	0.100693	0.0749428	0.142746	0.0656387	0.072208	0.140108	0.0584243	0.160433
YDL015C		-0.0864384	0.509298	-0.0654318	0.463641	0.0756993	0.648203	-0.556254	6.30585e-06	-0.068535	0.470606	-0.40323	0.00137434	0.0700068	0.540986	-0.511577	2.70277e-06	-0.316046	0.00959792	-0.295551	0.00348779	-0.010359	0.914778
YDL016C		0.658483	0.0212552	-0.0249154	0.95246	0.135166	0.734844	-0.0929782	0.814259	-0.145443	0.73082	-0.165271	0.71511	-0.458108	0.204414	0.303758	0.350784	-0.271252	0.466635	-0.258978	0.505641	-0.37989	0.264222
YDL017W		0.14523	0.128215	0.0117398	0.919895	0.0264842	0.828274	0.273043	0.00298969	0.232582	0.00534284	0.120278	0.239439	0.00197603	0.985283	0.071192	0.482561	0.0648643	0.517255	-0.0633119	0.510074	-0.123936	0.172268
YDL018C		-0.167811	0.108242	-0.461724	2.52826e-08	0.356946	1.75053e-05	-0.0757281	0.624233	-0.00307514	0.984713	-0.137177	0.205551	0.214302	0.0207842	-0.431011	9.49337e-07	-0.384212	0.000506551	-0.124436	0.149261	-0.157648	0.0657839
YDL019C		-0.0861341	0.376977	0.145044	0.132452	-0.186822	0.0431355	-0.118218	0.255512	-0.0681872	0.573086	0.013246	0.91133	-0.246562	0.00253349	-0.200725	0.0164871	-0.267368	0.00747679	0.321811	0.000154964	-0.0960668	0.244043
YDL020C		-0.123042	0.0643418	-0.00666613	0.936294	0.642998	1.21049e-06	0.470014	0.000166172	-0.00746726	0.940845	0.0920876	0.310685	0.121227	0.150184	0.185166	0.00282093	-0.0305274	0.776508	0.113977	0.100853	0.0862446	0.181667
YDL022W		0.112678	0.398216	0.246131	0.468813	0.483083	3.64731e-05	-0.470808	0.00154172	-0.643616	1.00011e-09	0.532264	0.105348	0.25145	0.0272304	-1.01963	4.07275e-28	-0.428429	0.000244168	-1.03261	8.19335e-25	-0.152986	0.115051
YDL023C		NA	NA	-3.12296	0.0274045	-1.35661	0.221488	0.593661	0.507618	-0.918037	0.365247	NA	NA	-1.57822	0.165677	0.608529	0.418171	0.503933	0.533737	-0.385774	0.679685	-1.54031	0.141955
YDL024C		-0.173506	0.550999	-0.993131	3.9932e-05	-0.757014	0.0208911	0.731554	0.00556171	0.277683	0.202797	0.00703466	0.981925	0.233137	0.309928	0.129797	0.576125	0.325748	0.117413	-0.18074	0.453758	-0.877065	0.000166499
YDL025C		0.314966	5.71847e-05	0.362865	8.12332e-05	0.0686291	0.546732	0.00099236	0.993234	0.324815	1.01957e-05	0.152983	0.192617	0.156723	0.0853011	-0.191523	0.0244516	0.207076	0.045544	0.0143237	0.874436	-0.0591414	0.471762
YDL025W-A		NA	NA	NA	NA	NA	NA	0.858375	0.586937	NA	NA	NA	NA	NA	NA	NA	NA	NA	NA	NA	NA	NA	NA
YDL026W		NA	NA	-1.0044	0.254197	-1.5715	0.100055	1.80974	0.00445917	-0.826987	0.36264	-1.1876	0.249644	-0.323037	0.712726	-0.369517	0.651254	-0.826654	0.319791	-0.772636	0.353759	-1.12182	0.185754
YDL027C		-0.166444	0.190797	0.116087	0.324339	-0.0753018	0.566099	0.416396	0.00283093	-0.246613	0.0298626	0.0731007	0.688107	-0.41848	0.000181746	-0.542835	1.98247e-06	-0.284861	0.0178794	0.133073	0.19556	-0.0355705	0.776111
YDL028C		0.0859824	0.293036	0.0871426	0.29575	0.1206	0.20982	0.17082	0.0218504	-0.0383156	0.640419	0.105252	0.291168	-0.12564	0.0832582	0.0713549	0.348554	0.0474105	0.558445	0.276173	3.11397e-05	0.122199	0.0470592
YDL029W		-0.0722249	0.340066	-0.131476	0.141146	0.12887	0.177868	-0.117113	0.149162	-0.174074	0.00865515	-0.218908	0.0345098	-0.0272079	0.757691	-0.558581	7.60752e-19	-0.321972	0.000577586	-0.0618211	0.41592	-0.0665221	0.318427
YDL030W		0.357791	1.63629e-06	0.0160456	0.866167	-0.157831	0.0491076	0.286595	5.80754e-05	0.219807	0.00408818	0.452009	5.47263e-08	-0.156948	0.0638222	0.443054	1.66595e-11	0.308389	0.00170689	0.188419	0.0273786	0.0280065	0.761224
YDL031W		0.0432933	0.773572	0.376228	0.0005203	0.319911	0.000708112	0.00120822	0.993948	0.367349	0.000220893	0.497113	0.000165035	0.033016	0.817985	0.473069	2.99338e-07	0.56377	7.0798e-10	0.467063	1.01943e-06	0.383479	1.6264e-06
YDL032W		NA	NA	NA	NA	NA	NA	NA	NA	NA	NA	NA	NA	NA	NA	NA	NA	1.49094	0.36579	NA	NA	NA	NA
YDL033C		-0.181917	0.0424107	0.105105	0.207976	-0.0735894	0.512186	-0.00037993	0.996925	-0.209365	0.0100502	0.0389685	0.756456	-0.00567914	0.958693	-0.150264	0.0937841	0.0210443	0.842461	0.365112	8.35837e-07	-0.0993531	0.210164
YDL034W		NA	NA	NA	NA	NA	NA	3.59797	0.0243529	NA	NA	NA	NA	NA	NA	NA	NA	NA	NA	NA	NA	NA	NA
YDL035C		0.257694	0.00225709	0.228179	0.00639716	0.229609	0.0097342	0.54183	1.3218e-10	0.278779	0.000937975	0.10763	0.239889	-0.314372	0.000450954	0.430767	5.12179e-09	0.620341	9.48056e-14	0.267781	0.000220406	0.383102	5.82373e-08
YDL036C		0.0366978	0.738329	-0.0418053	0.665843	-0.118458	0.221751	-0.142872	0.116407	0.0701082	0.456158	0.350795	0.000122585	-0.253724	0.00494718	0.372323	6.17871e-06	0.0482338	0.643389	-0.190539	0.0292635	-0.164767	0.0311963
YDL040C		-0.0807467	0.179516	0.184268	0.000224538	0.0265965	0.657584	-0.365097	5.49319e-09	0.135455	0.0455403	-0.0895731	0.0892897	-0.138943	0.0186481	-0.112941	0.0528751	-0.0157563	0.815327	0.0112592	0.825992	0.0514367	0.29377
YDL041W		NA	NA	-0.323323	0.659758	-2.98386	0.00776649	0.523369	0.392016	-1.46452	0.067901	-0.994591	0.245642	0.328549	0.654158	-0.601517	0.408345	-0.099076	0.901466	-1.70099	0.038987	-1.3655	0.0736629
YDL042C		-0.242648	0.0020116	-0.0653559	0.583138	-0.224906	0.0159807	0.109745	0.435839	0.321457	0.00809221	0.399964	1.70214e-06	-0.463934	1.12275e-06	0.266899	9.81905e-05	-0.218922	0.00164083	0.10106	0.150985	0.108783	0.159416
YDL043C		-0.134984	0.163363	-0.179775	0.0727916	0.0170545	0.899215	-0.083926	0.390258	0.153012	0.125556	0.153662	0.0879151	-0.399208	3.1929e-05	0.129129	0.150966	-0.137765	0.112648	0.0116822	0.905679	0.0288082	0.786057
YDL044C		-0.0386914	0.777686	0.290278	0.0103881	0.0379635	0.786913	0.161484	0.152274	0.163702	0.112883	0.0644813	0.626859	-0.36707	0.000351343	0.13948	0.159548	0.0396764	0.749361	0.293268	0.000883032	0.113465	0.278324
YDL045C		-0.0513585	0.589355	-0.168307	0.154123	-0.0256761	0.825951	0.00561917	0.960018	-0.205475	0.0111307	-0.0123736	0.917618	-0.00624862	0.956126	-0.317473	2.38549e-05	-0.249829	0.0038935	-0.11638	0.127535	-0.21058	0.0028084
YDL045W-A		-0.278265	0.00349789	0.226522	0.0176095	-0.0860146	0.451147	0.374447	0.000968378	-0.0491068	0.710147	0.190171	0.0544403	-0.130573	0.255592	0.0330581	0.777364	-0.415471	8.88922e-05	-0.206477	0.040532	-0.224078	0.00922038
YDL046W		-0.399019	2.90142e-12	-0.161667	0.00721329	-0.0399715	0.655191	0.221993	0.0182392	0.0245278	0.7436	0.0207387	0.811011	-0.20222	0.000446053	-0.182573	0.0193637	-0.015485	0.830869	-0.102544	0.111413	0.316416	1.49762e-11
YDL047W		0.0212374	0.8164	0.0408726	0.608093	0.108945	0.174338	-0.101297	0.293319	0.00187605	0.984491	0.259697	0.00122537	-0.165946	0.0157618	0.119724	0.0529455	-0.0421107	0.651195	-0.116685	0.0880739	-0.0155063	0.821801
YDL050C		NA	NA	NA	NA	NA	NA	NA	NA	NA	NA	NA	NA	NA	NA	NA	NA	NA	NA	NA	NA	1.68879	0.303679
YDL051W		0.19814	0.000735272	-0.215488	0.000639497	-0.121644	0.126574	-0.372812	0.000130047	-0.0880454	0.18538	0.399178	0.00050834	0.238327	8.358e-05	0.641699	1.71109e-39	0.147156	0.0517116	-0.260199	2.96038e-07	-0.0280134	0.617852
YDL052C		-0.202032	0.0232764	0.103703	0.201703	0.0497618	0.621639	0.0535431	0.652334	0.203704	0.00630047	-0.144415	0.0775929	0.233121	0.00249053	0.0715136	0.339253	0.0110662	0.91043	0.170149	0.0142205	-0.096044	0.199244
YDL053C		0.338623	0.000445498	0.0575164	0.527919	0.424611	2.48499e-07	0.550762	3.01024e-15	0.0264569	0.766769	0.287402	0.0269933	0.366882	0.000104914	0.466258	7.84278e-10	0.38044	3.11328e-09	0.0479231	0.573827	0.0347129	0.672198
YDL054C		0.302701	0.00116384	0.157506	0.0859129	0.172959	0.0959867	0.123821	0.424907	0.42761	1.95197e-07	-0.312389	0.00766008	0.56379	2.33175e-08	-0.131703	0.169473	0.446597	1.28752e-06	0.281872	0.000551854	0.216657	0.00518073
YDL055C		-0.162288	0.0233575	-0.125925	0.0676541	0.10932	0.319478	-0.436787	5.44472e-11	-0.00532699	0.950669	-0.456604	1.06394e-07	-0.487413	2.59836e-08	-0.312723	1.12054e-06	-0.49812	1.9658e-10	0.085893	0.299471	-0.0389528	0.450016
YDL056W		0.0850086	0.455345	0.163995	0.0893247	0.0355676	0.800208	0.157756	0.115327	0.0334456	0.789914	0.0726986	0.556796	-0.195367	0.042931	0.146873	0.101243	0.113541	0.364106	0.192761	0.0338127	0.0154605	0.895811
YDL057W		-0.0630477	0.713045	-0.251973	0.0449202	-0.127737	0.407722	0.294301	0.0396584	-0.46766	0.000410309	0.208899	0.180873	0.0925712	0.521889	-0.220477	0.117079	0.0893656	0.588902	-0.214799	0.0984377	-0.0702459	0.627492
YDL058W		0.210388	0.139234	0.32085	0.00337015	0.0871336	0.555458	0.0543143	0.680783	-0.00190015	0.991505	0.0318494	0.841031	-0.322093	0.00349962	0.29752	0.0030288	0.303743	0.0230383	0.308019	0.00258558	0.194238	0.067115
YDL059C		-0.0921202	0.523968	-0.30703	0.0115302	-0.0733154	0.623387	-0.202195	0.166397	-0.239679	0.0814926	-0.103458	0.547955	0.626267	5.55393e-10	-0.154554	0.212024	0.10902	0.395037	-0.810801	3.56211e-10	-0.176049	0.147198
YDL060W		-0.14126	0.10815	0.234848	0.00489357	-0.0782214	0.369338	-0.210168	0.0541138	0.346402	3.16037e-06	0.25607	0.0119106	0.0153206	0.875543	0.31484	1.67911e-07	0.270556	0.000342653	0.130675	0.0789083	0.264367	8.44147e-06
YDL061C		0.0771406	0.626895	-0.500821	5.01008e-06	-0.00997157	0.956633	-0.416915	0.0132464	-0.165108	0.221667	0.0823733	0.593194	0.237495	0.0532554	-0.0731662	0.550392	-0.125362	0.34713	-0.368044	0.000324305	-0.290183	0.00238718
YDL062W		NA	NA	NA	NA	NA	NA	5.12546	1.78438e-05	NA	NA	NA	NA	2.99483	0.0447591	NA	NA	2.03022	0.236467	NA	NA	NA	NA
YDL063C		0.0497482	0.586708	-0.133552	0.11958	-0.0641063	0.520348	-0.0321617	0.789199	0.215587	0.00227021	0.440083	2.95251e-07	-0.0419274	0.65037	0.513274	3.24408e-12	0.339562	0.000130872	0.134499	0.0621597	0.233731	7.78986e-05
YDL064W		0.151077	0.176604	-0.245679	0.0200261	-0.0862564	0.505031	-0.198782	0.0877902	-0.0316717	0.776148	0.0353499	0.779278	0.153824	0.12354	0.0500156	0.620606	-0.181971	0.0630766	-0.191743	0.0289933	-0.194251	0.00966095
YDL065C		-0.0791278	0.363468	0.0702249	0.32225	0.229831	0.0239986	0.209985	0.00272589	0.122778	0.0564394	-0.050501	0.569474	0.250556	0.00264559	-0.0462558	0.531804	0.115016	0.187173	0.238043	0.00386505	0.0916374	0.162398
YDL066W		0.134254	0.0363418	-0.0274241	0.789405	-0.380092	1.68708e-08	-0.839022	2.06582e-38	0.251749	2.65467e-06	-0.350044	1.7317e-05	0.614023	7.00214e-10	-0.157627	0.0398735	0.013343	0.894109	-0.938224	1.10349e-56	-0.167363	0.00862339
YDL067C		-0.499566	1.96573e-08	-0.0992536	0.183315	0.170459	0.0448741	-0.225237	0.0192258	-0.122645	0.161224	-0.247347	0.0350793	-0.232926	0.00529197	-0.721184	3.23555e-14	-0.691142	1.92202e-18	-0.637428	7.11459e-23	-0.171624	0.0199343
YDL068W		NA	NA	-0.0027344	0.998583	-0.957211	0.478697	0.645377	0.530135	-0.327426	0.791398	NA	NA	-2.30478	0.133695	-0.763963	0.522229	-0.827406	0.4857	-0.492339	0.668693	-0.256329	0.834683
YDL069C		-0.216104	0.208555	-0.256502	0.0708089	-0.0916106	0.618029	-0.0262724	0.886303	0.185949	0.253351	-0.0565153	0.787254	0.239089	0.0812015	-0.285514	0.0506066	-0.109837	0.48067	-0.720463	7.74472e-06	-0.212636	0.126868
YDL070W		0.407424	2.19156e-16	0.489185	5.57382e-11	0.438204	2.62161e-06	0.613107	3.40752e-10	-0.199308	0.00113664	0.182514	0.108633	-0.383242	1.05454e-10	0.620341	9.34266e-31	0.147949	0.0686184	0.922858	1.59473e-69	0.432059	2.03421e-18
YDL071C		NA	NA	0.60437	0.747131	1.52814	0.285004	1.73366	0.187072	NA	NA	NA	NA	1.11988	0.458374	1.24431	0.383586	NA	NA	NA	NA	1.05912	0.495761
YDL072C		-0.133399	0.157466	-0.346911	0.00323346	0.288305	0.0101319	0.109005	0.281282	-0.28192	0.000937975	-0.649377	7.62469e-09	0.223901	0.00417412	-0.640612	4.20541e-15	-0.145544	0.179335	-0.258551	0.000271912	-0.141728	0.0832517
YDL073W		0.0282522	0.816533	0.088321	0.3345	0.02099	0.89588	-0.156278	0.0815158	0.163895	0.0865588	0.0718043	0.471665	0.0447827	0.6301	0.13868	0.116233	0.318584	3.66221e-06	0.140825	0.0740504	0.0790185	0.312832
YDL074C		0.0956976	0.307543	0.190772	0.00670315	0.147454	0.0733558	-0.117356	0.169361	0.194262	0.0131445	0.229324	0.0112937	-0.107619	0.167094	0.256779	0.000489679	-0.00619843	0.958264	0.372789	1.86828e-08	0.280111	4.33454e-05
YDL075W		0.171799	0.0919572	-0.398977	2.00802e-06	-0.310374	0.000106487	-0.344419	0.00712801	-0.212683	0.0211518	0.0451415	0.712051	0.236857	0.0105807	0.127907	0.0991261	-0.237789	0.00522172	-0.636029	2.9969e-18	-0.27145	0.00030175
YDL076C		0.182991	0.0269976	-0.00430349	0.968519	-0.107228	0.291822	0.0202459	0.846311	0.00208763	0.984713	0.0427922	0.73177	0.184765	0.0081263	-0.024026	0.828817	-0.076	0.418283	-0.074573	0.295935	-0.0317718	0.666119
YDL077C		-0.0854109	0.350802	0.169122	0.0178203	-0.258215	0.00205827	0.0873436	0.298734	0.182123	0.0240625	-0.0883557	0.326974	-0.164866	0.036154	-0.00167105	0.986877	-0.0729569	0.479604	-0.0240868	0.766445	0.0376093	0.640394
YDL078C		-0.109816	0.136493	-0.076934	0.357999	0.172212	0.0375503	-0.277158	0.000115871	0.0362882	0.685704	-0.117847	0.247315	0.347712	8.61881e-08	-0.414664	1.61309e-09	-0.334204	4.17423e-07	-0.299554	4.04846e-06	-0.0724871	0.302631
YDL079C		0.765286	4.13537e-09	0.058937	0.754313	-0.103986	0.588724	0.0784948	0.684649	-0.391845	0.0313115	1.03612	0.0506592	2.46817	4.35225e-44	-1.0145	4.0219e-10	-0.654868	0.000426878	-0.558348	0.000217791	-0.693962	1.16981e-06
YDL080C		0.11515	0.241395	0.15138	0.0331297	-0.155368	0.086466	0.258533	0.000478179	0.113935	0.135363	0.105352	0.200638	0.14032	0.149408	0.0991246	0.181336	-0.0286612	0.754229	-0.0676	0.357561	-0.0187098	0.836173
YDL081C		0.109564	0.336699	-0.624086	7.07446e-11	-0.382028	5.76885e-05	-0.733353	2.51851e-09	-0.281974	0.0122657	0.0497672	0.752818	0.20044	0.111982	0.0116948	0.91251	-0.480232	2.14959e-06	-0.618743	5.88799e-12	-0.467421	4.43741e-08
YDL082W		-0.208112	0.00644879	-0.15986	0.0157486	-0.407357	4.40394e-09	-0.525423	1.33762e-10	-0.0608614	0.479504	-0.0908217	0.333933	0.178223	0.0465624	-0.134552	0.0747023	-0.33347	1.7505e-06	-0.550284	1.00942e-18	-0.158292	0.00372786
YDL083C		-0.0496288	0.656424	-0.343433	0.000564805	-0.510744	3.13867e-06	-0.55265	1.15246e-06	-0.113145	0.293381	-0.168123	0.153326	0.295065	0.011607	-0.132401	0.0993405	-0.359868	0.000108244	-0.702076	2.46687e-15	-0.192093	0.0315926
YDL084W		0.188688	0.00801729	-0.108589	0.151114	0.186646	0.0492903	-0.378473	9.47881e-10	0.0779309	0.274608	-0.0175032	0.811952	0.00167437	0.984874	-0.0424718	0.62597	0.0507057	0.602128	0.137047	0.051858	-0.0177909	0.757365
YDL085C-A		0.290067	0.0141452	-0.083688	0.461438	-0.196724	0.0992397	-0.0895918	0.696867	-0.319016	0.00140292	0.216051	0.0737513	0.511246	4.49926e-08	0.379725	0.000638389	-0.108994	0.29158	0.00117239	0.992346	-0.00409619	0.971163
YDL086C-A		0.787387	0.0929484	0.348091	0.56462	-0.865822	0.161817	0.881417	0.0477678	-0.0867807	0.895738	0.369822	0.534202	0.713716	0.117684	0.395624	0.429094	0.335274	0.521435	-0.343527	0.556564	-0.311192	0.583107
YDL086W		0.218108	0.00691645	-0.220355	0.0278612	-0.367742	0.000120017	0.0953725	0.365146	0.0734858	0.525079	-0.224988	0.0549493	0.268014	0.0471955	-0.397074	3.82345e-08	-0.285786	0.00293187	-0.262876	0.00663243	-0.127532	0.190755
YDL087C		0.241688	0.0125197	0.0766456	0.511738	-0.162694	0.366707	0.0578543	0.720575	0.252093	0.00358729	0.258418	0.0122555	0.0922974	0.413293	0.318181	0.00132716	0.177454	0.125926	0.154223	0.0972991	-0.150882	0.141311
YDL088C		0.0622227	0.596981	0.222372	0.0020034	0.267561	0.020461	0.218006	0.0593792	0.139098	0.122215	0.299629	0.00833906	-0.07884	0.418126	0.178964	0.0530723	0.118785	0.284471	0.255474	0.00570663	0.113254	0.106374
YDL089W		0.123016	0.216199	-0.0189482	0.907178	0.25401	0.00740238	0.0196585	0.876929	0.150958	0.130487	0.00699343	0.963496	0.218577	0.0331624	-0.0938171	0.341512	0.154002	0.100829	0.274913	0.000898281	-0.00318147	0.976202
YDL090C		-0.0907359	0.363624	-0.022432	0.82315	0.0200461	0.859792	-0.272855	0.00319511	0.0492994	0.62221	-0.0214741	0.851993	-0.0805553	0.381438	-0.19223	0.0169001	-0.161792	0.0868352	0.203031	0.00680391	-0.059905	0.480818
YDL091C		-0.0339167	0.741525	0.0147149	0.913424	-0.372073	0.0349837	0.0412157	0.710486	-0.108145	0.190237	-0.138917	0.18395	0.499044	1.71373e-08	-0.294852	0.00018744	0.0347179	0.715731	-0.166217	0.0339726	-0.23074	0.00175836
YDL092W		0.292583	9.03415e-05	-0.162416	0.0267746	0.179025	0.0193588	-0.169504	0.0374303	-0.0441994	0.631407	0.222053	0.00595229	0.25085	0.00141721	0.355782	2.15266e-07	0.0630105	0.513864	-0.0888468	0.284361	-0.0407981	0.598007
YDL093W		-0.0827278	0.458465	0.317495	0.000103839	0.10732	0.226463	-0.160134	0.101897	0.0814195	0.387472	-0.174528	0.0795235	0.0754365	0.53876	-0.0833776	0.347492	0.0644916	0.457009	0.479672	8.64878e-12	0.198183	0.00584951
YDL094C		NA	NA	-0.778471	0.377437	-1.93422	0.0868089	0.759194	0.281238	0.619653	0.38318	0.0426159	0.97207	0.170549	0.851584	0.433213	0.558243	-0.799072	0.399419	-0.844717	0.332664	-0.449698	0.601914
YDL095W		-0.238228	0.0110106	0.259488	0.000548768	-0.231024	0.0128571	-0.308122	0.00289909	0.183473	0.0207508	-0.354796	2.04338e-06	-0.207162	0.0183695	0.0212569	0.809266	-0.180445	0.017387	0.324844	1.52985e-06	0.254744	1.64287e-05
YDL096C		NA	NA	-0.298264	0.887879	NA	NA	1.40185	0.275997	NA	NA	NA	NA	0.324853	0.861458	-0.122548	0.952644	NA	NA	NA	NA	NA	NA
YDL097C		-0.208514	2.35812e-05	-0.238019	8.19041e-07	-0.110797	0.03833	-0.185485	0.00321362	-0.196086	0.000441184	-0.246292	8.44112e-05	0.0402503	0.46925	-0.206308	6.04678e-06	-0.0411895	0.695885	-0.198334	6.30228e-05	0.0292589	0.537443
YDL098C		0.199345	0.127888	-0.390621	0.000229811	-0.549955	1.49061e-06	-0.115974	0.404437	-0.0231548	0.869549	-0.0636309	0.721035	-0.0433894	0.748099	0.0696027	0.548783	-0.0308279	0.809833	-0.58392	4.50735e-08	-0.341626	0.00112194
YDL100C		-0.2051	0.000599658	-0.381192	4.14059e-10	-0.0176063	0.816921	-0.393719	4.95885e-07	0.0762616	0.225757	-0.14502	0.0460292	0.203718	0.000190577	-0.321043	5.5237e-09	-0.202497	0.000569391	-0.197396	0.000884565	-0.122189	0.0105712
YDL101C		-0.197314	0.011087	0.215116	0.00165949	0.304723	0.00394386	0.0652218	0.51975	0.130486	0.159279	-0.0501846	0.589897	-0.00135773	0.988238	-0.269623	0.000241706	-0.21039	0.00399204	0.472574	1.38394e-13	0.0851676	0.268909
YDL102W		-0.0584157	0.520211	0.225469	0.00429266	0.0889901	0.233953	0.0808635	0.42398	0.257516	0.00303585	0.0834965	0.305631	-0.0486894	0.606959	0.150658	0.0542698	0.23157	0.000939242	0.404957	2.86119e-12	0.203779	0.000552789
YDL103C		-0.103965	0.196463	-0.0902927	0.229639	-0.0151946	0.889778	-0.36074	0.000415531	0.013641	0.887532	-0.188414	0.0729721	0.115545	0.157951	-0.339379	3.53592e-07	-0.180485	0.0923264	-0.174561	0.0474181	-0.0113884	0.884625
YDL104C		-0.388165	0.000296231	0.23188	0.0167702	-0.195344	0.0868089	-0.232188	0.0978626	-0.0297759	0.825145	-0.095181	0.466124	-0.227906	0.0645736	-0.323541	0.00318746	-0.451519	1.75584e-05	0.0323669	0.774228	-0.100226	0.357181
YDL105W		-0.10619	0.444659	0.147515	0.254565	0.324444	0.00753243	0.0445749	0.777314	-0.0373267	0.789075	0.0522308	0.728262	0.0699516	0.583773	0.0825951	0.476733	-0.250843	0.0495976	0.325079	0.000777317	0.106735	0.328984
YDL106C		0.0195335	0.872039	0.0129547	0.907753	0.0364986	0.78969	0.00213182	0.986658	0.0460282	0.702672	-0.0433258	0.691256	-0.217369	0.00741616	-0.376563	1.72845e-05	-0.197176	0.0275982	0.173838	0.034575	0.0922603	0.214017
YDL107W		-0.189994	0.119254	0.246239	0.0229867	-0.115837	0.44585	0.0962619	0.486581	-0.0914501	0.453596	-0.0697108	0.705547	-0.300163	0.0044779	-0.473988	1.46029e-05	-0.616415	9.36594e-10	0.515135	1.23972e-07	-0.28557	0.00300324
YDL108W		0.124249	0.131011	-0.249542	0.000647978	-0.221113	0.00919272	-0.197844	0.0121577	-0.0516668	0.543509	-0.0240406	0.839034	0.116861	0.156038	-0.053625	0.528391	-0.039844	0.684634	-0.239305	0.000523255	-0.159935	0.0170129
YDL109C		0.0881641	0.521736	0.394396	0.00149703	0.0162013	0.943662	0.260855	0.0212427	0.230432	0.0379203	0.0630174	0.711651	0.440556	8.94587e-05	0.386944	0.000105114	0.184823	0.193561	0.268564	0.00926052	0.0185873	0.911243
YDL110C		0.0877919	0.472297	-0.177194	0.0181978	-0.169297	0.309864	0.365787	0.00396256	-0.805426	1.22408e-27	-0.197636	0.331882	0.264651	0.00607952	-0.861311	1.01226e-25	-0.350444	0.000332051	-0.174607	0.041607	-0.273844	2.36152e-05
YDL111C		0.0353043	0.71543	-0.241462	0.000305635	-0.00907935	0.950095	-0.199887	0.0196742	0.00109482	0.992268	0.33154	1.03734e-05	0.0799987	0.408225	0.396556	4.16872e-08	0.0650387	0.533138	-0.46602	2.54225e-14	0.0850863	0.209833
YDL112W		-0.0223515	0.845286	0.324509	4.49683e-05	0.0265867	0.749656	-0.0432408	0.697956	0.236673	0.00177564	0.247649	0.020164	-0.196474	0.026263	0.379162	6.0348e-07	0.389984	2.46064e-08	0.360227	2.81402e-10	0.295016	7.47687e-07
YDL113C		0.151534	0.0667879	-0.0712636	0.459363	-0.0995528	0.170382	-0.443612	1.63088e-05	-0.345484	1.41682e-08	-0.105682	0.519772	-0.241104	0.00389753	-0.708504	9.66533e-26	-0.406208	3.22696e-07	-0.199425	0.00159088	-0.152974	0.0191043
YDL114W		NA	NA	-0.280621	0.818963	-0.252539	0.845612	2.85067	2.90843e-06	-0.0587448	0.96663	NA	NA	2.48353	9.59618e-05	0.0836649	0.948708	1.42638	0.0737428	0.158951	0.884913	-0.408999	0.746184
YDL115C		0.0234782	0.841272	-0.213305	0.00277906	-0.140627	0.0531014	-0.351128	1.16982e-05	-0.417828	8.02194e-12	-0.0332944	0.805119	-0.325329	7.49029e-06	-0.47141	1.30427e-10	-0.116927	0.118644	-0.155382	0.0184533	-0.157439	0.0094902
YDL116W		-0.0380954	0.589608	0.0842685	0.163172	0.148111	0.00639432	-0.256534	0.00297029	0.0951897	0.129681	0.154994	0.0474713	-0.229667	0.00134851	-0.0204828	0.753645	-0.00231084	0.979649	0.174323	0.000640562	0.19392	1.53219e-05
YDL117W		-0.0890394	0.272298	0.151921	0.0755147	0.3127	5.67945e-07	0.135869	0.113484	0.179587	0.0120899	0.0565222	0.580008	-0.40549	3.71629e-11	0.157851	0.0087868	0.19037	0.00731161	0.206591	0.000588134	0.463984	1.57146e-18
YDL118W		NA	NA	NA	NA	NA	NA	0.621106	0.691722	NA	NA	NA	NA	-0.234652	0.903908	NA	NA	NA	NA	0.237402	0.872804	NA	NA
YDL119C		0.111786	0.355244	-0.0839425	0.483897	0.141255	0.282893	0.703059	7.5851e-06	-0.126248	0.237347	-0.100438	0.582256	0.119352	0.277563	-0.494873	9.9857e-07	-0.0914954	0.474039	-0.554957	1.07579e-08	-0.00142446	0.989903
YDL120W		-0.0773628	0.469499	-0.0330772	0.768595	-0.138928	0.19007	-0.155347	0.125327	0.0553884	0.606298	-0.0418994	0.732891	0.346531	6.49422e-05	-0.0966126	0.277597	-0.187977	0.0600551	-0.464059	1.24196e-06	-0.0862426	0.357474
YDL121C		0.339965	0.000371576	-0.321546	0.00145814	0.211745	0.0719074	-0.321352	0.00903935	0.126189	0.216059	0.269361	0.0308892	0.497453	4.04374e-09	0.204924	0.050159	0.377711	0.000806347	-0.271602	0.0038898	-0.0152792	0.885949
YDL122W		-0.169827	0.0483053	0.291862	5.55888e-06	0.0392683	0.64245	0.348869	1.94492e-05	0.190214	0.0122463	0.299097	0.0107016	-0.198616	0.00838661	0.349884	3.68035e-07	0.235369	0.00108529	0.293049	8.84528e-06	0.29918	1.69707e-06
YDL123W		0.19301	0.139248	0.260122	0.0370002	0.287203	0.0312437	1.76338	1.01457e-49	-0.123015	0.359685	-0.0126076	0.952141	0.163719	0.277154	0.302358	0.0168996	0.351922	0.0089319	0.382749	0.000597329	0.21061	0.0846723
YDL125C		0.0616126	0.642004	-0.389221	0.0020034	-0.36489	0.000546363	-0.0618544	0.653646	-0.199078	0.0596009	-0.1602	0.242298	-0.114449	0.35969	-0.416455	1.0224e-05	-0.453895	8.69434e-05	-0.559419	2.19428e-09	-0.413663	1.13919e-06
YDL126C		-0.170525	0.000848032	0.00801354	0.928458	0.204358	0.000133115	-0.150172	0.0685562	-0.0839251	0.106891	-0.349242	2.24878e-09	-0.0659826	0.378321	-0.391121	9.1454e-19	0.132112	0.0488021	0.255224	5.57187e-11	0.137693	4.13862e-05
YDL127W		0.21272	0.0623361	0.212738	0.158293	0.933829	1.81955e-21	0.269775	0.0274862	0.00569618	0.974454	0.148957	0.316471	-0.245146	0.0435625	0.414138	0.000136783	0.144386	0.220822	0.162098	0.127996	0.174709	0.074968
YDL128W		-0.204581	0.0159239	0.0954554	0.23892	0.500428	2.6102e-08	-0.0657309	0.623473	-0.00601319	0.954285	-0.263308	2.43185e-05	-0.546154	4.02355e-17	-0.215273	0.000237172	-0.179157	0.00619394	0.378457	1.20428e-12	0.183548	0.000276351
YDL129W		0.0899747	0.385533	-0.462418	3.3906e-06	0.137295	0.366707	0.537703	7.55278e-10	-0.473607	4.9657e-07	0.332502	0.0129223	-0.217197	0.0275197	0.425958	5.49065e-06	-0.134597	0.199303	-0.0214442	0.8504	-0.430587	9.45281e-07
YDL130W		-0.110542	0.475497	-0.484386	0.000388403	-0.50272	0.00192471	-0.547034	0.00100683	-0.234035	0.101708	-0.320668	0.0349405	0.246453	0.105312	-0.313414	0.00732039	-0.369581	0.0102167	-0.670206	1.88588e-07	-0.297864	0.0151132
YDL130W-A		0.136974	0.289482	0.0812235	0.484453	0.25507	0.0159389	0.59792	0.00207984	-0.393944	0.00179382	-0.204992	0.508347	1.12524	1.64886e-27	-1.29602	4.12399e-15	0.0376534	0.798711	-0.445674	1.10745e-05	-0.0598505	0.59548
YDL131W		0.635894	2.37937e-48	-0.170656	0.00160394	0.0139793	0.899215	-0.504913	1.29371e-07	0.370953	3.16281e-19	-0.365004	7.21603e-06	0.59517	3.29207e-10	0.19878	0.000107079	0.191331	0.00839558	-0.464553	8.73231e-15	-0.206116	5.46832e-05
YDL132W		-0.0577735	0.587978	0.174835	0.0124444	0.123073	0.295918	0.230601	0.00223993	0.00609666	0.957466	-0.0546521	0.514041	-0.141002	0.143848	-0.0296512	0.747586	0.146913	0.0769833	0.2144	0.00134611	0.182893	0.00342218
YDL133C-A		-0.215241	0.231024	-0.57546	1.03108e-06	-0.120015	0.538386	-0.6849	0.000253488	-0.115841	0.464243	-0.229639	0.149389	0.556047	1.19392e-07	-0.336661	0.0462191	0.0370292	0.848991	-0.705963	2.74992e-08	-0.403633	0.000999936
YDL133W		0.277992	0.000258091	-0.132462	0.0678975	0.0908878	0.304812	0.41618	2.76584e-08	0.0406993	0.628514	0.241867	0.00257112	0.0772345	0.371101	0.268046	0.000160926	0.0216309	0.816214	-0.10318	0.149255	-0.0142208	0.867797
YDL134C		-0.0310441	0.724509	-0.112079	0.204017	-0.0441015	0.700562	0.0836138	0.409237	-0.0371446	0.6608	0.0446114	0.629587	-0.0765473	0.375206	-0.0855667	0.211659	-0.138182	0.0647057	-0.081845	0.263509	0.0117774	0.878131
YDL135C		0.0562082	0.553619	-0.274785	0.000329041	-0.113547	0.148387	-0.10802	0.291083	0.00873457	0.938011	-0.0707532	0.432261	0.0535287	0.552292	-0.196363	0.00628708	-0.160672	0.119022	-0.0983091	0.155836	-0.233993	0.000172447
YDL136W		0.462324	7.93003e-05	-0.443783	5.91663e-06	0.137702	0.334908	-0.393197	0.00168705	-0.209841	0.0814926	0.338568	0.0108266	0.203074	0.142976	0.13901	0.250053	0.0457248	0.773314	-0.202684	0.0856378	-0.0895933	0.446717
YDL137W		-0.0904443	0.440176	-0.332569	0.000295109	-0.0893079	0.47247	-0.449951	3.35511e-07	-0.110785	0.303559	-0.449734	0.000160465	-0.0879391	0.378321	-0.503707	2.69995e-08	-0.301776	0.0124008	-0.119534	0.163772	-0.104917	0.254946
YDL138W		0.122305	0.258145	0.387351	7.82766e-05	0.420869	8.74142e-08	0.795805	1.93022e-25	0.170798	0.0486239	0.174622	0.0995794	-0.383078	1.39705e-05	0.404455	4.66169e-07	0.260749	0.0224792	0.326348	5.47154e-05	0.228618	0.00338282
YDL139C		0.306531	0.0515708	-0.134154	0.343308	0.289729	0.0305685	0.771752	3.37521e-09	-0.0133167	0.944822	0.362893	0.00826778	-0.016067	0.932556	0.296619	0.0244039	0.0693585	0.657195	-0.00017614	0.999137	-0.0574609	0.700667
YDL140C		-0.185714	0.0847163	0.261852	0.133783	0.177271	0.0562387	0.217243	0.0701621	0.0483503	0.742565	-0.116014	0.324736	-0.271982	0.0124833	0.0930406	0.302051	0.385148	0.000523932	0.533671	3.3439e-12	0.203751	0.0194824
YDL141W		0.170234	0.0148474	0.115855	0.103406	0.119301	0.17164	-0.0167654	0.853311	0.330916	1.27322e-06	0.146386	0.0787567	-0.106911	0.160211	0.0901094	0.213407	0.215267	0.00257296	0.350175	1.13345e-08	0.184351	0.0110618
YDL142C		0.193838	0.0898546	-0.196308	0.134809	0.0140425	0.931339	-0.0466489	0.743066	-0.185898	0.103794	0.0463658	0.762662	0.192769	0.075069	-0.325763	0.00133119	-0.210874	0.0504337	-0.441676	1.11394e-05	-0.221111	0.0234097
YDL143W		-0.0104255	0.889348	-0.0776196	0.245475	0.0043199	0.960777	-0.30203	0.00243028	0.00500929	0.943412	0.0721146	0.236679	-0.059096	0.375206	-0.0325843	0.658959	0.0461427	0.542344	-0.0823809	0.169734	0.106759	0.0204017
YDL144C		-0.25846	0.00915045	-0.441103	2.45833e-09	-0.268545	0.000753548	-0.212458	0.0122181	-0.0357203	0.713199	-0.10437	0.348815	-0.273231	0.000650401	-0.0495903	0.675644	-0.18378	0.00795399	-0.36345	1.0091e-06	0.0555171	0.378023
YDL145C		-0.109806	0.159124	0.258966	8.81703e-05	0.137591	0.0338639	-0.157239	0.0168685	0.0769147	0.302865	-0.0248314	0.77798	-0.247824	0.000247896	-0.0295291	0.661231	0.0908553	0.186789	0.280658	1.71659e-08	0.198502	0.000116476
YDL146W		0.0481811	0.744306	0.144011	0.281656	-0.0411328	0.802527	0.19594	0.110913	-0.104311	0.406169	-0.252089	0.173755	0.0232464	0.888596	-0.632937	1.34651e-08	-0.425505	0.000409494	-0.287397	0.0110256	-0.175777	0.134194
YDL147W		-0.0990493	0.1157	-0.110233	0.0307639	0.131073	0.0591913	0.00183118	0.983812	-0.136458	0.0335425	-0.0471167	0.569147	-0.0281828	0.754141	-0.188378	0.000262692	0.0935048	0.0956153	0.113756	0.0510455	0.0796697	0.166941
YDL148C		0.260994	0.00900978	0.285814	0.00489688	0.296733	0.000236184	0.165852	0.111178	0.379591	3.14553e-05	0.35599	0.00289484	0.0627499	0.573329	0.483329	6.53117e-10	0.487176	6.26981e-09	0.357309	2.11931e-05	0.282091	7.35259e-05
YDL149W		0.00645178	0.961834	-0.0171027	0.901968	-0.367193	0.000352877	-0.115425	0.396705	-0.343588	0.000878641	-0.338166	0.0243437	-0.0826591	0.488408	-0.4881	1.50511e-07	-0.306308	0.00257296	-0.163162	0.0997494	-0.297696	0.000651751
YDL150W		-0.0203254	0.840358	0.205379	0.00312499	0.202125	0.00864493	0.243906	0.0182261	0.180575	0.00460913	0.397358	0.00182676	0.00571427	0.940271	0.630789	1.17436e-15	0.218593	0.00250813	0.197933	0.000659537	0.188197	0.00158659
YDL151C		NA	NA	-0.427752	0.802644	NA	NA	-0.100243	0.950191	NA	NA	NA	NA	NA	NA	0.24494	0.869085	NA	NA	NA	NA	0.929771	0.416391
YDL152W		NA	NA	-0.233347	0.855572	-2.33457	0.16158	1.94969	0.00747211	-0.0186855	0.98881	NA	NA	-0.395108	0.775387	-0.911043	0.51618	-1.09512	0.41322	-2.64353	0.0835155	-0.384986	0.768196
YDL153C		0.24154	0.0125997	0.261029	0.000759362	0.0850021	0.280982	0.103953	0.410155	0.238406	0.00155903	0.353108	0.000765143	-0.0621813	0.567543	0.402466	1.5303e-09	0.43344	6.86833e-06	0.227424	0.00842087	0.261198	2.63863e-05
YDL154W		-0.233717	0.0413923	-0.21282	0.0506426	-0.304644	0.0564775	-0.0568515	0.689956	0.114049	0.31747	-0.0288428	0.868812	-0.0954791	0.521889	0.00391325	0.979935	-0.0545849	0.663301	0.412735	7.50764e-06	-0.670798	4.04198e-09
YDL155W		0.15873	0.0374214	0.0764637	0.39733	0.110244	0.219655	0.0269156	0.779851	0.0468337	0.621563	0.0995607	0.221344	-0.122755	0.117684	0.213861	0.00373763	-0.0735804	0.361959	0.28193	9.6595e-06	0.273955	2.3951e-05
YDL156W		-0.0127109	0.944394	0.413935	0.00105728	0.450932	0.00472985	-0.0432943	0.787771	0.205961	0.161376	0.21344	0.209508	-0.20175	0.129115	0.315836	0.0177868	0.0181508	0.933797	0.719377	2.45154e-10	0.274713	0.0198568
YDL157C		0.0794698	0.562986	-0.491274	1.16568e-06	0.0203621	0.896741	0.0243832	0.861479	-0.250157	0.0303641	-0.230061	0.0683266	0.228098	0.0458517	-0.176689	0.0879918	-0.163266	0.25029	-0.397092	3.34574e-05	-0.407777	0.000274217
YDL158C		NA	NA	1.01213	0.529571	0.867428	0.610244	1.19712	0.449713	NA	NA	NA	NA	NA	NA	NA	NA	NA	NA	NA	NA	NA	NA
YDL159W		0.27875	0.0217116	0.182007	0.10909	0.0862092	0.546529	0.2275	0.0452719	-0.0581897	0.674669	0.358315	0.00156974	-0.0797737	0.552063	0.326093	0.00219767	0.238634	0.021312	0.151106	0.191016	0.280201	0.00306451
YDL159W-A		NA	NA	NA	NA	NA	NA	3.04149	0.069653	NA	NA	NA	NA	NA	NA	NA	NA	NA	NA	NA	NA	NA	NA
YDL160C		-0.0669357	0.554651	0.153416	0.0998111	0.518023	2.35883e-09	-0.31021	0.00480943	-0.0161575	0.89913	0.4138	2.21852e-07	-0.376449	2.66765e-07	0.103591	0.201123	0.0350949	0.722018	0.469957	1.40423e-13	0.153565	0.0657566
YDL161W		0.0360406	0.753962	0.171742	0.0490717	0.0232638	0.884924	-0.0559386	0.688102	-0.00390332	0.976483	-0.0636339	0.545989	-0.418779	5.44115e-07	-0.295447	0.00106492	-0.277096	0.0059906	0.361788	3.03811e-05	0.0177182	0.852556
YDL164C		-0.201607	0.0166304	0.0397264	0.686473	0.297244	0.00180026	-0.0435391	0.608211	0.179257	0.0117634	0.0836216	0.305289	-0.255794	0.000192929	0.0683242	0.349996	-0.190752	0.0073856	0.417741	2.55993e-12	0.153298	0.00746251
YDL165W		0.0562152	0.715538	-0.404933	0.00234427	0.420426	0.00145449	-0.181061	0.2815	-0.0399241	0.809508	0.190808	0.211188	0.241814	0.0547018	0.233192	0.0506494	-0.0602815	0.729491	-0.108549	0.381456	-0.184218	0.141352
YDL166C		-0.0706838	0.492994	-0.309261	0.000734153	-0.211317	0.0282419	-0.156434	0.08889	0.0470369	0.661708	-0.0390958	0.734772	0.0865927	0.335736	0.00253307	0.984163	-0.092794	0.427234	-0.223447	0.00345087	-0.061064	0.542195
YDL167C		0.169427	0.0391384	0.327071	0.000338921	0.229249	0.0428511	0.191823	0.0760629	0.457127	9.03789e-09	0.516129	0.0008302	0.254527	0.00130954	0.799858	9.22825e-35	0.707816	9.97207e-13	0.386742	3.43105e-06	0.456917	3.79712e-12
YDL168W		-0.230421	0.0125997	-0.10799	0.190647	0.0790381	0.358533	0.183944	0.148489	0.176971	0.0218568	-0.409288	7.68555e-06	0.482128	1.18572e-11	-0.00205888	0.987874	0.0529045	0.622322	-0.260179	0.000184202	0.0730188	0.333257
YDL169C		0.124158	0.454777	0.272431	0.0698225	-0.350988	0.015967	0.0436938	0.831326	-0.533615	0.000121869	0.300575	0.173357	0.835445	8.88309e-06	-0.925839	2.15347e-09	0.0636444	0.697302	-0.557434	0.000130958	-0.0393508	0.799925
YDL170W		0.412653	8.19433e-08	0.155366	0.0596422	-0.0816632	0.455619	-0.0652624	0.683149	0.127044	0.160298	0.0793931	0.451697	0.716911	9.65725e-16	0.357488	1.21775e-05	0.529519	3.21247e-11	-0.0171534	0.862111	-0.0440041	0.659571
YDL171C		-0.156081	0.103983	0.367823	0.000115543	-0.0323643	0.864959	-0.00154665	0.991701	0.0809052	0.422081	-0.15835	0.0989768	-0.309583	0.00141503	0.162627	0.0221239	0.0502334	0.648219	0.489647	1.72412e-11	0.0566169	0.502766
YDL172C		1.27792	0.0099601	-0.234041	0.745194	-0.720804	0.383452	2.38389	3.36018e-09	-0.298123	0.69129	-0.489542	0.614553	-0.146173	0.851815	0.641582	0.272521	-0.0611536	0.940382	0.73815	0.147395	-0.203561	0.784947
YDL173W		0.348459	9.82901e-06	0.147792	0.0214094	0.712414	1.88851e-20	0.177177	0.0298512	0.0974193	0.209773	0.084531	0.450658	0.105268	0.172615	0.322006	0.000140783	0.322421	4.88741e-07	0.224999	0.000523536	0.183382	0.00347563
YDL174C		0.508057	1.05913e-16	0.0989049	0.20883	0.341254	3.84177e-11	-0.139728	0.0320069	0.0797759	0.163119	0.0323205	0.806419	0.0439197	0.583773	-0.0471807	0.515964	0.246551	1.44955e-06	-0.15773	0.00143774	0.0438819	0.399157
YDL175C		0.0306621	0.836307	0.113293	0.323093	0.0924658	0.458329	0.0725688	0.635101	0.262784	0.00653828	-0.0622303	0.690533	0.110918	0.388383	-0.130992	0.218821	-0.0595573	0.647716	-0.0670511	0.58112	-0.0639236	0.572435
YDL176W		0.107888	0.280011	0.331996	6.70289e-05	0.202793	0.0651135	0.201261	0.0289926	-0.000331226	0.997797	0.134619	0.242108	0.00496685	0.96621	0.364191	7.29129e-06	0.243729	0.0139909	0.460028	1.44695e-09	0.200791	0.0229867
YDL177C		0.343021	0.0147438	-0.0606694	0.696873	0.255173	0.0903905	0.37379	0.0124629	-0.0611032	0.717504	0.266533	0.0765886	0.0837579	0.593441	0.592129	1.62351e-06	0.152441	0.299263	0.215911	0.0879353	-0.118982	0.489762
YDL178W		-0.275808	0.000332926	0.239731	1.04972e-06	0.108695	0.310557	-0.0175703	0.828755	0.336351	2.05453e-08	-0.0867793	0.160575	-0.082025	0.221129	-0.268659	6.65713e-07	0.208712	0.000789463	-0.0447757	0.469213	0.116308	0.0379246
YDL179W		-0.405394	1.04651e-09	-0.07585	0.264089	0.250804	0.000302411	-0.0314714	0.696492	0.0418381	0.583915	-0.272087	0.000437448	-0.567657	2.95554e-14	-0.281636	5.78735e-05	-0.559142	2.90546e-15	-0.233042	0.000583865	0.360295	3.11548e-11
YDL180W		-0.107387	0.295271	0.107455	0.295635	0.188727	0.0771727	0.0552422	0.663396	0.0261475	0.813559	-0.174246	0.0719691	-0.356516	4.04608e-05	-0.214681	0.0134619	-0.15059	0.099184	0.0246766	0.792933	0.0830243	0.322867
YDL183C		-0.121765	0.46146	0.131522	0.363322	-0.584164	5.76285e-05	0.196524	0.151704	0.0571182	0.721528	-0.0853654	0.652829	0.118426	0.424604	-0.0850351	0.564874	-0.0921043	0.565415	-0.602613	8.63706e-06	-0.00602927	0.968148
YDL184C		-0.0645166	0.709961	-0.564749	2.34123e-05	-0.38212	0.0285453	-0.781532	1.39403e-05	-0.146891	0.319881	-0.213486	0.218624	0.429396	0.000416807	-0.250379	0.111647	0.0497113	0.814531	-0.51765	4.152e-05	-0.35065	0.00367213
YDL185W		-0.130076	0.158238	0.285836	0.000203795	0.0432828	0.63396	-0.187235	0.00186811	-0.157915	0.00685178	-0.323323	0.000763959	0.0281669	0.758923	-0.533938	1.13093e-16	-0.0480835	0.501084	0.237577	0.0132086	0.0951609	0.0515979
YDL186W		NA	NA	-0.590919	0.49904	-0.9698	0.310094	3.51958	4.67425e-11	-1.27855	0.203102	NA	NA	-0.72641	0.430144	0.268599	0.735532	-0.673538	0.501354	0.0315679	0.971255	-0.177594	0.837448
YDL187C		0.465768	0.487062	-0.0119378	0.989558	-0.0108837	0.99041	0.919797	0.0978499	-0.525947	0.516888	0.636899	0.355982	0.0872427	0.908308	0.395033	0.527092	0.828974	0.14213	0.594494	0.292269	-0.318707	0.671115
YDL188C		-0.080856	0.21375	0.0837746	0.139449	0.0866525	0.161329	-0.0883738	0.138357	0.00250769	0.974196	-0.04952	0.445546	-0.188384	0.00500914	-0.00780877	0.915625	-0.149904	0.00590037	-0.0507227	0.347052	0.0352197	0.493766
YDL189W		0.113922	0.13583	0.18977	0.0042229	-0.00576916	0.957276	-0.101646	0.205887	0.11656	0.106478	0.266628	0.00825335	0.123168	0.140483	0.403073	3.86191e-07	0.259038	0.000473825	0.160821	0.0174572	0.0658757	0.299964
YDL190C		0.0547621	0.489347	0.187494	0.00151823	0.128067	0.0355044	0.0899276	0.214553	0.0123185	0.889594	-0.0225301	0.804121	-0.134026	0.0533945	-0.134882	0.0348718	0.191195	0.00461822	0.293345	3.60371e-08	0.120708	0.0457912
YDL191W		-0.397852	0.000100363	-0.594361	4.09929e-10	-0.662444	2.5665e-09	-0.509685	0.000435501	-0.177286	0.0767727	-0.473339	5.69897e-06	0.304793	0.00151585	-0.299484	0.000372262	-0.40353	0.000375384	-0.757972	2.66741e-25	-0.494484	3.39105e-10
YDL192W		-0.158319	0.239523	-0.429897	0.000108319	-0.219654	0.18913	-0.589134	8.00146e-07	-0.163429	0.171889	-0.342338	0.00972416	0.0971498	0.479405	-0.266526	0.0272377	-0.389329	0.00391793	-0.314066	0.136996	-0.220258	0.0254022
YDL193W		-0.115571	0.340646	-0.26239	0.0653845	-0.40062	0.00153481	0.00347898	0.982365	-0.113051	0.31747	-0.288713	0.0463851	0.0980386	0.442295	-0.483412	1.32979e-05	-0.369265	0.00473939	-0.484613	1.39036e-05	-0.231062	0.0295489
YDL194W		0.195376	0.0497641	0.423883	2.22388e-05	-0.00932562	0.948791	0.282253	0.0194822	0.0403187	0.753717	0.240945	0.100721	0.419784	1.79198e-06	-0.173109	0.135987	0.00805807	0.956503	0.0418699	0.69226	-0.0841777	0.453732
YDL195W		-0.279586	0.00781066	0.255119	0.054131	-0.109069	0.412678	-0.165362	0.167376	0.101169	0.454831	-0.131164	0.235179	-0.381412	4.55381e-05	-0.19201	0.0704466	0.00927257	0.954298	0.360968	7.74155e-05	0.219553	0.0228618
YDL196W		NA	NA	1.15521	0.0773624	0.986532	0.152057	1.06283	0.1136	0.103807	0.919667	0.538841	0.524731	0.599771	0.424232	0.438637	0.590512	0.409744	0.603243	1.29506	0.0254713	0.261482	0.761208
YDL197C		-0.00995753	0.925385	0.143314	0.0769049	0.100685	0.353732	0.0459858	0.629398	-0.152972	0.0411319	-0.0350584	0.723394	0.0427099	0.622427	0.0920626	0.320021	-0.0769025	0.39368	0.269936	0.000140612	0.0396489	0.561362
YDL198C		-0.233368	0.00185601	-0.301953	0.000156543	-0.867504	2.70796e-21	-1.12658	9.59935e-23	0.00242355	0.983749	-0.435068	2.3309e-06	0.606522	1.8945e-06	-0.633014	3.3126e-18	-0.297616	0.00866494	-0.43563	3.37239e-09	-0.0925476	0.291322
YDL199C		0.159261	0.37959	0.0199084	0.924031	0.290985	0.0831467	-0.0234379	0.914594	-0.118878	0.522772	-0.0697301	0.798542	0.383548	0.0119512	-0.450787	0.0124256	0.327516	0.0435908	0.115861	0.505641	0.139257	0.389282
YDL200C		-0.164581	0.239594	-0.0656948	0.679789	0.00703792	0.965603	0.2582	0.151275	-0.0963021	0.532059	0.147901	0.328421	-0.482644	0.000673028	-0.158909	0.229557	0.357261	0.000920227	0.0428955	0.740456	0.0833288	0.50564
YDL201W		0.032573	0.789941	-0.0535346	0.61588	-0.034634	0.783892	-0.145389	0.14662	0.125423	0.183391	0.243249	0.0443127	0.109324	0.242594	0.402194	1.02515e-07	0.0882941	0.415076	0.0351732	0.691379	0.0197583	0.842763
YDL202W		-0.779856	1.38903e-10	0.305712	0.0078043	-0.329493	0.0559728	0.189512	0.292315	-0.141958	0.303981	-0.053192	0.76239	-0.439743	0.000691985	-0.459989	0.000118106	-0.396357	0.00105267	-0.0504218	0.699581	-0.235732	0.0517606
YDL203C		0.246961	0.000326627	0.222404	0.00158665	0.288452	0.000298544	-0.1325	0.226106	-0.0341085	0.719604	0.444676	0.000153029	-0.0729755	0.474473	0.473712	6.84215e-10	0.142879	0.105118	0.360156	2.53638e-07	0.2126	0.0119594
YDL205C		-0.0911678	0.292841	0.532335	2.62775e-15	0.224499	0.0146804	-0.112056	0.220932	0.235996	6.13698e-06	0.407087	0.000146405	-0.214039	0.000398501	0.455392	2.22963e-13	0.00407708	0.961469	-0.0118044	0.86706	0.0934263	0.0890755
YDL206W		-0.126172	0.175466	0.0739106	0.499528	-0.222648	0.0216689	0.192388	0.0554668	-0.247889	0.00279171	-0.496182	1.79617e-05	-0.238944	0.0036121	-0.404968	5.20791e-05	-0.0437554	0.683276	-0.251711	0.0011344	-0.0850041	0.304173
YDL207W		0.245165	0.00123008	0.0365639	0.638228	-0.0398108	0.649863	0.0217981	0.801021	0.00249768	0.979891	0.293934	0.00182728	-0.0784121	0.304824	0.315707	1.80874e-06	0.19806	0.025937	-0.0609588	0.51391	-0.0111468	0.893632
YDL208W		0.076375	0.481175	-0.237299	0.00201619	-0.0410059	0.747014	-0.220422	0.0279409	-0.0157571	0.892422	0.286142	0.0110802	0.353539	1.52863e-05	0.304979	4.14995e-05	0.115989	0.179014	-0.117733	0.0925835	-0.144131	0.0511925
YDL209C		0.267396	0.036316	0.241982	0.0640355	0.448288	0.000708112	0.286614	0.0155363	0.169001	0.158184	0.446288	0.0239955	0.261992	0.0876156	0.751853	1.55621e-13	0.44414	0.00019904	0.367958	0.000903244	0.368354	0.000891727
YDL211C		-0.104202	0.481175	0.298299	0.0201169	0.247554	0.0786062	0.400153	0.00404705	0.137996	0.301333	0.374422	0.0317709	-0.242667	0.107707	0.605459	6.08787e-08	0.231923	0.0437823	0.777055	7.95044e-14	0.595676	1.59107e-08
YDL212W		-0.0484363	0.602095	-0.408287	4.09331e-07	0.0151399	0.904375	-0.122815	0.169419	0.0626335	0.489919	-0.220462	0.0263373	0.0568468	0.570453	-0.101891	0.235935	-0.13824	0.145468	-0.0418099	0.66737	-0.197182	0.00141583
YDL213C		0.149064	0.0487075	0.0129114	0.883859	-0.134482	0.0638255	-0.0937966	0.37554	0.0565398	0.515378	0.201804	0.0481165	0.0967424	0.20201	0.409924	5.40294e-11	0.235689	0.00353167	-0.129437	0.035567	0.109347	0.120022
YDL214C		0.292189	0.172225	-0.0306911	0.912731	0.236006	0.337818	1.02978	3.99318e-09	0.178349	0.463008	0.343189	0.122709	0.861242	0.000405627	0.376541	0.0559206	0.835341	2.69601e-07	0.020059	0.931343	0.208906	0.306469
YDL215C		0.078606	0.423695	0.0963017	0.280003	0.24583	0.0146642	0.225165	0.0645462	-0.151165	0.0577374	0.0313008	0.858263	-0.0518638	0.616469	-0.0787397	0.467394	0.110233	0.300507	0.314283	0.00147274	0.0546224	0.50552
YDL216C		0.286307	0.0113251	-0.0847625	0.555317	-0.0927352	0.511841	-0.154846	0.24117	-0.198751	0.0926194	0.0500601	0.773011	-0.157948	0.232675	-0.404827	0.000557331	-0.299581	0.0266005	0.0106688	0.932451	-0.288336	0.0118693
YDL217C		-0.445047	2.00197e-06	0.0625781	0.518676	-0.154601	0.176734	-0.222508	0.0224413	-0.0969196	0.332198	-0.134555	0.258901	-0.0973298	0.319584	-0.0646386	0.537093	-0.052638	0.593596	-0.0808536	0.378959	-0.0139444	0.882057
YDL218W		-0.265029	0.509349	0.191189	0.571804	0.368246	0.421258	1.79069	3.11531e-17	0.163347	0.673762	0.0195302	0.968695	0.122325	0.727844	0.938032	0.000142123	-0.136112	0.707842	0.678848	0.0088697	-0.330267	0.352476
YDL219W		-0.051021	0.637246	-0.177518	0.0672445	-0.0328635	0.789397	-0.239003	0.0132464	-0.0514324	0.648614	-0.0533187	0.62614	0.187402	0.0314124	-0.0902219	0.360173	-0.0783463	0.505935	-0.140452	0.0934202	-0.0719034	0.420004
YDL220C		-0.0758758	0.561389	0.248033	0.0338957	0.100945	0.413439	0.033538	0.821424	0.208762	0.0494965	0.0641784	0.705534	-0.0369868	0.752498	0.272491	0.0036965	0.170884	0.197628	0.438964	2.83479e-05	0.171959	0.0769871
YDL221W		NA	NA	0.472414	0.669	0.263266	0.821586	0.84061	0.347216	0.766442	0.419993	NA	NA	0.489222	0.636473	0.070779	0.956753	0.920243	0.267777	1.32572	0.071927	0.539702	0.558091
YDL224C		0.0906864	0.406004	0.388879	3.43233e-06	0.455246	5.10292e-08	0.153398	0.111621	0.185236	0.0627561	0.200031	0.0991039	-0.260298	0.00111909	0.273594	0.000591944	0.226202	0.0187297	0.756352	5.58158e-28	0.38793	7.0175e-09
YDL225W		0.0940644	0.287676	0.222194	0.000711622	0.344586	4.26983e-05	0.0955963	0.311974	0.179658	0.00543291	0.155834	0.100542	-0.0815622	0.307008	0.030098	0.708898	0.157142	0.0504337	0.316515	5.18524e-07	0.266923	0.000218145
YDL226C		0.0212666	0.764912	-0.0714731	0.201801	-0.0441368	0.467193	-0.260636	2.10704e-05	0.105308	0.0653136	0.0367083	0.648443	0.0200962	0.787575	0.00209741	0.983207	-0.142334	0.011906	-0.0690766	0.174409	-0.0529732	0.269856
YDL228C		-0.335985	0.681168	0.00102456	0.999078	-2.19146	0.0115311	-1.21003	0.142479	-0.578118	0.383303	-0.670609	0.445055	-0.0141308	0.982897	-0.700638	0.283951	-0.80192	0.18479	-2.26432	0.00513954	0.289444	0.605248
YDL229W		-0.139024	0.0798755	-0.111097	0.258198	-0.260317	0.0352332	-0.686462	2.69589e-16	-0.0961193	0.225565	-0.0887213	0.432744	-0.122678	0.333685	-0.192555	0.00129078	-0.0153	0.909905	-0.141928	0.1792	-0.0390304	0.668098
YDL230W		0.223295	0.0062117	0.0143193	0.90683	-0.0321659	0.772552	0.16652	0.119762	-0.189858	0.0499643	0.210245	0.0738592	0.52929	4.50264e-10	0.00758548	0.956753	0.127418	0.123614	-0.372229	2.4259e-06	0.136953	0.0741353
YDL231C		-0.022375	0.782648	0.030755	0.753724	-0.00178525	0.986035	-0.172131	0.0583894	-0.134261	0.0208718	0.23148	0.000231011	-0.245043	0.00015047	0.167579	0.00360884	0.18992	0.0151779	0.127953	0.0347626	0.0416228	0.416146
YDL233W		0.133804	0.341882	-0.338048	0.00378215	-0.233533	0.0869936	-0.231694	0.0492372	-0.232404	0.0374135	-0.374754	0.0190292	-0.179943	0.091029	-0.499496	2.93169e-07	-0.37123	0.000680081	-0.444867	2.51246e-06	-0.161956	0.113779
YDL235C		-0.153401	0.0736605	-0.087702	0.282011	0.058237	0.603864	-0.088213	0.312832	-0.0319923	0.727438	-0.0469252	0.601155	-0.185989	0.0203689	-0.0298265	0.734675	-0.0494083	0.593596	-0.325096	7.15112e-07	0.06636	0.403366
YDL236W		0.129516	0.104765	-0.326309	0.000278625	-0.0986395	0.335779	-0.416098	6.61614e-05	-0.2867	6.34822e-05	0.0137825	0.90889	-0.36799	2.06053e-05	-0.0497242	0.585967	-0.164885	0.162087	-0.331127	2.5798e-05	-0.0711819	0.414418
YDL237W		-0.116905	0.127933	-0.140848	0.111387	0.075187	0.302075	-0.636529	6.96498e-09	-0.0959418	0.1503	-0.358691	8.10329e-05	0.113837	0.088353	-0.672316	8.51631e-17	-0.39118	1.33233e-09	-0.136348	0.0591927	-0.151432	0.00811546
YDL238C		-0.085306	0.544537	-0.124594	0.366293	-0.320711	0.0219728	-0.651072	2.68516e-05	-0.374377	0.00404379	-0.383071	0.016236	0.0458912	0.73664	-0.612041	5.92843e-07	-0.271044	0.0398105	-0.0217563	0.871577	-0.315795	0.00629981
YDL239C		-0.0802013	0.584388	0.305685	0.00238816	-0.0958606	0.432047	0.109913	0.334949	-0.0823701	0.487962	-0.296687	0.0259581	-0.0327684	0.795958	-0.316129	0.00229896	0.0308159	0.813752	0.506017	3.20689e-08	-0.188555	0.061859
YDL240W		0.231879	0.0165661	0.455191	5.22543e-05	0.74595	7.37862e-14	-0.25716	0.0433772	0.152271	0.225769	0.464372	0.000472782	-0.0318915	0.797442	0.61836	3.26912e-10	0.255141	0.0286129	1.06856	8.82317e-43	0.383071	1.36476e-05
YDL241W		0.701638	2.15791e-09	-0.758012	4.47392e-08	-0.991581	1.28913e-09	-0.847944	3.8854e-11	0.248288	0.0170962	0.114358	0.451794	0.120795	0.34542	0.438856	1.91574e-05	0.355121	0.000491123	0.146294	0.233887	-0.282219	0.0217533
YDL242W		NA	NA	0.928785	0.198701	-4.37203	0.00473078	1.21765	0.0929012	1.11956	0.106105	NA	NA	-0.489066	0.641756	-1.76142	0.1351	-0.554921	0.579384	-0.0839532	0.931488	-1.95097	0.101264
YDL244W		-0.234598	0.612388	-0.239795	0.550984	-0.931777	0.0261303	2.30235	2.31796e-16	0.0572602	0.889478	-0.116351	0.800344	1.09347	2.96442e-05	-0.678539	0.0726519	0.188341	0.591046	-0.582837	0.0865238	-0.718942	0.0306731
YDR001C		-0.0410819	0.575624	-0.055445	0.712812	0.0500523	0.68622	0.137947	0.163165	-0.614759	5.14921e-33	-0.393103	0.024443	-0.113086	0.174927	-1.08713	1.10662e-73	-0.464744	8.58061e-08	-0.621971	2.0489e-31	-0.139142	0.00630265
YDR002W		0.052033	0.642004	-0.247322	0.00572392	0.142137	0.210815	-0.294767	0.0122617	-0.0561635	0.581373	-0.0518936	0.646355	0.334969	0.000499757	-0.135504	0.0861532	0.00175158	0.989443	-0.113046	0.207905	-0.24203	0.000840323
YDR003W		-0.0119851	0.928376	-0.607921	1.06152e-08	0.255888	0.0418776	0.0334482	0.787771	-0.502324	4.34492e-11	-0.290039	0.0660244	-0.247061	0.00369814	-0.394107	0.000109272	-0.598838	4.57643e-12	-0.363762	1.79219e-06	-0.420352	1.28908e-09
YDR003W-A		0.420063	0.127014	-0.925619	0.0015352	0.69289	0.00885956	0.393067	0.192531	-0.257868	0.396473	0.0730179	0.84288	-0.0783295	0.808979	0.0502949	0.882735	-0.149503	0.665706	0.267965	0.317823	-0.209928	0.464589
YDR004W		0.0167736	0.854469	-0.260507	0.000908491	-0.199181	0.00508873	-0.115237	0.124671	-0.222328	0.000739711	0.0174692	0.859806	-0.185915	0.0214772	0.00361698	0.969925	-0.117545	0.125373	-0.188558	0.00506174	-0.0437083	0.50673
YDR005C		-0.142733	0.0723498	-0.471379	3.79822e-13	-0.272052	0.00144545	-0.679713	9.8137e-12	-0.212725	0.0059124	0.0535682	0.60883	-0.532757	2.89642e-17	-0.449655	6.55106e-12	-0.326555	1.8407e-07	-0.39654	7.50225e-11	-0.0307955	0.666119
YDR006C		0.218346	0.00738043	0.201553	0.0316309	0.281869	0.00226793	0.189075	0.0924248	0.104884	0.315752	0.463225	6.82602e-06	-0.212169	0.0200813	0.562865	1.98728e-15	0.567531	7.44674e-10	0.192027	0.027812	0.357023	3.10232e-07
YDR008C		-0.181684	0.784272	0.563999	0.216137	0.231655	0.702226	0.0504141	0.934176	0.108781	0.858352	-0.394979	0.582863	0.611033	0.202708	0.0118463	0.986172	0.354764	0.494263	1.56195	1.50773e-05	0.313925	0.567797
YDR009W		-0.134155	0.477938	0.288441	0.0495315	-0.706872	0.000360497	0.424702	0.00342119	0.360669	0.0103314	0.121088	0.537136	-0.0441635	0.815138	-0.0453634	0.80675	0.0711173	0.682621	-0.720591	1.56134e-05	-0.451054	0.00989713
YDR013W		-0.0293169	0.862648	-0.245541	0.0511818	0.163868	0.278409	0.133145	0.467785	0.196309	0.104765	-0.0043503	0.981149	0.26787	0.0289595	-0.115617	0.44638	-0.193477	0.158585	0.084687	0.553984	0.00576583	0.968357
YDR014W		0.118338	0.399648	0.149703	0.283891	-0.0678441	0.69583	-0.0343722	0.838642	0.109125	0.443005	0.0574803	0.723265	-0.236713	0.120541	0.329198	0.0128336	0.0333204	0.824157	0.18614	0.151715	-0.0717588	0.631796
YDR014W-A		0.103976	0.902768	-0.0764697	0.925353	-0.499913	0.544253	1.22937	0.0432376	0.228354	0.775395	-0.243	0.792259	1.26697	0.0255652	-0.206524	0.787283	0.380483	0.565892	-0.561602	0.43513	-0.903901	0.252099
YDR016C		0.161947	0.347707	-0.423856	0.0109234	-0.268456	0.16158	-0.660716	0.00302802	-0.144037	0.479393	-0.335924	0.125144	0.1724	0.330455	-0.556261	0.000769713	-0.666571	6.34801e-05	-0.340945	0.0510455	-0.361437	0.0449757
YDR017C		0.0828106	0.260868	0.0259109	0.765229	-0.071661	0.391248	-0.19023	0.0154885	0.0765483	0.406641	0.408737	3.83945e-05	-0.358794	1.698e-06	0.197327	0.00224559	0.103738	0.206682	0.167713	0.0078092	0.202232	0.00136647
YDR018C		0.239934	0.27495	-0.233517	0.30235	-0.193717	0.477443	0.731283	0.000266947	-0.674645	0.0015752	-0.175165	0.605147	0.927342	2.43856e-05	-1.024	1.12711e-05	-0.212204	0.366398	-0.912171	0.000352762	-0.319437	0.124208
YDR020C		-0.0884399	0.372211	-0.016594	0.912311	0.239	0.00864493	0.109916	0.312469	0.080535	0.395985	0.446194	0.00364779	0.0155588	0.900906	0.457141	4.95689e-09	0.115059	0.239566	0.313391	0.000424538	0.0701749	0.426945
YDR021W		0.190158	0.0278867	-0.0297155	0.806171	0.26389	0.00167527	0.448815	1.19956e-05	0.169853	0.0587178	0.421119	0.000580002	0.0459637	0.659944	0.551832	5.49301e-15	0.255148	0.0141626	0.172021	0.0469709	0.064215	0.419111
YDR022C		0.218246	0.1572	0.0381598	0.834434	-0.542708	0.0006176	0.278357	0.230502	-0.0786111	0.659396	0.0345173	0.87946	0.538823	1.96702e-05	-0.214551	0.215458	-0.493519	0.000806347	-0.0749681	0.622456	-0.256334	0.0700765
YDR023W		-0.00720104	0.942049	0.00159306	0.986951	0.0209033	0.822925	-0.428773	2.6657e-09	0.052156	0.396473	0.0365653	0.615205	0.00127375	0.986353	-0.0586487	0.378663	0.00264728	0.979649	-0.166535	0.00126802	0.0719789	0.150711
YDR024W		-0.154741	0.854904	-0.426612	0.543896	-1.53286	0.0582199	-0.929852	0.21369	-0.587813	0.428585	-0.10314	0.91955	-0.343384	0.637775	0.255912	0.690285	-0.607954	0.39032	-0.614795	0.369981	-1.85112	0.0197467
YDR025W		-0.00931911	0.953824	-0.3055	0.000590976	-0.328751	0.00169819	-0.451422	0.000196676	-0.0735551	0.558772	-0.0372497	0.78521	0.264993	0.0348996	0.0220632	0.861176	-0.191371	0.0546322	-0.407375	8.84006e-08	-0.176647	0.0321896
YDR026C		0.055657	0.529199	0.0455681	0.513181	-0.241046	0.000138418	0.0125571	0.888518	0.0595568	0.406404	0.213241	0.0133254	-0.18923	0.00296921	0.206648	0.00136447	0.0735977	0.38036	0.0954041	0.124649	-0.000774334	0.99077
YDR027C		0.00194168	0.98662	0.16232	0.0467162	-0.198277	0.0068647	-0.0490916	0.585269	0.0263246	0.776342	0.113152	0.217381	-0.193839	0.00499524	-0.0696976	0.349544	-0.135878	0.0882125	0.135081	0.040962	0.100024	0.212284
YDR028C		-0.0961573	0.337097	0.25855	0.00549212	0.00386934	0.973023	0.111232	0.190772	-0.0656487	0.500677	-0.0660557	0.481595	-0.252279	0.00266453	-0.0532544	0.528856	0.0927232	0.39368	0.302238	0.000203781	0.197733	0.0018219
YDR030C		-0.0568293	0.704269	-0.0725598	0.629259	-0.0403372	0.793903	0.227813	0.0657577	0.179554	0.107984	0.171652	0.322541	-0.151589	0.230247	-0.0795466	0.534233	0.171902	0.173832	-0.0049925	0.974791	-0.145017	0.1998
YDR031W		-0.367549	0.0158445	-0.33848	0.0332356	0.0795446	0.674777	-0.0597014	0.729935	-0.272419	0.0679789	-0.236966	0.29131	0.477597	8.31561e-05	-0.961898	2.96314e-09	-0.250725	0.0890839	-0.473373	0.000896707	-0.315595	0.0306731
YDR032C		-0.0905099	0.263424	0.0243938	0.7435	0.44689	3.17158e-11	0.300628	0.000156619	-0.0305317	0.741682	-0.217974	0.0255175	0.577437	8.90537e-20	-0.76918	2.69633e-34	-0.438975	1.58637e-12	-0.325873	6.90113e-08	-0.145256	0.017185
YDR033W		-0.22303	0.101603	0.556353	2.46976e-09	0.490806	0.00108647	-0.146308	0.108099	-0.0703358	0.405529	-0.51243	0.00626875	-0.0681266	0.710521	-0.611033	3.2485e-19	0.237674	0.0555733	0.0646818	0.614775	-0.597274	7.27139e-14
YDR034C		0.441095	2.03239e-13	0.216945	0.000403759	0.0648538	0.549231	-0.0580079	0.489824	0.282126	5.73843e-05	0.288876	0.00301588	-0.113343	0.115952	0.444694	3.71672e-15	0.340395	1.10874e-05	0.229855	0.00116811	0.0197511	0.784773
YDR034C-A		0.359087	0.307395	-1.02384	0.0034594	0.133639	0.731228	0.158134	0.661292	-0.246629	0.514991	0.0953163	0.819477	-0.707362	0.0626323	0.165933	0.630754	-0.635149	0.0599956	0.364766	0.206461	-0.38977	0.248714
YDR034W-B		0.134588	0.840358	-0.771998	0.135377	1.13583	0.00646154	1.07436	0.00961243	-0.816836	0.129395	-1.22845	0.0530572	2.11105	6.49937e-13	-0.622785	0.250194	0.304863	0.502031	-2.16	0.000821205	0.262653	0.575804
YDR035W		0.19546	2.59799e-05	-0.0340948	0.570322	-0.521188	5.6533e-12	-0.47551	4.46699e-07	0.407027	3.46573e-15	-0.327175	7.94814e-07	0.710523	1.40068e-07	0.0495105	0.28371	0.0979117	0.194989	-0.558781	1.26543e-34	-0.156142	0.00214276
YDR036C		-0.613677	1.79821e-19	0.329147	4.82792e-08	-0.27139	0.0159741	-0.200526	0.024231	-0.13253	0.0585486	-0.1766	0.031241	-0.254153	0.0015001	-0.40875	2.5386e-08	-0.341308	6.7737e-07	0.0640997	0.334121	0.0250657	0.779723
YDR037W		0.147527	0.0153714	-0.212503	0.000144062	-0.254405	0.000268056	-0.246832	4.41247e-05	0.115625	0.0211518	-0.143472	0.045643	0.252815	0.00783204	-0.00514392	0.945616	0.432131	1.03078e-07	-0.267462	0.000302452	0.0686979	0.208692
YDR041W		-0.505502	1.83838e-09	0.172566	0.0155816	-0.0306708	0.791885	-0.161196	0.0682766	-0.185669	0.0215115	0.0421273	0.718958	-0.355797	2.4639e-06	-0.550487	1.80446e-13	-0.560304	1.54776e-14	0.129316	0.104576	-0.182183	0.00846316
YDR042C		0.00633187	0.989181	-0.12898	0.758765	0.546683	0.158026	1.77535	1.91463e-17	0.0701609	0.85302	0.364849	0.268587	-0.563689	0.106766	0.874339	0.000369192	0.0576146	0.878712	0.165819	0.600079	-0.155033	0.644987
YDR044W		-0.446456	5.34966e-11	0.0205902	0.961279	-0.131247	0.406014	0.437032	7.49467e-05	-0.0898156	0.273257	0.235418	0.00285885	1.42398	3.24371e-57	-0.530447	5.9738e-12	-0.218478	0.00193221	-0.397319	1.20451e-06	0.0080364	0.931044
YDR045C		0.0781027	0.457101	-0.338954	9.14227e-05	-0.070947	0.543836	0.197456	0.0512053	-0.068169	0.517537	0.0372568	0.744095	0.323809	2.3903e-05	0.231935	0.0116093	0.0840551	0.410133	-0.392	3.1741e-06	-0.219487	0.00935003
YDR046C		-0.266736	3.13337e-06	0.0566854	0.425092	0.0269438	0.679428	-0.499048	1.7888e-10	-0.421173	6.0286e-15	-0.415262	1.70828e-07	-0.503428	1.74779e-07	0.00730676	0.922271	0.0286601	0.768138	-0.775403	1.42237e-49	-0.52097	6.71669e-34
YDR047W		-0.0459837	0.602753	-0.0421255	0.672682	-0.209644	0.0339125	-0.22467	0.0102166	-0.0938768	0.269311	-0.0646868	0.597213	-0.032425	0.750337	-0.226274	0.000669366	-0.0617442	0.586831	-0.303018	0.000352631	-0.272994	8.49153e-05
YDR048C		NA	NA	-0.979369	0.384166	-0.219319	0.863492	1.17641	0.139623	-0.729194	0.52556	NA	NA	1.12833	0.164174	-1.45718	0.227455	-0.238914	0.825437	-1.7508	0.164497	-0.935354	0.380952
YDR049W		0.147364	0.0593731	0.143167	0.0214433	0.121128	0.148402	0.0542214	0.478108	0.0706499	0.359339	0.246085	0.000564792	0.0938882	0.205483	0.357523	1.48398e-09	0.240058	0.00018139	-0.00927875	0.904442	0.106081	0.0520227
YDR050C		0.0983703	0.407942	-0.396911	0.00314819	-0.359426	0.00812372	-0.727013	2.90367e-10	-0.0938601	0.5131	-0.101211	0.574149	0.481523	4.07185e-05	-0.222936	0.0265428	-0.253501	0.0450683	-0.404114	0.00141811	-0.452926	1.81388e-06
YDR051C		0.232549	0.00851664	-0.100689	0.216349	0.0979021	0.142176	-0.0907232	0.186739	0.0618622	0.34499	0.276977	0.000720106	0.0657307	0.344058	0.140631	0.0224151	0.136523	0.0794127	-0.163392	0.00368526	-0.106971	0.050037
YDR052C		0.132116	0.273627	0.299087	0.00397527	0.192678	0.144463	0.292966	0.00317587	0.103293	0.396473	0.445379	0.00253895	-0.136034	0.285537	0.540022	6.16499e-10	0.165864	0.265889	0.212054	0.0719985	0.321891	0.000207392
YDR054C		0.141035	0.0165401	0.0224232	0.735295	0.271988	0.00257131	0.160384	0.0870611	-0.0067065	0.943504	0.267224	0.000395541	-0.16152	0.00923055	0.167499	0.00389039	0.0583704	0.376489	-0.0586101	0.382858	0.162524	0.000650874
YDR055W		-0.400556	2.69597e-08	0.838469	1.2044e-18	0.520818	2.18721e-05	0.421378	2.94564e-09	0.293602	5.6155e-07	-0.849008	1.69833e-29	-0.246463	0.031841	-0.674012	1.31609e-14	0.0722024	0.360864	0.22889	0.000255496	0.53264	8.18558e-18
YDR056C		0.0382314	0.636822	-0.274394	0.000704379	0.255335	3.64829e-05	-0.0721675	0.440548	-0.0229681	0.831136	-0.103104	0.239387	0.29782	5.09294e-06	-0.138562	0.0479392	-0.0426161	0.698753	-0.33793	4.11286e-09	-0.302245	1.79319e-08
YDR057W		0.0647768	0.53426	0.197868	0.0158037	0.411656	6.29162e-06	-0.131927	0.155514	0.0782581	0.410967	0.0278789	0.823107	-0.0354542	0.736846	0.0449597	0.600227	0.105617	0.330831	0.262608	0.000674242	0.0452974	0.650559
YDR058C		0.723841	2.57255e-08	0.424772	0.00200423	0.797866	3.03566e-09	0.397816	0.0286724	0.333582	0.0225311	0.404507	0.0103111	0.498192	0.000702471	0.223287	0.204985	0.696805	2.32596e-07	-0.0895765	0.601852	-0.532564	0.000996786
YDR059C		0.101057	0.501849	-0.497779	4.68763e-05	0.122206	0.462292	0.544857	4.43799e-05	0.037459	0.815946	-0.115066	0.548227	0.0248652	0.876547	-0.309009	0.0281799	0.341509	0.0110917	-0.396382	0.00208154	-0.0724417	0.585351
YDR060W		-0.0536381	0.589267	0.26423	0.00149009	0.0993986	0.176383	-0.00310264	0.981259	0.316629	0.000416707	0.344261	0.00704298	-0.0587274	0.52706	0.474385	5.65816e-14	0.399153	1.57194e-06	0.385703	1.03217e-07	0.294557	3.57845e-06
YDR061W		-0.352566	1.77124e-07	0.142243	0.0194426	-0.322934	0.0115602	0.0668739	0.448457	-0.128979	0.0513546	-0.385623	6.38521e-09	-0.169527	0.0113347	-0.330325	4.58937e-07	-0.237402	0.000329588	-0.0994887	0.138024	-0.111937	0.074968
YDR062W		-0.0458127	0.668325	0.172236	0.0052055	0.140429	0.0199053	-0.0143888	0.8573	0.121265	0.0568933	-0.113779	0.150675	-0.135629	0.019393	0.136261	0.0553213	0.0876558	0.126485	-0.00766629	0.904706	0.145001	0.0145497
YDR063W		-0.00275525	0.985509	-0.301621	0.00144155	-0.011226	0.939495	0.019773	0.892857	-0.160783	0.10365	-0.220257	0.110629	0.202819	0.0408912	-0.50329	3.68035e-07	-0.374473	0.00303327	-0.428552	1.40137e-06	-0.213685	0.00628064
YDR064W		-0.0013793	0.993983	-0.528155	6.10358e-07	-0.267208	0.0655893	-0.64543	4.74308e-07	-0.209581	0.0690295	-0.198275	0.143781	0.142109	0.314391	-0.172166	0.0787078	-0.28138	0.0373423	-0.460139	1.57652e-05	-0.223751	0.0404935
YDR065W		0.057686	0.657642	-0.0438119	0.699165	0.0194611	0.880235	0.22431	0.0218129	0.0119049	0.930276	0.152974	0.319214	0.0178416	0.89368	0.376261	1.51079e-05	0.05397	0.65188	0.108134	0.250694	0.0394923	0.726709
YDR066C		-0.319723	0.0660805	-0.588424	0.000842494	-0.955237	1.00719e-07	0.00846917	0.96771	-0.0928406	0.610548	-0.00965078	0.969097	-0.418854	0.0161561	-0.12727	0.489145	-0.281326	0.0800785	-0.405507	0.0129366	-0.66022	2.05032e-05
YDR067C		0.216916	0.0508844	-0.125411	0.183315	0.0498709	0.632963	-0.0558858	0.608472	0.0390314	0.713199	0.263894	0.00493417	0.14189	0.135306	0.063947	0.531804	-0.137284	0.150757	-0.119389	0.228215	0.0096179	0.930279
YDR068W		0.341045	6.4518e-05	0.210402	0.00161287	0.318578	0.000113545	0.0857905	0.38542	-0.0225319	0.788517	0.176011	0.0154561	0.00329422	0.977181	0.239151	0.00470944	0.245622	0.00112436	0.16138	0.0161944	0.118577	0.0642059
YDR069C		-0.0834191	0.469366	0.270252	0.0221263	-0.0950447	0.423577	0.134499	0.257511	-0.0894749	0.426652	0.00423984	0.981082	0.0222966	0.855603	-0.118566	0.265911	-0.136651	0.26021	0.084699	0.384775	-0.0843749	0.416388
YDR071C		0.0644448	0.518592	-0.248981	0.000976557	0.00328674	0.974839	-0.0587441	0.576938	-0.179769	0.0368943	-0.0420178	0.641448	0.121512	0.100421	0.0497131	0.528856	-0.11099	0.1952	-0.387434	7.69903e-10	-0.270991	4.62217e-06
YDR072C		0.256843	2.7747e-05	0.256304	2.02032e-05	0.37104	1.09883e-05	0.0258027	0.887593	0.298242	3.85373e-09	0.0960282	0.139218	-0.370642	7.96726e-09	0.494039	1.61246e-14	0.143639	0.0896815	-0.0481783	0.51971	0.359379	5.23527e-10
YDR073W		0.30161	0.00150398	0.0836645	0.365287	0.405495	2.53847e-07	0.363185	5.16976e-05	-0.0881899	0.480212	-0.0189179	0.896607	-0.24798	0.0199542	0.35369	1.1547e-05	-0.211574	0.0312225	0.093609	0.279718	-0.022946	0.826891
YDR075W		0.0801198	0.413694	0.191965	0.116089	0.537168	8.28484e-07	-0.160024	0.0870272	0.207022	0.00781712	0.772799	9.90317e-10	-0.0928233	0.329953	0.709257	9.33924e-22	0.127245	0.240956	0.644658	2.87829e-16	0.102916	0.216579
YDR076W		-0.127809	0.481789	0.061532	0.754614	0.00785907	0.971185	0.0369107	0.853982	0.135447	0.379993	0.0635928	0.727747	-0.178688	0.240821	0.0338442	0.832416	0.171348	0.272633	0.442632	0.000234368	0.220611	0.133149
YDR077W		-0.167873	0.144861	0.704853	2.7366e-11	0.505752	2.26564e-05	1.20966	1.10983e-14	0.527615	8.00618e-06	-0.962741	1.21357e-21	-0.327779	0.00561963	0.00752509	0.976703	0.313099	0.00801269	0.246727	0.0668311	0.773522	2.81394e-15
YDR078C		-0.156116	0.485869	-0.419374	0.039349	-0.338022	0.0890019	-0.729684	0.00323669	-0.258866	0.175729	-0.00143387	0.995706	0.519481	0.0010826	-0.259104	0.201006	-0.319504	0.0916391	0.559772	0.000566016	-0.660867	0.000131298
YDR079C-A		-0.434783	0.279706	-0.180791	0.634595	-0.415272	0.260517	-0.761697	0.037232	-0.341128	0.328381	-0.411349	0.311349	0.38364	0.255683	-0.595949	0.081996	-0.254846	0.511657	-0.772339	0.0281223	-1.01556	0.00682741
YDR079W		-0.294959	0.00427433	0.104627	0.342881	0.109582	0.359301	-0.0212969	0.900208	-0.153041	0.213123	-0.136998	0.404629	0.0623036	0.622809	-0.420312	7.62499e-05	-0.457828	3.13664e-05	-0.200816	0.0504237	-0.246589	0.0229867
YDR080W		0.0103458	0.934183	0.409472	4.06037e-07	0.00863306	0.952456	-0.208487	0.0620357	0.199807	0.0429871	-0.155053	0.139218	0.145544	0.156304	-0.106169	0.233221	0.209451	0.0317997	0.259144	0.00159821	0.180213	0.0524897
YDR081C		0.192539	0.0313824	0.399314	6.10358e-07	0.308837	0.000388534	0.211346	0.021364	0.282543	9.53477e-05	0.344362	0.000369818	-0.0997861	0.255102	0.404621	3.72872e-09	0.365423	4.09657e-05	0.433046	4.72442e-10	0.25016	0.000422639
YDR082W		0.391498	7.35732e-07	-0.00835408	0.949626	0.147579	0.128973	0.216423	0.0143952	0.00386521	0.975878	0.286593	0.00747241	0.307367	0.000137525	0.322806	0.000122754	0.0907032	0.388213	0.257946	0.00165795	-0.176246	0.0514827
YDR083W		0.137884	0.067703	0.0896281	0.253207	-0.0150073	0.879803	-0.101416	0.31947	0.13015	0.0960209	0.530562	2.23665e-07	9.82755e-05	0.999322	0.535069	1.19215e-18	0.213014	0.0274978	0.0315124	0.682334	0.188843	0.00168678
YDR084C		0.0778716	0.49111	-0.0472606	0.661849	0.228003	0.0166758	-0.0584586	0.702276	-0.0537243	0.610548	-0.242109	0.0334404	0.103797	0.296946	-0.387384	6.96415e-05	-0.192086	0.0369459	-0.160015	0.100787	-0.0672477	0.468153
YDR085C		-0.149258	0.129321	-0.00850855	0.95246	0.188701	0.0542411	0.466738	0.00735294	-0.525314	1.57433e-12	-0.902712	1.88661e-11	-0.245542	0.0130345	-0.368318	7.2967e-07	-0.569574	4.57124e-10	-0.427824	7.45197e-10	0.148649	0.0321797
YDR086C		-0.0560178	0.577915	-0.284923	0.000309195	-0.0156987	0.863492	0.00138127	0.993234	-0.0687641	0.421505	-0.0956142	0.250612	0.0752582	0.324376	0.0339447	0.673352	-0.164444	0.0639456	-0.164542	0.0134659	-0.0616036	0.34747
YDR087C		0.116391	0.123888	-0.179142	0.0158662	-0.183893	0.0450708	-0.337782	0.000159755	0.0891402	0.203102	0.433448	5.47263e-08	0.0123405	0.882115	0.361247	1.38382e-09	-0.0867282	0.45374	-0.161408	0.0082511	-0.104093	0.125593
YDR088C		0.315704	0.00240335	0.176385	0.0704572	0.188832	0.0988335	-0.0405366	0.721319	0.139185	0.122695	0.510043	1.37184e-05	-0.205885	0.0543227	0.421015	2.70629e-08	0.203115	0.018594	-0.0422908	0.651191	0.0173947	0.87026
YDR089W		-0.285474	8.55141e-06	-0.289962	4.30526e-05	0.405776	2.04514e-08	-0.409086	1.43802e-06	-0.128029	0.105526	-0.0829833	0.432744	-0.543101	1.55594e-15	-0.488757	2.35565e-14	-0.5659	2.39986e-16	0.0445567	0.632566	0.180141	0.0133527
YDR090C		-0.130853	0.246112	-0.0122836	0.920402	-0.220579	0.0689078	-0.390081	0.000790344	-0.0354554	0.768402	0.0864034	0.530479	-0.25227	0.0191479	-0.126785	0.206637	-0.0467557	0.7057	0.141479	0.2392	0.097468	0.31014
YDR091C		-0.330288	4.85151e-05	0.203637	0.00281158	-0.0791936	0.412678	-0.246608	0.00435959	0.22963	3.12088e-06	0.174577	0.0287664	-0.12203	0.0844344	-0.0187043	0.847083	0.161379	0.0101732	0.128804	0.0332836	0.295147	9.11349e-10
YDR092W		0.126248	0.349523	-0.0850385	0.389029	0.0583042	0.631466	-0.117248	0.299821	-0.114943	0.382648	-0.151451	0.233097	0.482524	2.77467e-08	-0.132746	0.265294	0.181285	0.137547	-0.020067	0.830885	-0.175577	0.055632
YDR093W		-0.00871866	0.936964	0.131108	0.0680581	-0.0437917	0.577062	-0.165543	0.0205904	0.164543	0.067215	0.0175995	0.875051	-0.244459	0.00291868	0.200921	0.000794203	0.209139	0.0159794	0.193789	0.00091337	0.176065	0.00189616
YDR094W		-0.0288376	0.920797	-0.409709	0.0180441	-0.267734	0.483938	-0.101368	0.710113	-0.325048	0.144503	0.0391265	0.868812	-0.570294	0.00366516	0.383322	0.0844264	-0.0757821	0.769637	-0.240839	0.156998	-0.0970075	0.689287
YDR096W		0.0207739	0.879633	-0.107807	0.454914	-0.231148	0.0769052	0.147683	0.297976	-0.121882	0.319626	0.177302	0.325961	-0.531228	2.302e-07	-0.563997	9.42016e-09	-0.30753	0.0125585	-0.337266	0.000327685	-0.282645	0.00760072
YDR097C		-0.00821191	0.947179	0.334077	0.000110884	0.211174	0.0124354	0.059085	0.567184	0.15499	0.144503	0.0378861	0.765981	-0.0893873	0.379177	0.156718	0.0382724	0.191922	0.0243297	0.508649	8.23995e-10	0.361217	3.10271e-07
YDR098C		0.0952515	0.165479	-0.0557952	0.390895	0.0410597	0.637666	-0.088306	0.323714	0.0600821	0.464364	0.0355937	0.630784	0.288236	7.56704e-08	-0.106205	0.0954691	-0.0177356	0.851206	-0.112298	0.0370794	-0.0652673	0.284134
YDR099W		-0.0365868	0.633156	-0.0146833	0.813173	0.143235	0.00814458	0.104218	0.100696	-0.0998122	0.0327022	-0.153186	0.00116962	-0.0797111	0.139984	-0.257978	2.63336e-07	0.0153307	0.824631	0.0964498	0.0315454	0.0179567	0.717474
YDR100W		0.127617	0.380437	-0.0655104	0.727635	0.996087	4.03377e-22	-0.0664548	0.722984	-0.151289	0.258347	0.171259	0.295673	0.226998	0.058709	-0.191821	0.169334	-0.12697	0.367717	0.502126	8.80163e-07	-0.207341	0.0709505
YDR101C		-0.194009	0.0372361	0.100761	0.176022	0.0454309	0.676605	-0.209744	0.0728981	0.276947	7.91586e-07	0.182576	0.104246	0.0581591	0.44698	0.299296	2.06377e-05	0.242919	0.00400812	0.25279	1.37366e-06	0.343775	1.07758e-13
YDR102C		NA	NA	NA	NA	2.69231	0.113387	2.04607	0.273562	3.07759	0.0370028	NA	NA	NA	NA	NA	NA	NA	NA	4.7209	5.37244e-05	NA	NA
YDR105C		-0.133524	0.0753716	0.270893	7.72934e-05	0.196671	0.0015813	-0.0979608	0.323404	0.139777	0.0218825	-0.298566	4.44094e-06	0.146393	0.0362838	-0.254345	5.81322e-05	0.0747081	0.355261	0.245031	0.000937347	0.093005	0.160483
YDR106W		-0.469041	0.293002	0.639001	0.0542402	0.815937	0.0094631	0.393977	0.271872	0.329002	0.341195	-0.230747	0.627869	0.0701262	0.86806	0.563871	0.0784312	0.352506	0.328714	0.446758	0.172348	0.186587	0.603591
YDR107C		0.184978	0.0832923	0.35538	0.000224883	0.40873	0.00053792	-0.669462	1.34418e-07	-0.452965	9.23369e-06	-0.0395349	0.800248	0.113128	0.317578	-0.385585	0.000111068	-0.442534	1.32152e-05	0.704144	2.17053e-15	0.267213	0.00214576
YDR108W		-0.0678426	0.549715	0.117764	0.176606	0.0968446	0.267163	0.173645	0.0504802	0.136616	0.0939266	-0.0906304	0.387955	-0.0474261	0.638586	0.0921633	0.27444	0.163948	0.0588288	0.257545	0.000436256	0.123681	0.09773
YDR109C		0.279348	0.017454	0.213739	0.0943175	0.243496	0.0279027	0.127441	0.366157	-0.0542498	0.712087	-0.231337	0.0718368	0.134222	0.287045	0.244966	0.0252788	-0.0225228	0.872481	0.199296	0.0730225	0.0482122	0.702933
YDR110W		0.164862	0.12347	0.0141459	0.914674	0.0641728	0.461223	-0.211701	0.0675841	0.354948	4.55015e-07	0.212264	0.0263759	-0.0497237	0.580087	0.428367	1.61041e-10	0.145541	0.12042	0.297382	3.67478e-06	0.154861	0.0250341
YDR111C		0.639322	3.68897e-30	-0.109915	0.232279	-0.0554612	0.81476	-0.17727	0.203357	0.0339058	0.662038	0.340561	0.00624718	-0.109218	0.151058	1.18689	2.11778e-81	0.558237	1.42627e-12	0.376773	3.80703e-11	0.0548018	0.352959
YDR113C		-0.0188971	0.887613	-0.151431	0.0810784	0.11541	0.224812	-0.215412	0.00933694	-0.139174	0.096299	0.227081	0.00715983	-0.328045	3.61182e-05	0.0510846	0.615216	-0.410343	2.83162e-06	0.269873	0.000229735	-0.0695519	0.453983
YDR114C		NA	NA	NA	NA	NA	NA	1.09431	0.408022	NA	NA	NA	NA	NA	NA	NA	NA	NA	NA	NA	NA	NA	NA
YDR115W		-0.485807	0.000356616	0.15402	0.206193	-0.221512	0.131513	0.202007	0.138156	-0.0383702	0.815946	-0.340562	0.00774878	0.0719018	0.602931	-0.710478	4.45347e-07	-0.788601	3.30447e-11	-0.238826	0.0399825	-0.328533	0.00377508
YDR116C		-0.772985	1.0623e-29	0.456803	7.04633e-15	-0.383724	1.45358e-05	0.0547513	0.713628	-0.046314	0.613364	-0.137618	0.125592	-0.181498	0.0375521	-0.612694	5.48961e-21	-0.63259	1.00442e-26	-0.000851409	0.991304	-0.150226	0.0102994
YDR117C		-0.122345	0.142432	0.112862	0.0777899	0.00470091	0.963012	-0.209609	0.00298095	0.0618631	0.413895	0.000362172	0.997186	-0.189102	0.00333127	-0.187722	0.00330679	-0.0331481	0.689701	-0.0374826	0.603685	0.113606	0.0437457
YDR118W		-0.138945	0.15131	0.332167	5.1476e-06	0.247923	0.00153645	0.152566	0.0843232	0.213637	0.00400124	-0.0633339	0.530839	-0.08349	0.373939	-0.0966191	0.280684	-0.0694942	0.482006	0.214062	0.00469035	0.12227	0.169198
YDR118W-A		0.265312	0.685019	0.426561	0.415559	0.361583	0.536167	0.590223	0.260663	0.429989	0.395985	0.135143	0.864762	0.455882	0.381363	0.282398	0.582419	-0.212947	0.728511	0.414449	0.386267	0.448535	0.396453
YDR119W		-0.346788	4.73313e-05	0.235286	3.66156e-07	0.0138111	0.850572	-0.383814	4.09094e-06	-0.147663	0.000823247	-0.238322	6.29571e-06	-0.233604	2.10739e-05	-0.287048	5.93281e-06	0.076354	0.104972	0.237721	0.00190295	0.17629	3.21252e-06
YDR119W-A		0.188135	0.363958	0.263186	0.197265	0.0144234	0.967674	0.731018	0.0882846	0.101972	0.711347	0.225809	0.765956	-0.489128	0.013689	-3.04795	5.51177e-39	-2.10909	1.49648e-23	-1.26548	0.00244565	-0.354007	0.0511925
YDR120C		0.113832	0.181805	0.225006	0.00420371	-0.00234178	0.98154	-0.255869	0.0384108	0.350535	7.24034e-08	0.557429	2.12426e-08	0.115645	0.0964306	0.490703	6.82298e-12	0.349123	5.43199e-05	0.336785	5.82117e-07	0.341906	1.57063e-07
YDR121W		0.301165	3.95518e-05	-0.223591	0.0126052	0.093983	0.277082	0.0191817	0.841081	0.062052	0.444141	0.139316	0.083708	0.122352	0.111202	0.345221	7.96957e-07	0.0598442	0.492201	-0.0937657	0.243921	-0.154134	0.0209426
YDR122W		0.0405286	0.66409	0.143105	0.0306684	0.0351611	0.660208	0.018667	0.872631	-0.19076	0.00368773	-0.0963676	0.36915	-0.299992	3.03676e-05	-0.492134	1.66266e-13	-0.207546	0.0119746	0.386308	1.02258e-14	-0.0855131	0.125446
YDR125C		0.0270557	0.870019	0.0162441	0.916635	-0.332311	0.0141303	-0.196103	0.159586	-0.132036	0.326679	0.0188856	0.921246	0.0764683	0.61147	-0.258706	0.0417709	-0.172035	0.264314	-0.141418	0.272407	-0.606701	2.16286e-05
YDR126W		0.518966	0.000275651	0.458937	0.00130646	0.297259	0.068932	1.04779	5.0479e-15	0.248544	0.115311	0.130896	0.510208	0.577488	5.85838e-05	0.257233	0.0938896	0.714385	1.57156e-07	0.282208	0.076171	0.393444	0.0115631
YDR127W		-0.12589	0.0587434	0.176232	0.0205035	-0.377441	6.15896e-05	-0.492173	3.69732e-07	0.259292	0.000619993	-0.569495	1.72617e-13	0.00291882	0.978857	-0.200304	9.25672e-05	0.138236	0.00830387	0.035195	0.528918	-0.0199452	0.775991
YDR128W		0.0181245	0.839584	0.213745	0.00328766	-0.023067	0.877069	0.0164973	0.846311	0.0642419	0.444768	0.147968	0.0863865	-0.0176852	0.844819	0.312842	1.48634e-07	0.359456	5.41433e-06	0.436203	9.8179e-16	0.125968	0.122069
YDR129C		0.0505385	0.415192	-0.164336	0.0261437	0.144258	0.0683256	-0.428822	7.09788e-05	-0.0743615	0.235338	-0.15776	0.132603	-0.260225	0.000576329	-0.69285	2.05206e-30	-0.406376	4.57654e-13	-0.191628	2.02673e-05	-0.0906579	0.0621926
YDR130C		0.165483	0.0480363	-0.214561	0.00857089	0.0412373	0.819536	-0.227861	0.016845	-0.203302	0.0154596	0.0887436	0.395912	-0.0599038	0.557301	-0.109916	0.254017	-0.218468	0.00847141	0.275153	0.000180179	-0.156593	0.0415224
YDR131C		0.104888	0.354396	0.08747	0.463309	-0.152975	0.237087	0.465999	3.15066e-07	0.169146	0.101661	0.00633307	0.968172	0.00942553	0.940263	-0.0735967	0.504835	0.153694	0.186628	-0.0167648	0.889893	-0.00327307	0.977387
YDR132C		-0.102402	0.347317	-0.234064	0.0142666	-0.348209	9.28698e-05	-0.141397	0.233777	-0.00821174	0.951025	-0.101	0.445546	-0.3533	0.000151524	-0.47537	2.17695e-07	-0.504126	9.28426e-09	-0.172425	0.0637803	-0.26948	0.00138839
YDR133C		0.0130084	0.909157	-0.041648	0.649457	0.570123	1.39071e-05	0.823377	2.01682e-34	-0.139001	0.225757	0.0706435	0.667087	0.198093	0.207185	-0.64832	1.879e-09	0.0510843	0.73406	0.580182	7.03503e-16	-0.405858	6.58002e-06
YDR135C		-0.45296	1.95288e-06	0.139337	0.135146	-0.0639737	0.528595	0.169309	0.127393	0.187644	0.0720948	-0.618621	2.93502e-11	-0.155583	0.163491	-0.124473	0.116952	0.267809	0.00667207	0.266095	0.000262128	0.172341	0.0412633
YDR136C		NA	NA	0.406185	0.754899	-0.30201	0.857885	0.707751	0.562532	0.410679	0.758281	NA	NA	-0.496205	0.744097	-0.0324417	0.983949	-0.163171	0.907816	-1.80424	0.294847	-0.429421	0.759844
YDR137W		0.0905188	0.248433	0.145463	0.0170786	0.0105485	0.904672	-0.122355	0.183209	0.0148462	0.870283	0.183333	0.00514706	0.0147186	0.857898	0.0137858	0.867869	0.0440954	0.625791	0.219856	0.00679957	0.0297989	0.638429
YDR138W		0.112176	0.311328	0.390574	3.8431e-05	0.138181	0.25631	0.063195	0.597132	0.20238	0.0746947	0.0614506	0.66274	-0.131491	0.252338	0.217093	0.0168064	0.230818	0.0569327	0.322	0.00115269	0.363943	3.00418e-05
YDR139C		0.17493	0.251891	-0.453241	3.59337e-05	-0.0452988	0.783265	-0.0597393	0.713859	-0.304307	0.00480138	-0.0277468	0.877708	0.388033	0.000235059	0.0609139	0.641237	-0.114907	0.452031	-0.276004	0.00675096	-0.399671	1.49888e-05
YDR140W		-0.0493009	0.719774	-0.54202	9.07192e-08	-0.100274	0.310665	-0.104086	0.384772	-0.0575628	0.551106	0.0475353	0.673249	0.0611457	0.530439	0.255641	0.00101141	-0.100602	0.315101	-0.0434857	0.635898	-0.0780981	0.35197
YDR141C		-0.0448157	0.672361	0.252567	0.0106637	0.0205448	0.862107	-0.174595	0.10286	-0.00283917	0.984713	-0.153922	0.221344	-0.298499	0.00393262	-0.0918605	0.287603	0.0905346	0.45037	0.242428	0.00151121	0.157079	0.105623
YDR142C		0.0455511	0.760376	-0.0449114	0.645787	-0.173996	0.188805	0.162507	0.0959752	0.0702222	0.452137	0.149173	0.114995	-0.0758349	0.423779	0.20681	0.00835465	0.118807	0.26929	-0.387022	1.04441e-06	-0.203778	0.016772
YDR143C		-0.0589165	0.561103	0.330072	0.00042127	0.160748	0.0822414	0.37651	0.000230969	0.276624	0.000856302	0.0599853	0.687647	0.0979851	0.25848	0.396626	1.55366e-05	0.422082	2.13959e-06	0.336662	1.71934e-05	0.231584	0.00207788
YDR144C		-0.21251	0.033945	0.16015	0.00845056	0.0900586	0.470775	-0.337406	0.000518547	-0.0227355	0.81885	-0.00503819	0.969207	0.283518	9.43306e-05	0.216255	0.00291223	0.142582	0.0353095	0.466639	2.11655e-14	0.240116	1.30864e-05
YDR145W		-0.0216958	0.849084	0.326841	2.06557e-05	-0.0910254	0.491249	0.164867	0.118369	-0.0355716	0.67953	0.279348	0.0166447	-0.124872	0.165824	0.164156	0.0836663	0.198166	0.0494919	0.012348	0.907836	0.0457135	0.567797
YDR147W		0.127046	0.206622	0.307869	1.31027e-05	0.265243	0.000528664	-0.0103501	0.923877	-0.0210825	0.826899	0.145615	0.0806654	0.118095	0.206931	0.00555136	0.960104	0.191806	0.0100805	0.466687	1.78579e-11	0.202462	0.0036067
YDR148C		-0.389388	0.000270402	0.3287	0.00131014	0.168714	0.234256	-0.106708	0.445486	-0.136829	0.167293	-0.510491	0.000374121	-0.0261187	0.833254	-0.772152	8.33294e-15	-0.424821	3.62578e-05	-0.551098	3.43355e-08	-0.175491	0.0797514
YDR149C		NA	NA	NA	NA	NA	NA	3.74361	0.0129079	NA	NA	NA	NA	NA	NA	NA	NA	NA	NA	NA	NA	NA	NA
YDR151C		0.137831	0.0663408	-0.345689	4.38898e-07	0.438094	1.63126e-06	0.0841716	0.451598	-0.23759	0.000349043	0.0348402	0.761284	-0.189172	0.00559952	-0.0715588	0.326857	-0.418444	4.52419e-09	-0.252226	0.000158185	-0.00552	0.954492
YDR152W		0.244022	0.000422193	-0.0622515	0.271138	0.149556	0.0218696	-0.169082	0.0214976	-0.061353	0.352239	0.373014	3.85145e-05	0.0499174	0.544802	0.45784	6.60382e-18	0.0571181	0.473503	-0.208268	8.46205e-05	0.0464349	0.416388
YDR153C		-0.150341	0.0499696	0.106427	0.0851176	0.22417	0.00450766	0.116428	0.165348	0.103544	0.107862	0.165077	0.0118268	-0.337007	5.67602e-08	0.110022	0.0855398	0.0583728	0.395864	0.243611	2.30576e-05	0.239376	6.34997e-06
YDR154C		0.410731	9.69101e-05	-0.626063	3.53462e-09	0.144027	0.177752	-0.256384	0.062979	-0.387038	7.21566e-05	0.24254	0.058268	-0.0028613	0.984125	0.246411	0.000339794	0.165532	0.100487	-0.0780214	0.317338	-0.174352	0.0444501
YDR155C		0.240232	0.00835628	-0.597428	3.90333e-13	0.0967024	0.340868	-0.393314	8.86613e-07	-0.26795	0.00241947	0.119835	0.235179	0.0799429	0.431182	0.0729781	0.332171	0.0867997	0.340615	-0.129134	0.0364624	-0.265972	0.000164581
YDR156W		0.230481	0.107914	-0.111283	0.21027	0.173958	0.266086	-0.0241672	0.899528	0.0587406	0.669239	0.322855	0.00284107	0.534061	1.16176e-06	0.721109	1.68784e-09	0.305188	0.011193	-0.0188838	0.820331	0.116441	0.104163
YDR157W		0.422391	0.113053	-0.183406	0.52363	0.402208	0.154271	-0.0142655	0.965966	-0.0592027	0.863067	0.524204	0.043424	0.201185	0.462735	0.797	0.00014362	0.472989	0.0556909	0.0282138	0.92327	0.149056	0.587256
YDR158W		0.0728131	0.388777	-0.357554	2.94796e-05	-0.924165	8.13651e-11	-1.15792	1.56749e-19	0.293214	7.4044e-05	-0.550241	3.68795e-09	0.514452	0.000396326	-0.104333	0.153086	-0.0524973	0.684732	-0.814827	3.05542e-31	-0.31047	8.42104e-06
YDR159W		0.0632719	0.56152	0.223962	0.00526124	0.0141419	0.904672	-0.0487156	0.639244	0.123324	0.184185	0.180535	0.0849363	-0.199823	0.0119721	0.298421	5.51972e-05	0.211769	0.0611319	0.320107	0.000180054	0.13755	0.105277
YDR160W		-0.110921	0.265677	0.110107	0.207289	-0.244681	0.00519318	-0.0288872	0.790452	0.0257646	0.807193	-0.00877816	0.946904	-0.212755	0.0264809	-0.105063	0.305519	-0.0535552	0.603309	0.0543013	0.522424	0.0630423	0.440732
YDR161W		0.212722	0.00130808	-0.0409784	0.559824	-0.156421	0.0252679	-0.232854	0.00456086	0.0485795	0.46734	0.29624	0.000289224	0.20149	0.00071188	0.359667	4.57242e-11	0.166457	0.0272648	-0.214602	4.40797e-05	-0.00749623	0.914412
YDR162C		0.0979552	0.321228	-0.0167366	0.868092	-0.0351819	0.761912	0.0493922	0.63403	0.0219208	0.83899	-0.0553778	0.61079	0.0275706	0.780105	0.0510526	0.610577	0.0812826	0.352842	0.0149271	0.872129	0.00917655	0.927178
YDR163W		0.0841626	0.45162	-0.0846828	0.398816	0.0157771	0.906837	0.0990766	0.395174	-0.137498	0.165778	-0.218853	0.0943897	0.27793	0.00203836	0.077177	0.636676	0.122202	0.312037	-0.00228088	0.981934	0.0920742	0.291255
YDR164C		-0.0266362	0.777943	0.18648	0.0124652	-0.133051	0.0658125	-0.33535	2.60624e-05	0.0643106	0.378458	0.0426002	0.644	-0.138206	0.0408912	-0.153849	0.0262456	0.0710636	0.328714	0.0493729	0.511599	0.138474	0.0173219
YDR165W		0.0203934	0.841272	-0.0184315	0.786692	-0.124762	0.127916	-0.183051	0.132459	0.159788	0.00618329	0.198578	0.00094502	0.113206	0.0350172	0.175177	0.0184113	0.0992682	0.184025	-0.217172	7.69263e-06	0.135006	0.0117304
YDR166C		-0.0287267	0.783739	0.264878	0.00148018	0.0426189	0.670037	0.00422618	0.972607	0.137575	0.119992	0.091723	0.332714	-0.179211	0.0628718	-0.100434	0.22775	0.0258729	0.822465	0.253605	0.000163859	0.129325	0.098668
YDR167W		0.0467799	0.762825	-0.258189	0.014348	0.0654645	0.74467	-0.0102938	0.947366	-0.0973104	0.427454	-0.084173	0.589767	0.0418826	0.7639	-0.140717	0.17255	-0.0186683	0.924108	-0.0261785	0.822021	-0.0533305	0.656911
YDR168W		-0.0907436	0.17863	0.031105	0.697179	-0.241371	7.57886e-06	-0.155969	0.023045	0.0442072	0.467259	-0.205726	0.00521301	0.0386389	0.496307	-0.312087	3.0596e-11	-0.0507863	0.374015	-0.132359	0.00317296	-0.0360293	0.443345
YDR169C		-0.156159	0.097824	0.108233	0.344124	-0.146587	0.155257	0.0411638	0.756635	-0.0497652	0.65957	-0.00876165	0.945259	-0.518362	1.30809e-08	-0.27722	0.00301223	-0.156255	0.152027	0.150896	0.0576138	0.140321	0.0776942
YDR169C-A		NA	NA	0.719577	0.418138	-0.359922	0.778143	0.223046	0.846978	0.862842	0.306551	NA	NA	0.126845	0.910155	0.14288	0.910222	0.517325	0.5733	0.239718	0.806692	-0.1769	0.874464
YDR170C		-0.110756	0.135244	0.174422	0.0268445	-0.0463057	0.56699	-0.281599	1.89288e-05	-0.0519265	0.605305	-0.215859	0.0141031	-0.344876	1.11136e-06	-0.020326	0.794418	0.0549613	0.542357	0.40629	2.70406e-14	0.0345558	0.644987
YDR172W		-0.25227	0.000130452	0.178148	0.00836841	0.114153	0.0523641	-0.236796	0.0152276	0.281505	6.51301e-08	0.0767293	0.30539	-0.0629341	0.342819	-0.0495089	0.462804	0.149087	0.00648468	0.101143	0.0243874	0.179278	0.000299767
YDR173C		0.187187	0.166935	0.347468	0.000602757	0.320999	0.00455467	0.445855	5.87632e-05	0.352749	0.000506395	-0.0270985	0.864762	0.212643	0.0553553	0.238559	0.0474252	0.215089	0.0737428	0.171344	0.120662	0.0778297	0.510214
YDR174W		-0.117778	0.0615321	0.158044	0.00112719	-0.189905	0.00235875	-0.333085	3.11901e-08	-0.0837907	0.0858625	0.341321	9.21375e-09	-0.320059	5.66299e-09	0.210217	6.56699e-05	-0.419151	1.22146e-18	0.0280873	0.661036	-0.155779	0.000625636
YDR175C		-0.545476	9.43223e-14	0.47788	8.79506e-13	-0.240839	0.00387878	0.0466432	0.645299	0.0436252	0.645216	-0.0336774	0.734951	-0.0967161	0.309626	-0.486147	3.24031e-13	-0.515917	1.07845e-13	0.123514	0.114013	5.62763e-05	0.999276
YDR176W		0.233771	0.0195246	0.190987	0.0499643	0.203962	0.160827	-0.0521643	0.70445	-0.064649	0.606557	0.259682	0.0361977	-0.182821	0.0931365	0.201477	0.043764	0.112489	0.475649	0.320109	0.00217253	0.0400963	0.759169
YDR177W		0.0864912	0.297931	-0.153676	0.0256949	0.20699	0.00482018	0.159509	0.0758023	-0.127533	0.101708	-0.044678	0.63144	0.0947516	0.195396	-0.0639367	0.375313	0.0400852	0.703005	0.109086	0.0856146	-0.00519226	0.954237
YDR178W		-0.346135	1.38909e-05	0.175448	0.0715603	-0.118794	0.223327	0.0422253	0.763755	-0.158631	0.0541712	-0.446154	0.00363344	-0.123628	0.132455	-0.857699	4.47926e-25	-0.618455	8.25453e-08	-0.916828	6.94413e-23	-0.148412	0.0802043
YDR179C		0.410108	0.0392007	-0.150027	0.501923	0.470209	0.0492903	0.465235	0.0102665	-0.0161939	0.955022	0.110247	0.660702	0.298697	0.162783	0.229915	0.259257	0.096772	0.69377	0.431086	0.0149002	0.265738	0.162585
YDR179W-A		0.0119351	0.940855	-0.12708	0.342881	-0.0238639	0.873126	-0.0532322	0.707574	0.148757	0.198316	0.150924	0.280408	0.199428	0.0833425	0.356701	0.00041774	0.174276	0.138823	0.397027	5.51095e-05	0.264697	0.00561548
YDR180W		0.0581512	0.679632	0.447434	4.77362e-06	0.312826	0.0438272	0.248859	0.040054	0.223831	0.0782269	0.111233	0.463437	-0.171617	0.110328	0.491498	5.50979e-08	0.335614	0.0177516	0.731474	1.14201e-13	0.30164	0.00380496
YDR181C		0.0538623	0.622974	-0.0259163	0.807376	0.114128	0.223662	0.153774	0.0896169	-0.0272802	0.819384	0.159479	0.13171	-0.1161	0.21771	0.142785	0.101097	0.0717908	0.4476	0.216212	0.00477056	0.108998	0.171449
YDR182W		-0.0200122	0.812929	0.127821	0.0786067	0.195179	0.00338575	-0.0380604	0.659456	-0.0111913	0.894026	-0.111502	0.198684	-0.109727	0.132198	-0.268491	2.60951e-05	-0.000739872	0.99197	0.395313	1.98026e-10	0.0850629	0.135469
YDR182W-A		1.13979	0.057114	0.825887	0.199134	0.147348	0.873126	1.7813	0.000533866	0.385259	0.624156	0.31543	0.728262	0.586257	0.394484	0.217158	0.787283	0.559878	0.455309	0.551446	0.410388	0.185939	0.820235
YDR183C-A		0.134109	0.672298	0.124793	0.682909	0.0150661	0.966908	0.519782	0.0979858	0.199745	0.464971	0.0764443	0.82767	-0.177674	0.54925	0.756211	0.00454077	0.0608402	0.860584	0.393319	0.0905687	0.352825	0.14197
YDR183W		-0.109172	0.404832	-0.214091	0.0743857	-0.362284	0.00493327	-0.311626	0.0246548	0.0940976	0.546127	-0.18507	0.164376	0.278483	0.0109773	-0.143639	0.225511	-0.121771	0.342232	-0.291535	0.00777807	-0.156145	0.164414
YDR184C		-0.0299252	0.804879	0.0465184	0.684615	0.189026	0.0515195	0.339521	0.000111469	0.169031	0.0506143	0.596757	0.000108602	0.0431927	0.70715	0.734811	1.47854e-24	0.348626	0.000402251	0.0600784	0.590174	0.271279	9.92013e-05
YDR185C		0.122319	0.376899	-0.232974	0.0540558	0.167477	0.149863	0.442724	0.0017087	-0.126618	0.313756	0.0279104	0.867501	-0.48218	0.00222549	-0.00167959	0.990893	-0.128619	0.298812	0.110402	0.317056	-0.19792	0.062281
YDR186C		0.0335394	0.717158	0.347021	4.57036e-05	0.404053	7.87978e-06	0.569242	9.26835e-12	0.184432	0.0177917	0.284121	0.00519435	0.0213853	0.80168	0.488034	1.62042e-13	0.461041	3.23497e-08	0.240184	0.000555664	0.203823	0.00563621
YDR187C		NA	NA	NA	NA	NA	NA	1.00809	0.557868	NA	NA	NA	NA	0.861591	0.579686	NA	NA	NA	NA	NA	NA	NA	NA
YDR188W		-0.148128	0.0454803	0.00219997	0.977052	-0.140294	0.0943699	-0.409744	1.98111e-07	0.0358437	0.586974	0.0318102	0.736248	-0.0314081	0.665531	0.0427019	0.565743	0.0345287	0.626276	-0.0929979	0.0762127	0.0972324	0.0352335
YDR189W		-0.00596646	0.953445	0.16725	0.0119178	-0.0245247	0.827962	-0.0861082	0.364836	0.0957823	0.237646	0.021684	0.835964	-0.121715	0.0687543	-0.00229918	0.97956	0.00432778	0.96467	0.0767474	0.252446	0.184527	0.00368342
YDR190C		-0.0608438	0.429621	0.208534	6.65929e-06	0.200332	7.2379e-05	-0.297256	0.00269257	0.0942858	0.058202	0.0479071	0.48973	0.0440205	0.519573	-0.0815827	0.137696	0.0012372	0.988455	0.145478	0.00101218	0.162408	0.000221088
YDR191W		0.25426	0.0554338	0.187332	0.128881	0.422356	0.000392078	0.341273	0.0116794	0.183398	0.14587	0.278575	0.0422093	-0.126685	0.390619	0.469725	0.000141756	0.0209615	0.899671	0.327403	0.00609929	0.196339	0.0898497
YDR192C		0.289815	0.00223325	0.225677	0.00913044	0.142985	0.10254	-0.0169499	0.905475	0.21904	0.00729538	0.369082	0.000158269	0.222814	0.010563	0.401513	1.50256e-06	0.369043	1.71081e-06	-0.0642674	0.485936	0.157527	0.0543486
YDR194C		-0.935391	8.27765e-30	0.687125	5.57387e-27	-0.232251	0.00270644	0.0477999	0.629398	0.0954875	0.224173	-0.178126	0.0325285	-0.273588	3.18258e-05	-0.488031	7.32474e-11	-0.25372	0.000873718	0.317383	1.7689e-06	0.0237824	0.77942
YDR195W		0.0961856	0.444975	0.139567	0.251898	0.460373	6.86673e-06	0.179402	0.208678	0.21313	0.0496418	0.00764077	0.968172	-0.065123	0.622427	0.346729	0.00123566	-0.00293786	0.984153	0.833574	1.14201e-13	0.300834	0.00207441
YDR196C		0.0657032	0.501922	-0.298881	9.24157e-05	-0.23149	0.0102639	-0.363217	4.40511e-05	-0.268121	0.002336	-0.249077	0.0193243	0.286636	0.000547497	-0.260414	0.000861823	-0.118175	0.232571	-0.569035	1.53839e-14	-0.33331	4.66487e-06
YDR197W		-0.155391	0.0669405	0.359364	2.51612e-05	0.017102	0.896991	0.227265	0.00704676	-0.00574208	0.958536	-0.0344996	0.733873	-0.00125308	0.993347	-0.0843789	0.299211	-0.0652349	0.486007	-0.1948	0.00819121	-0.0660292	0.400009
YDR198C		-0.0451883	0.664617	-0.00839844	0.946031	0.0433007	0.668594	0.346658	6.21533e-05	0.18596	0.0289165	0.18022	0.0977796	-0.039933	0.689057	0.393407	1.29214e-07	0.132803	0.151705	0.161387	0.050844	0.059974	0.513807
YDR200C		0.0718806	0.494658	0.1592	0.125496	-0.00204367	0.98861	-0.0547967	0.639931	-0.00487126	0.970755	0.145807	0.149204	0.076112	0.479156	0.160589	0.0941829	0.138559	0.176774	0.106493	0.286684	-0.0680939	0.469733
YDR201W		0.256272	0.0195552	-0.234988	0.0285501	-0.0546674	0.66648	-0.24984	0.0279304	-0.207002	0.0411827	0.104102	0.447588	0.0916731	0.405273	0.10464	0.34451	-0.237635	0.023356	-0.0446292	0.688333	-0.116753	0.233733
YDR202C		0.175358	0.0688666	-0.103719	0.298975	-0.206007	0.0345918	-0.0743316	0.554013	-0.0555409	0.578647	-0.106033	0.471665	0.255238	0.00208517	-0.267737	0.00154055	-0.0755466	0.413503	-0.330694	3.93072e-05	-0.443583	7.91991e-11
YDR203W		NA	NA	NA	NA	0.515204	0.762485	1.15638	0.430928	NA	NA	NA	NA	0.535151	0.752498	NA	NA	-0.0247093	0.989443	NA	NA	0.383591	0.834958
YDR204W		0.246021	0.00388881	-0.0601985	0.630274	-0.0833457	0.39987	0.0171238	0.893007	-0.0761974	0.490257	-0.355783	0.0092078	0.741214	4.79602e-24	-0.605087	1.08266e-15	-0.192077	0.0148619	-0.561391	5.07599e-14	-0.513219	5.98867e-14
YDR205W		0.119089	0.271035	0.317068	0.000135805	0.193248	0.0354847	0.216231	0.0231337	0.120199	0.260283	-0.012841	0.924086	0.0606197	0.549819	0.279934	0.000862856	0.407782	8.89723e-07	0.34623	8.38579e-06	0.239446	0.00917017
YDR206W		0.0523071	0.46146	0.0944644	0.0959993	0.00386711	0.961746	-0.074339	0.317434	-0.00752756	0.92603	0.134581	0.188597	0.029784	0.678767	0.333842	7.67146e-11	0.213928	3.58301e-05	0.318255	1.03346e-09	-0.00212654	0.975256
YDR207C		0.292564	0.00121513	0.36759	0.000182206	-0.052538	0.697355	0.105757	0.393109	0.218322	0.0422504	0.345007	0.00576167	-0.0502717	0.619033	0.32491	0.00619257	0.250384	0.0292725	0.514625	5.60268e-11	0.17561	0.0311002
YDR208W		0.0507591	0.535204	0.117348	0.131108	0.0857092	0.33659	0.183301	0.017209	0.0617257	0.443465	0.256762	0.000159862	-0.273146	0.000131795	0.156823	0.0159106	0.0775406	0.365335	0.243091	0.000184985	0.236318	1.40411e-05
YDR209C		NA	NA	NA	NA	NA	NA	-1.55717	0.394921	NA	NA	NA	NA	0.702808	0.553609	-0.762455	0.620138	-0.399906	0.783569	-1.51883	0.35227	0.194801	0.888403
YDR211W		0.0245087	0.837429	0.284699	2.10969e-06	0.107904	0.0966286	0.0575754	0.422529	0.153642	0.0273654	0.117432	0.0947482	-0.0138449	0.848766	0.17156	0.0248135	0.227476	3.50998e-05	0.148885	0.00965608	0.246692	3.53453e-07
YDR212W		-0.174413	0.00898453	-0.058467	0.374401	0.116035	0.0843486	-0.19627	0.017084	0.0894796	0.144448	0.037529	0.560203	0.0234829	0.750133	-0.0383197	0.603888	0.0873387	0.182994	0.128242	0.01945	0.0780492	0.0700915
YDR213W		0.0621202	0.560866	-0.0385975	0.797879	0.14383	0.153	-0.333245	0.00196683	-0.266491	0.0149789	0.408677	0.000871624	0.226327	0.0131268	0.362997	2.12424e-05	-0.124978	0.326219	0.152634	0.13993	0.219345	0.00889463
YDR214W		-0.608286	1.83528e-29	-0.439593	1.76014e-14	0.000998103	0.992453	-0.237747	0.00273252	-0.334637	5.11888e-12	-0.155839	0.00796843	-0.518948	8.69884e-16	-0.479231	1.58245e-19	-0.634819	9.77605e-22	-0.0591194	0.21219	-0.215828	1.58935e-07
YDR215C		NA	NA	NA	NA	0.455581	0.81422	2.78506	0.00286761	NA	NA	NA	NA	0.635776	0.680337	NA	NA	1.68286	0.170761	NA	NA	1.44275	0.226743
YDR217C		0.149026	0.198476	0.256306	0.0288171	0.110779	0.458018	-0.103956	0.384772	0.298795	0.00882119	0.334849	0.027323	-0.259259	0.0267071	0.486546	1.47528e-08	0.378459	0.00859238	0.677972	6.42326e-11	0.242752	0.016188
YDR218C		NA	NA	0.247073	0.744731	-0.500131	0.532624	2.66332	5.8826e-11	-1.02306	0.195821	0.258778	0.755793	0.120737	0.869489	-0.474088	0.534375	-0.234189	0.767292	-0.58056	0.415599	-0.741577	0.3432
YDR219C		0.1075	0.292605	0.0170754	0.896135	0.279578	0.00349448	-0.033185	0.780933	-0.0451987	0.69839	0.118088	0.3149	-0.20566	0.02974	-0.233654	0.0112722	-0.050907	0.645643	-0.0448553	0.660691	0.0274549	0.792083
YDR220C		NA	NA	1.14447	0.339905	-0.135934	0.950106	1.04897	0.411041	NA	NA	NA	NA	-0.242704	0.894371	0.439238	0.804283	0.682832	0.627771	0.511498	0.704652	0.412653	0.797885
YDR221W		0.0629127	0.501286	0.149795	0.0448001	-0.0613377	0.65026	-0.443816	4.47986e-07	-0.107201	0.220455	-0.061926	0.50143	-0.064373	0.558913	0.0389677	0.650289	0.237767	0.00134971	0.22189	0.00220141	0.0456166	0.599157
YDR222W		0.27357	0.00413458	-0.678223	8.978e-06	0.925576	2.677e-08	-0.0241138	0.886303	-1.08525	9.66252e-46	-0.532399	0.00147626	-0.399263	0.00325574	0.0171759	0.890074	-0.171368	0.152058	-0.341271	0.00163578	-1.10281	2.84962e-46
YDR223W		-0.0916012	0.887613	-0.650135	0.221353	-0.217963	0.702226	1.35744	0.000211301	0.159844	0.770128	0.365919	0.546643	-0.137004	0.808979	0.48097	0.261576	0.444598	0.312697	-0.23253	0.667057	-0.630723	0.215046
YDR224C		-0.202039	0.149056	-0.603654	1.05549e-10	-0.214111	0.150789	-0.119828	0.414548	-0.111456	0.329782	-0.16662	0.251698	-0.285641	0.016665	-0.117047	0.265294	-0.270624	0.0595261	0.0370044	0.762723	-0.243437	0.0100374
YDR225W		-0.0761052	0.594902	-0.727419	3.82681e-09	-0.179342	0.313245	-0.232858	0.214143	-0.263351	0.0304338	-0.0849675	0.657986	-0.344671	0.00895106	-0.14989	0.190033	-0.398183	0.0126307	-0.178815	0.151402	-0.362574	0.000730091
YDR226W		0.0381044	0.705458	-0.281714	0.00202087	-0.28458	0.0118098	-0.722555	9.46284e-19	-0.0503387	0.642321	-0.256305	0.00436312	0.0466256	0.701463	-0.0438359	0.54126	-0.280582	0.00241796	-0.400659	2.30868e-06	-0.254902	0.00127718
YDR227W		0.0932306	0.443422	0.274407	0.00175611	0.317088	0.00107268	0.0577211	0.575472	0.0784454	0.516595	0.078201	0.486359	-0.16276	0.0963807	0.393418	2.05958e-06	0.29939	0.0056562	0.59911	4.11178e-12	0.169857	0.0461022
YDR228C		-0.0666802	0.549715	0.56136	1.05057e-14	0.39551	0.000189098	0.379386	5.26493e-06	0.373573	2.17291e-07	0.169117	0.207046	-0.0775729	0.435705	0.411109	9.63581e-08	0.16819	0.129736	0.697656	1.67903e-23	0.321568	1.10141e-06
YDR229W		0.156108	0.0728048	-0.0748755	0.410632	0.408028	0.000116973	-0.146948	0.0864823	-0.145864	0.0742886	0.0595356	0.613701	-0.193236	0.0169451	-0.220604	0.0058218	-0.228094	0.00306812	0.082587	0.295788	-0.116856	0.141941
YDR231C		-0.0794689	0.569019	-0.0942822	0.381442	0.187954	0.0513786	-0.181787	0.129865	-0.274999	0.00779145	-0.305192	0.0388698	0.289409	0.00649391	-0.841784	6.72914e-16	-0.3405	0.00948786	-0.656984	1.31404e-12	-0.208605	0.0311102
YDR232W		-0.142026	0.0538181	0.259835	8.76226e-05	-0.0204069	0.880999	-0.206039	0.00637699	0.076178	0.33825	0.155183	0.224998	0.0859179	0.496572	0.11846	0.20835	0.208876	0.00300251	-0.0848665	0.170509	0.180544	0.00691039
YDR233C		0.0314723	0.619378	0.105143	0.139434	0.0633953	0.501857	-0.171806	0.0163188	0.0424595	0.588579	0.0183028	0.877649	0.281817	3.26849e-05	0.0232412	0.725067	0.0844122	0.29158	0.0901825	0.131026	0.10009	0.0547104
YDR234W		0.554559	3.15312e-17	0.123054	0.0394488	0.195262	0.028337	-0.354486	0.00102871	0.534652	2.50213e-30	-0.0405249	0.687647	0.49832	3.4875e-06	0.517599	2.71293e-20	0.256223	1.07576e-07	-0.0182172	0.7877	0.0537765	0.39484
YDR235W		0.144362	0.0370223	-0.00375785	0.971135	0.181065	0.0106359	-0.114937	0.271773	-0.0272094	0.770177	-0.0690475	0.388338	-0.164651	0.0277007	-0.0148915	0.879196	-0.162504	0.0180358	0.123839	0.0512666	-0.081513	0.233336
YDR236C		0.0791679	0.429019	-0.206157	0.0147521	-0.269849	0.0903125	-0.610816	1.22596e-06	-0.256422	0.00724044	0.0020729	0.986794	0.337332	3.02589e-05	-0.0497723	0.657227	-0.11675	0.335201	-0.367915	2.26278e-05	-0.315622	7.23352e-05
YDR237W		-0.976275	1.30702e-50	0.392404	1.00903e-11	-0.54022	1.44708e-07	-0.065682	0.442955	-0.0576738	0.520244	-0.313431	7.38399e-07	-0.227897	0.00205603	-0.756786	5.31862e-34	-0.57999	4.55113e-19	-0.0811751	0.198031	-0.227459	0.000624946
YDR238C		-0.256655	0.000886944	0.195874	0.00141532	-0.0807577	0.266291	-0.154007	0.0408906	0.132661	0.0867366	-0.106839	0.0966625	-0.308052	6.56371e-09	-0.186166	0.00147391	-0.0568087	0.427765	0.178018	0.00056301	0.206534	6.88142e-05
YDR239C		0.118422	0.180833	0.221343	0.00278639	0.257432	0.00164918	0.243491	0.00797099	0.180142	0.0385015	0.0727615	0.539243	0.0380306	0.6776	0.234511	0.005653	0.282265	0.000884388	0.236372	0.00414737	0.159774	0.0373643
YDR240C		0.14736	0.254705	-0.0177249	0.913571	0.160604	0.18913	0.167746	0.183325	0.0151628	0.925431	0.233084	0.117402	-0.111179	0.436065	0.270901	0.0156005	0.0582662	0.677018	0.199775	0.0699941	0.122432	0.357164
YDR241W		NA	NA	0.3682	0.661168	0.598763	0.442085	0.98935	0.125927	-0.0664606	0.9522	0.906358	0.215156	0.943173	0.164856	0.569467	0.423988	0.507118	0.492201	-0.527028	0.546591	-0.123717	0.893007
YDR242W		-0.108135	0.402158	-0.249762	0.0277055	-0.507056	5.38467e-07	-0.262141	0.0154472	-0.780314	1.63798e-20	-0.343166	0.00219808	-0.39631	0.000102017	-0.09654	0.296007	0.274175	0.0115619	-0.671249	1.15882e-12	-0.00660256	0.950457
YDR243C		-0.319899	0.000363773	-0.201334	0.0622569	0.0513552	0.631773	-0.308046	0.00483899	0.240599	0.0105492	0.0919552	0.409976	-0.12822	0.232675	0.316701	0.000196224	0.169368	0.0931944	0.231772	0.00606208	0.148149	0.0830698
YDR244W		0.0814038	0.443838	0.225363	0.0178741	0.215127	0.0283288	-0.0155971	0.91173	0.300937	0.000320768	0.0650204	0.585069	0.204337	0.024082	-0.071865	0.497755	0.102826	0.325806	0.285391	0.000300327	0.094692	0.301472
YDR245W		-0.0491252	0.55195	-0.0562328	0.447243	0.132092	0.0676497	-0.129539	0.127393	0.00165828	0.984875	0.0666688	0.450143	-0.0356215	0.622427	0.128448	0.0292206	-0.00682852	0.940602	0.140822	0.0105984	0.131281	0.0118804
YDR246W		0.162959	0.260136	-0.309746	0.000254344	0.35453	7.76428e-05	0.0335659	0.762818	-0.183669	0.0408935	0.303621	0.00593963	-0.1052	0.288864	0.00992961	0.950139	-0.0510903	0.623669	0.0420978	0.66737	0.120733	0.150308
YDR246W-A		NA	NA	0.358333	0.736187	0.501955	0.648892	1.33254	0.0933992	0.301143	0.791856	0.40836	0.757281	0.382839	0.747501	1.04282	0.19871	0.490745	0.616768	1.40775	0.0420115	0.443951	0.665148
YDR248C		-0.218431	0.0886096	-0.507324	1.48481e-05	-0.445018	0.0277199	-0.766496	6.48985e-09	-0.38543	6.63545e-05	-0.787551	1.09567e-08	0.438352	1.96702e-05	-0.548313	2.75712e-06	-0.0839747	0.475384	-0.459285	7.29531e-07	-0.477752	2.56908e-07
YDR249C		-0.190616	0.210132	-0.406887	0.00256373	0.107913	0.517217	-0.102095	0.51956	0.139453	0.283879	-0.452721	0.0122085	-0.201187	0.139336	-0.321205	0.0312087	-0.13659	0.303008	-0.262514	0.0603483	-0.0973028	0.457741
YDR250C		NA	NA	-0.111432	0.933846	-0.176345	0.904445	1.9266	0.0143706	-0.400433	0.770128	NA	NA	0.145183	0.905665	0.567226	0.590032	-0.959997	0.485969	-1.22786	0.363036	-1.67468	0.247843
YDR251W		-0.00737677	0.950219	0.0233825	0.838626	0.255255	0.0221948	-0.112536	0.240902	-0.174896	0.0272114	-0.194155	0.0475662	-0.352642	6.94048e-06	-0.405244	3.51463e-09	-0.0390487	0.70752	0.264072	7.9135e-05	0.114676	0.0935485
YDR252W		-0.0714224	0.680022	-0.0427966	0.814213	-0.407054	0.00604311	-0.147397	0.392016	-0.0175052	0.926377	-0.0797457	0.684181	-0.0956153	0.554166	-0.0319055	0.848136	-0.0743442	0.659709	0.0455922	0.769444	-0.236281	0.0959738
YDR254W		-0.087142	0.515311	0.0870847	0.390435	0.197004	0.102929	-0.175791	0.14624	-0.229886	0.0255234	-0.150016	0.18156	-0.0615019	0.589597	-0.0514061	0.628663	0.0372121	0.758522	0.356288	1.17339e-05	-0.00200481	0.985437
YDR255C		-0.100406	0.419873	-0.199854	0.064185	-0.391504	0.000131881	-0.451282	1.15183e-06	-0.390495	1.13771e-05	-0.0544592	0.81731	-0.309473	0.0121997	-1.04358	9.86825e-30	-0.771076	3.35024e-17	-0.282049	0.00072191	-0.271595	0.000953897
YDR256C		0.243323	0.130331	0.392557	0.00779787	0.115619	0.554007	0.627237	3.64289e-06	0.312945	0.0331462	0.289238	0.100488	0.475354	0.000843343	0.299071	0.0458322	0.551208	3.57176e-05	0.514579	0.000183501	-0.0221203	0.908202
YDR257C		-0.0876648	0.341215	0.114354	0.123237	0.369273	1.01702e-06	-0.116189	0.38224	0.0358513	0.699025	0.125007	0.135895	-0.0726532	0.399606	0.274999	0.000374062	0.13056	0.0810597	0.234685	0.000239879	0.220139	0.000154983
YDR259C		-0.61372	2.63034e-05	-0.374251	0.00124123	0.693879	0.00010464	0.830902	2.24261e-17	-0.320681	0.0104591	0.15751	0.258485	0.850029	3.22236e-13	-0.109909	0.416568	-0.304665	0.0254596	-0.537979	3.15178e-05	-0.124824	0.293032
YDR260C		-0.0853367	0.404723	-0.0417078	0.676115	0.171411	0.0528503	0.0889304	0.512885	-0.346353	1.3178e-05	0.234662	0.00285	-0.0711306	0.434823	0.135972	0.18025	0.0986838	0.299019	0.219543	0.00364626	0.14315	0.0594692
YDR261C		-0.201038	0.000410139	0.227144	0.00267357	0.227182	0.00179805	0.489496	2.89416e-12	-0.0681496	0.260656	-0.470768	2.85117e-12	-0.164772	0.0736146	0.0816053	0.172727	0.0226448	0.764133	0.285516	5.45507e-08	0.196048	8.31068e-05
YDR262W		0.19048	0.0204022	-0.0566195	0.634595	0.348492	1.45812e-06	0.0855753	0.324078	-0.180437	0.0103416	-0.125688	0.144497	0.36252	2.16227e-05	-0.207669	0.00260217	-0.0862594	0.249331	-0.19477	0.00533025	-0.270469	7.00176e-06
YDR263C		-0.0745391	0.698975	-0.0271509	0.912292	0.176595	0.289759	0.108192	0.586775	-0.194039	0.269311	-0.474522	0.0102591	-0.0898937	0.622005	-0.0500691	0.772968	-0.231959	0.13379	0.273523	0.0527239	-0.179995	0.23322
YDR264C		0.386455	2.4998e-11	0.0928613	0.506385	0.840089	1.36384e-32	-0.150777	0.0889887	0.119964	0.12923	-0.224816	0.00182676	0.584043	1.34517e-13	0.227105	0.00125498	0.464354	4.32791e-10	0.304814	3.48019e-08	0.35873	5.04719e-10
YDR265W		0.37384	0.000301934	-0.146135	0.245235	0.201977	0.05426	-0.166508	0.132236	-0.241578	0.0214034	0.187779	0.156136	0.132612	0.21771	-0.0644762	0.557655	-0.00278981	0.982942	0.0765668	0.450298	-0.168924	0.122088
YDR266C		3.66404e-05	0.999638	0.105502	0.0364917	-0.040842	0.545543	0.123929	0.161817	0.0918791	0.115874	0.0828879	0.216364	-0.0740685	0.227582	0.104526	0.0464616	0.00225364	0.97897	-0.0264556	0.645942	0.126628	0.00327441
YDR267C		0.0846634	0.304076	-0.15044	0.0138765	-0.0772507	0.245682	-0.257997	0.00099355	-0.153548	0.00642394	0.06883	0.440108	-0.197165	0.00114699	0.127677	0.048448	-0.0952685	0.224739	-0.260548	7.79259e-06	-0.0240101	0.735961
YDR268W		-0.246033	0.00774189	0.0945702	0.354763	-0.2724	0.00542633	-0.0859307	0.530248	0.0197644	0.868023	-0.317172	0.00111029	0.11019	0.317546	-0.491034	1.95329e-08	-0.336422	0.000348692	-0.25699	0.00191711	-0.265019	0.000692326
YDR272W		0.121028	0.0956552	-0.00916474	0.928458	-0.162955	0.18443	-0.415799	3.61928e-08	-0.0790309	0.259043	-0.106228	0.303744	0.343006	1.92049e-08	-0.122795	0.0550215	0.1221	0.123636	-0.43008	1.55065e-12	-0.328063	7.89843e-09
YDR273W		0.536171	0.000242111	0.579063	3.10393e-05	0.267931	0.133677	0.317019	0.0643636	0.154102	0.420371	0.44097	0.0138956	0.26074	0.121482	0.350161	0.0239176	0.761636	1.4801e-08	0.496237	0.00103655	0.0952351	0.590853
YDR274C		NA	NA	NA	NA	NA	NA	4.03973	0.0150528	NA	NA	NA	NA	NA	NA	NA	NA	NA	NA	NA	NA	NA	NA
YDR275W		0.195989	0.0662673	-0.14665	0.269381	0.0484835	0.707439	0.122097	0.363084	-0.130716	0.293651	0.393541	9.22754e-05	0.0228084	0.867564	0.192637	0.0614266	0.304796	0.00303996	-0.200365	0.0485497	-0.382301	0.000189478
YDR276C		0.0106471	0.950219	-0.491611	0.000422972	-0.0465235	0.784511	-0.550089	0.00963165	-0.295673	0.02461	0.0705	0.699778	0.0484928	0.762611	-0.308009	0.0397383	-0.350001	0.00342772	-0.288711	0.0146377	-0.112773	0.335431
YDR279W		0.0598937	0.582561	-0.290359	0.000209512	-0.119765	0.2292	-0.198922	0.0140476	0.0030694	0.97921	-0.0712836	0.501574	-0.0103027	0.93632	0.09026	0.306763	-0.0333393	0.728494	-0.165066	0.056077	-0.0642379	0.397919
YDR280W		0.271767	0.000116297	-0.184533	0.0340349	0.177095	0.0502674	-0.211393	0.0110622	-0.0157527	0.86285	0.528968	8.88389e-13	-0.112556	0.185537	0.479917	1.2596e-13	-0.00344986	0.972876	-0.0161431	0.839136	0.126417	0.0800682
YDR282C		-0.0198769	0.870879	-0.0389969	0.713878	-0.312484	0.00354807	-0.737528	6.72471e-14	-0.0930095	0.418525	0.16614	0.112216	-0.125154	0.288377	-0.226795	0.0115338	-0.040706	0.706963	-0.261327	0.00317345	-0.0215762	0.838664
YDR283C		0.0367469	0.74108	0.226214	0.0139887	0.2714	0.067364	0.0862158	0.476642	0.13747	0.235556	-0.00365077	0.980585	-0.213988	0.00969449	0.181765	0.0417315	0.214567	0.067496	0.42309	1.34797e-07	0.154416	0.0913782
YDR284C		0.0743454	0.45787	-0.206794	0.0214742	0.0475393	0.702226	0.0807742	0.617389	-0.178741	0.0384494	-0.409487	0.00272972	-0.0763033	0.533423	-0.486462	1.20437e-08	-0.1894	0.13451	-0.0176222	0.902093	-0.110118	0.267812
YDR285W		0.0964113	0.47366	0.030847	0.82315	-0.414881	0.000574306	0.389844	0.000498671	0.205113	0.0675929	-0.0224222	0.888684	-0.0898406	0.505552	0.161561	0.160564	0.00121394	0.993964	0.0998106	0.373622	-0.266054	0.0255372
YDR286C		-0.148394	0.604751	-0.0559321	0.852615	0.272065	0.323345	0.237306	0.424131	-0.024105	0.947461	0.098259	0.798815	0.430271	0.0568132	-0.504294	0.0692227	0.00336575	0.991772	-0.0518936	0.8504	-0.181217	0.491889
YDR287W		0.060236	0.518592	-0.259844	0.000530691	-0.377485	6.82863e-06	-0.0538092	0.683149	-0.0711104	0.421753	-0.220739	0.0429537	-0.134523	0.243528	-0.281959	0.000217557	-0.00279516	0.979649	-0.241302	0.000969593	-0.235315	0.00259662
YDR288W		0.126714	0.183591	-0.00213298	0.989664	0.0630202	0.557755	-0.000541082	0.996176	-0.0237347	0.833342	0.10674	0.339707	-0.0188305	0.870984	0.116281	0.234897	-0.181334	0.0429485	-0.0635822	0.526533	-0.178861	0.0249484
YDR289C		0.192412	0.0339473	0.166995	0.0150224	0.143246	0.108308	0.220024	0.00561613	0.0803554	0.290493	0.161065	0.0571915	-0.0411732	0.623806	0.0924462	0.200847	0.121948	0.108653	0.23108	0.00023111	-0.0495979	0.553583
YDR291W		0.156877	0.0594555	0.247489	7.85209e-05	0.110929	0.105925	-0.0268863	0.780172	0.185735	0.00329765	0.201529	0.0111103	0.0915398	0.210086	0.290371	4.55793e-05	0.2545	0.0026768	0.379139	9.70104e-11	0.151933	0.0703792
YDR292C		0.175107	0.0299523	0.144565	0.0306564	0.126362	0.205158	-0.159431	0.142479	0.0477018	0.603256	0.35398	0.000149965	-0.294178	4.85458e-05	0.305669	1.19679e-05	0.0731857	0.474919	0.241598	0.000922636	0.0749255	0.319434
YDR293C		-0.00104636	0.994765	0.278831	0.0179175	-0.163237	0.106133	-0.116371	0.292315	-0.200284	0.0558029	-0.230477	0.0808137	-0.134751	0.173201	-0.410938	3.77929e-08	0.0826703	0.549863	0.153715	0.0857995	0.094554	0.282899
YDR294C		-0.113284	0.0501335	-0.138908	0.0856931	-0.0459825	0.613853	0.0821113	0.199553	-0.0498571	0.427454	-0.352573	4.01272e-06	0.0269868	0.773459	-0.2565	1.69309e-05	-0.0598025	0.411255	-0.357096	7.44774e-13	-0.194233	5.91639e-05
YDR295C		0.0660237	0.513862	0.0434356	0.6542	0.205649	0.0206742	0.398833	5.04663e-07	-0.0850174	0.361367	0.00649741	0.958732	-0.514086	2.09765e-09	0.142958	0.0846547	-0.154432	0.0676234	0.274124	0.00041131	0.0177715	0.852556
YDR296W		-0.582809	3.74883e-15	0.511131	1.35829e-14	-0.0699277	0.657813	0.4093	0.000608064	-0.10847	0.167234	-0.000537931	0.996035	-0.0884383	0.262519	-0.415916	9.45955e-07	-0.474063	5.97686e-14	-0.00940488	0.908038	-0.171058	0.00714002
YDR297W		-0.1194	0.138144	0.22659	0.144472	0.416013	0.00215739	0.0491535	0.676895	-0.253836	0.00179617	0.00360821	0.974865	0.362488	7.92843e-05	0.0544005	0.450861	-0.12166	0.167187	-0.00843	0.931974	-0.148562	0.0371969
YDR298C		-0.56452	3.28459e-13	0.0558243	0.585051	0.33283	0.00288894	-0.288286	0.0079751	-0.0326182	0.791856	-0.274909	0.00617305	-0.385968	6.09238e-08	-0.788005	9.39013e-25	-0.590818	3.75458e-09	-0.763221	2.39996e-15	-0.172458	0.0204017
YDR299W		0.163933	0.0545012	0.279614	0.0234538	0.485428	4.82239e-13	0.367495	0.000156202	0.393826	3.98157e-07	0.466001	0.000472782	0.342851	0.00130925	0.686172	7.3828e-30	0.541069	7.80955e-11	0.518032	2.72845e-11	0.444602	9.49511e-13
YDR300C		0.14922	0.036357	0.0227531	0.787716	0.091255	0.217975	-0.194107	0.0389872	0.112395	0.0949674	0.0756936	0.404629	0.205055	0.00128425	0.184658	0.00482811	0.17305	0.0382533	0.126458	0.0464619	0.0798681	0.245107
YDR301W		0.208042	0.0414826	0.292127	0.00228702	-0.00506658	0.974058	-0.149655	0.105551	0.0250757	0.823743	0.22221	0.00828864	-0.0924293	0.31271	0.272198	0.000393075	0.207303	0.0237034	0.289888	3.48827e-05	0.096738	0.216579
YDR302W		-0.149684	0.217964	-0.121424	0.324896	0.36958	0.0338564	-0.00777692	0.958533	-0.0561756	0.70422	-0.304154	0.0299511	0.0766425	0.52706	-0.266815	0.0222922	-0.271667	0.0429459	0.208046	0.0494788	-0.0343713	0.782534
YDR303C		-0.0653467	0.488098	0.250114	0.00246065	-0.00934304	0.938586	-0.131357	0.204987	0.172341	0.0478731	0.189873	0.0259788	-0.313342	0.000166925	0.143813	0.0845913	-0.0257672	0.782393	0.442505	1.47528e-11	0.30081	7.07677e-06
YDR304C		0.224483	0.00269443	0.0784824	0.436916	0.959505	1.50389e-43	0.0378824	0.780933	0.47215	1.85249e-11	-0.163694	0.0738592	0.721166	5.57268e-25	-0.464073	8.70844e-11	-0.29903	0.0239209	-0.0220398	0.794306	0.0467569	0.57776
YDR305C		-0.0470488	0.711172	-0.0594325	0.587177	-0.231628	0.0256482	0.25454	0.00949854	0.0857775	0.453596	-0.12138	0.318862	0.0889881	0.423649	-0.0837284	0.416383	-0.153909	0.137547	-0.145458	0.121183	-0.184758	0.0386431
YDR306C		0.000931096	0.995345	0.0393591	0.749181	-0.149425	0.14719	-0.166536	0.155926	-0.194883	0.0425999	-0.0670403	0.683672	0.0322705	0.77813	-0.39945	0.000195076	-0.245674	0.00649278	-0.351702	6.26612e-05	0.0119401	0.911556
YDR307W		-0.0850319	0.472646	0.42905	3.56994e-07	0.23726	0.00460498	-0.0845425	0.488422	-0.0366622	0.747855	-0.223303	0.017428	-0.0257528	0.838657	-0.242166	0.00516814	0.0879915	0.359808	0.506435	2.45248e-11	0.289056	8.77562e-05
YDR308C		0.00227791	0.989207	-0.252521	0.00365449	-0.0540832	0.631199	-0.271141	0.00894662	-0.0803476	0.529435	0.252902	0.0164497	0.140488	0.166321	0.119939	0.22965	-0.0462121	0.698506	-0.321166	0.000507136	-0.193796	0.0153051
YDR310C		-0.220996	0.0291049	0.290897	0.000291448	-0.167305	0.0662082	-0.105854	0.345574	0.0405234	0.741196	-0.080019	0.536683	-0.394504	4.59243e-07	0.198922	0.00815419	-0.0395881	0.710627	0.273611	0.00269312	0.178591	0.0119393
YDR311W		0.00393332	0.970171	0.0572766	0.413806	-0.133142	0.0714363	-0.0875708	0.313863	-0.205991	0.00113499	0.104651	0.163946	-0.22483	0.000648855	0.00854547	0.92355	-0.106564	0.223148	-0.143528	0.0229021	0.0168259	0.805994
YDR312W		-0.324379	0.000295655	0.229736	0.00626796	-0.172224	0.0318859	-0.0435779	0.69743	0.106586	0.259153	0.141126	0.289895	-0.00340429	0.974698	0.272723	0.000153192	0.116145	0.216453	0.0581104	0.600079	0.193508	0.00357711
YDR313C		-0.218454	0.0178918	-0.130944	0.258748	-0.0461724	0.709741	0.0914721	0.475365	-0.129445	0.187469	-0.188665	0.0853321	-0.277931	0.0021512	-0.424545	9.17323e-07	-0.441913	1.54942e-07	-0.0477574	0.632258	-0.207352	0.0112935
YDR314C		-0.193093	0.0704117	-0.173394	0.102191	-0.204045	0.0565599	-0.456033	1.46661e-05	-0.0740992	0.555166	-0.172436	0.173972	-0.364626	0.000521329	-0.230877	0.018985	-0.416253	9.25086e-05	0.136791	0.177393	-0.164029	0.100765
YDR315C		-0.172033	0.252364	-0.0225191	0.884188	-0.163403	0.212856	0.283965	0.0669196	-0.193956	0.143463	-0.451357	0.00631649	0.281214	0.0301606	-0.459696	0.000277297	-0.0929532	0.504696	0.0112814	0.933624	0.114877	0.336133
YDR316W		-0.827382	1.43333e-24	0.653981	7.28419e-20	-0.411263	5.46567e-06	0.329197	0.00191264	-0.121669	0.129536	-0.33625	0.000929592	-0.47833	2.10962e-06	-0.57601	8.42448e-15	-0.397616	3.38203e-05	0.12359	0.190235	0.0263123	0.780123
YDR318W		0.136466	0.18248	-0.407875	2.19671e-05	-0.0740268	0.574053	-0.0781751	0.458613	-0.28395	0.000483221	0.182997	0.0587851	-0.234643	0.020185	0.0994852	0.271387	-0.115818	0.243392	0.057158	0.534425	-0.200414	0.0119786
YDR319C		0.140621	0.182728	-0.503933	8.24413e-09	-0.129449	0.278409	-0.0852329	0.513308	-0.133447	0.187047	-0.570082	0.00011631	-0.381251	3.23059e-05	-0.701419	4.93468e-10	-0.708571	2.8088e-15	-0.344899	6.7138e-05	-0.242764	0.00367213
YDR320C		-0.176468	0.143877	0.199234	0.0641206	-0.251201	0.032698	-0.0910247	0.513247	0.190157	0.124385	-0.0163859	0.914953	-0.0974467	0.450966	-0.135892	0.177364	-0.118491	0.351393	-0.151376	0.192643	0.105009	0.351382
YDR320C-A		-0.443523	0.00776167	-0.636506	5.79638e-07	-0.0350066	0.879604	-0.127573	0.486974	-0.244521	0.146505	-0.518143	0.00636239	-0.386448	0.0101086	-0.457285	0.00679874	-0.676476	0.000108643	-0.204244	0.166272	-0.372919	0.00331611
YDR320W-B		-0.163525	0.782414	-0.121761	0.816655	-0.526293	0.304812	0.735999	0.0957942	0.281404	0.55944	0.0693336	0.909914	-0.175037	0.738669	-0.0722895	0.894089	-0.796082	0.114947	-0.290117	0.555617	-0.222487	0.663101
YDR321W		0.0465054	0.476598	-0.108724	0.100301	-0.15682	0.0100756	-0.458487	7.77673e-07	0.243463	3.17458e-05	0.188186	0.0373652	0.195225	0.0598645	0.218118	0.00226733	0.0460375	0.616768	-0.158166	0.00284721	-0.14108	0.00283819
YDR322W		-0.821341	2.4436e-35	0.507183	2.91117e-12	-0.269945	0.00673323	-0.19493	0.020384	0.0181006	0.860977	-0.187138	0.0453185	-0.305214	3.40652e-05	-0.791199	4.28851e-31	-0.665317	5.77078e-25	-0.0846721	0.264569	-0.191013	0.000842233
YDR323C		0.140566	0.236776	0.177935	0.0989241	0.0620749	0.670357	-0.178058	0.142432	-0.0146719	0.922794	0.120932	0.354047	0.203348	0.0663034	0.0827209	0.494361	0.0801789	0.49741	0.0570184	0.648055	-0.1107	0.393216
YDR324C		-0.199104	0.0195606	0.253561	4.52603e-05	-0.0468442	0.540757	0.0492413	0.654671	0.279517	4.27617e-05	0.346001	3.44404e-05	-0.11467	0.125511	0.281129	1.54144e-05	0.237232	0.000515045	0.377122	1.34765e-11	0.348531	1.51748e-09
YDR325W		-0.113302	0.199082	0.219412	0.0138088	0.113837	0.159226	-0.0301466	0.790452	0.165126	0.0614478	0.0841622	0.533673	-0.0706754	0.457284	0.205187	0.0121406	0.0788273	0.406728	0.603229	1.75852e-17	0.425586	6.71623e-10
YDR326C		0.01686	0.898208	0.101086	0.343195	0.22635	0.0128502	0.0271043	0.823952	-0.0366436	0.77532	-0.097906	0.405348	-0.136612	0.13883	0.113188	0.215779	0.139837	0.161636	0.414379	1.64821e-07	-0.106618	0.279754
YDR328C		0.135614	0.149454	-0.165883	0.0137064	-0.0518383	0.52686	-0.213339	0.00821959	-0.0524096	0.571902	-0.0382752	0.650172	0.354596	7.25123e-06	-0.0488464	0.574089	-0.125849	0.0847591	-0.19941	0.000793501	-0.122968	0.0401768
YDR329C		0.067553	0.422263	0.0650462	0.355659	0.0742489	0.330887	0.0188557	0.857671	-0.0048689	0.957146	0.121069	0.0720981	0.0114763	0.9003	-0.148397	0.0289108	-0.0672716	0.342232	-0.0690865	0.302018	-0.113234	0.0754412
YDR330W		0.0939344	0.37959	0.00859648	0.919869	-0.107267	0.409319	0.113581	0.13758	-0.100383	0.17089	0.00829619	0.945259	0.257433	0.000935415	-0.0392449	0.704372	0.0835379	0.342143	-0.0606802	0.392955	-0.172867	0.00272463
YDR331W		-0.13596	0.0554338	-0.0473222	0.497245	0.215828	0.0166825	-0.134759	0.121505	0.0986107	0.175987	0.135523	0.0956454	-0.0852088	0.231607	0.078845	0.247328	0.0142583	0.858053	0.151737	0.0102091	0.154363	0.0127859
YDR332W		-0.0242033	0.819296	0.0303588	0.744731	-0.412022	7.66032e-05	-0.140572	0.178543	0.0862733	0.327132	0.0900416	0.363467	0.0814515	0.430981	0.143033	0.0632135	0.0777534	0.468544	-0.181515	0.0181932	-0.306871	4.18529e-05
YDR333C		0.14968	0.0167794	0.100363	0.137842	0.138943	0.0236712	-0.174061	0.105109	0.252227	0.000293986	0.130687	0.0391482	0.11333	0.0666592	0.0896706	0.250566	0.111335	0.0793463	0.138474	0.0107696	0.0544193	0.498993
YDR334W		0.298623	0.000697635	0.13738	0.169448	0.184572	0.108945	0.316129	0.00418252	-0.0651792	0.57781	0.295558	0.00747997	-0.0947189	0.424796	0.500014	4.95908e-10	0.243515	0.025349	0.444551	6.07528e-07	0.063655	0.520255
YDR335W		-0.117795	0.0812002	0.0992001	0.199386	-0.0396453	0.592603	-0.0587069	0.513247	-0.102558	0.224726	-0.162045	0.0287751	-0.303018	2.63046e-05	-0.19018	0.00477411	-0.0791496	0.287653	0.206823	0.000462156	0.148528	0.0093276
YDR336W		0.140062	0.276409	-0.090683	0.383652	-0.312081	0.00366427	0.0131385	0.921541	0.10901	0.313694	-0.0947949	0.511433	-0.0604159	0.606923	-0.118813	0.250636	-0.145424	0.166104	-0.310266	0.00936996	-0.4443	3.43795e-06
YDR337W		-0.787817	1.39678e-41	0.397356	6.22473e-14	-0.322477	0.000481499	0.00379262	0.972974	-0.145825	0.0178329	-0.218923	0.0231387	-0.353868	4.19288e-07	-0.680304	2.26323e-31	-0.654857	6.8972e-19	-0.0516788	0.477604	-0.184119	0.000295754
YDR338C		0.184416	0.0484379	0.0561452	0.596352	-0.0714285	0.515847	0.0361971	0.792364	0.112952	0.234531	0.0261838	0.843557	-0.0992611	0.356986	-0.00493223	0.973701	0.0685168	0.492528	0.0671402	0.491338	-0.0651119	0.506999
YDR339C		-0.0649161	0.507976	-0.353696	2.77385e-06	-0.0703373	0.361886	-0.190225	0.00750457	0.00476388	0.958536	0.203844	0.0682826	0.0613949	0.392192	0.185543	0.00199248	-0.144291	0.051312	-0.302547	4.61808e-06	-0.132325	0.0119134
YDR340W		0.106831	0.336699	0.119196	0.232023	0.218071	0.243229	1.08857	2.66504e-12	-0.0805316	0.431312	-0.261996	0.00792997	0.020374	0.873129	0.0835289	0.32708	0.156605	0.138823	0.0719313	0.436943	-0.223059	0.00206234
YDR341C		-0.0582539	0.45787	0.115265	0.0292448	-0.00339901	0.970631	-0.296328	0.000696738	0.281801	4.32284e-10	-0.0557048	0.31359	0.244175	0.00178245	-0.0026134	0.97642	0.111947	0.0811403	-0.0818537	0.0531157	0.089642	0.0280556
YDR344C		0.195656	0.524015	-0.0814467	0.80249	-0.374047	0.254449	-0.0749855	0.813808	-0.300281	0.326679	0.713518	0.00261313	0.237735	0.395501	0.453586	0.0532358	0.462882	0.10047	0.505562	0.0275584	-0.130595	0.69581
YDR345C		-0.24111	0.00766082	0.074269	0.646048	-0.416276	9.27641e-05	0.0547055	0.641768	-0.324755	0.000587969	0.23079	0.0647552	-0.22606	0.0301941	-0.186957	0.00874851	-0.059642	0.540761	-0.394635	1.03413e-05	-0.630699	4.17916e-20
YDR346C		-0.188506	0.000573575	-0.165279	0.000217248	-0.176756	0.00115311	-0.395369	1.44044e-12	0.030512	0.652986	0.106656	0.175216	-0.144505	0.0114202	0.10023	0.0502807	0.0884596	0.155557	0.148229	0.00123021	-0.00571575	0.920672
YDR347W		-1.02818	7.34747e-75	0.386467	1.48199e-14	-0.552612	6.31705e-14	-0.0483707	0.611093	-0.101108	0.0951968	-0.389947	7.54317e-10	-0.21699	0.00110737	-0.665727	1.27784e-31	-0.507323	4.83154e-22	-0.174493	0.000924018	-0.238138	0.000234787
YDR348C		-0.0949921	0.14999	0.0173176	0.815952	0.0811182	0.325516	0.103301	0.155727	-0.0728858	0.261636	0.0102068	0.909233	-0.185663	0.00225337	0.038029	0.615471	0.00623088	0.941138	0.122799	0.0316836	0.0958457	0.0636026
YDR349C		0.00476017	0.957363	0.0910744	0.0695466	0.0260535	0.777839	0.357915	1.18512e-13	0.174766	0.000680824	-0.182634	0.0209862	-0.00638539	0.926852	0.118154	0.0254784	0.3222	4.21849e-07	0.158304	0.000960363	0.274177	1.36884e-11
YDR350C		-0.0813012	0.473647	-0.094297	0.316829	0.0298858	0.752821	0.320405	0.000873268	-0.199962	0.00392619	-0.0732425	0.463215	-0.727005	6.07957e-22	-0.0642365	0.426897	0.144436	0.0541735	0.0194121	0.80212	0.222197	0.000208505
YDR351W		0.131121	0.133396	0.250869	0.00489688	0.233925	0.0080193	0.410389	2.17935e-06	0.121946	0.21192	0.0979138	0.334756	-0.385931	7.02658e-06	0.387483	1.67829e-07	0.383264	3.72665e-05	0.34803	1.44214e-06	0.446256	4.00629e-10
YDR352W		-0.0909282	0.272986	-0.0679854	0.402366	-0.0785146	0.376285	-0.0618197	0.608837	-0.0394579	0.645287	-0.0113682	0.918021	-0.11173	0.232788	0.0385539	0.635177	0.0069438	0.9439	0.0823087	0.26493	-0.0442054	0.588686
YDR353W		-0.136863	0.037474	-0.377583	7.93997e-13	-0.122482	0.06031	-0.429205	1.116e-14	0.0362625	0.682808	0.0131253	0.881522	-0.153707	0.00365906	0.107453	0.0775618	0.150328	0.0308501	-0.295831	6.50181e-10	-0.294087	2.43916e-11
YDR354W		0.310372	1.14685e-08	-0.0186984	0.810506	-0.316344	6.49689e-08	-0.179944	0.113474	0.411906	2.73529e-16	-0.160386	0.0125259	0.550472	6.43164e-08	-0.0352146	0.575901	-0.0190151	0.851946	-0.248619	5.73923e-07	-0.193619	0.000741432
YDR356W		0.172045	0.228617	0.282429	0.0021137	0.219139	0.0968051	-0.0194683	0.870463	0.0847493	0.530454	0.204865	0.0644073	-0.313768	0.00250728	0.241472	0.0190247	0.0709982	0.671476	0.544219	2.54666e-10	0.250294	0.0112643
YDR357C		0.432874	4.82283e-05	0.27209	0.00349477	0.459411	0.000458833	0.768357	8.68373e-05	-0.322804	0.00211694	0.0527969	0.713964	0.312171	0.000532473	0.177181	0.0908936	0.0326408	0.800881	0.0252101	0.820331	-0.241311	0.00719071
YDR358W		0.163365	0.0436155	0.193049	0.194817	0.0646721	0.631756	-0.28482	0.00247403	-0.461861	1.37216e-10	-0.0326239	0.89432	0.161741	0.0953132	-0.980255	2.57552e-40	-0.503406	3.54127e-11	-0.312742	7.61911e-06	-0.144539	0.0668613
YDR359C		-0.12739	0.240727	0.351482	6.29846e-06	0.0987086	0.400461	0.195259	0.0534384	0.0646913	0.489475	0.165396	0.204402	-0.26678	0.00133976	0.267664	0.000793624	0.0384526	0.779703	0.355386	1.29984e-05	0.278338	0.0131002
YDR361C		0.145834	0.0191926	-0.145032	0.040273	-0.0612592	0.398581	-0.444603	3.84374e-08	0.0270761	0.710147	0.436616	1.79925e-07	0.0960978	0.259402	0.35537	9.25195e-10	0.221229	0.00468484	-0.0525475	0.398334	-0.015114	0.812724
YDR362C		-0.0068137	0.955182	0.0497196	0.593786	0.0217273	0.85343	-0.267369	0.00165614	0.519623	1.90032e-11	0.195157	0.0419346	-0.0208425	0.842892	0.115659	0.135987	0.080884	0.410073	0.157532	0.0633471	0.0498971	0.543689
YDR363W		0.160265	0.0886096	0.0761867	0.414659	0.0636241	0.634922	-0.165692	0.079777	-0.147549	0.0901222	0.413648	0.00100453	-0.269744	0.00941481	0.433024	1.96894e-08	-0.0203697	0.880123	0.113748	0.331268	-0.0253409	0.803422
YDR363W-A		0.545301	0.300014	0.227731	0.697179	0.892853	0.0560557	0.49981	0.360667	0.213036	0.733164	0.207449	0.785213	0.487592	0.35426	0.648991	0.191635	0.457662	0.376609	0.859311	0.0444917	0.131087	0.828818
YDR364C		-0.0596258	0.46059	0.0105824	0.912731	-0.158703	0.047403	-0.122726	0.126508	0.0978793	0.170942	0.038899	0.786328	-0.107633	0.169313	0.213869	0.00136289	0.0481581	0.571321	0.105013	0.0907756	0.0325317	0.700777
YDR367W		-0.00949911	0.944557	-0.258561	0.00437293	-0.252253	0.11355	-0.0531882	0.736258	0.153012	0.175089	-0.576705	4.5235e-06	-0.343607	0.00050889	-0.017195	0.892147	0.0381401	0.784797	-0.387636	3.3059e-05	-0.26845	0.00185789
YDR368W		0.0299229	0.706728	-0.048314	0.518199	0.351097	1.79031e-10	-0.0550841	0.583262	-0.155597	0.0630282	-0.229692	0.0262383	0.477445	1.23446e-15	-0.180269	0.0117131	-0.230958	0.00157867	-0.0940696	0.250536	-0.00500231	0.945808
YDR369C		-0.0971897	0.373125	-0.0844094	0.418138	-0.331198	0.0148102	0.239865	0.0139779	0.00259335	0.983749	-0.209393	0.0552335	-0.142414	0.181372	0.0130911	0.907083	-0.0939549	0.421245	-0.212754	0.0128749	-0.156413	0.162803
YDR370C		0.0153892	0.898463	0.265307	0.00240759	0.278049	0.000586295	0.103274	0.220892	-0.0755775	0.396473	0.240606	0.0145428	0.201882	0.0103166	0.343127	8.55109e-06	0.206377	0.0174042	0.464257	9.71803e-13	0.231841	0.00276851
YDR371W		-0.357801	4.06459e-06	0.208198	0.0080821	0.0686613	0.596587	-0.034391	0.786146	-0.463397	1.2609e-09	-0.169548	0.0892081	0.0296422	0.758986	-0.122981	0.205512	0.0794705	0.380152	-0.164957	0.0377792	-0.110469	0.227808
YDR372C		0.0452691	0.553258	-0.0168628	0.826205	0.0426242	0.613599	-0.0188628	0.832316	0.011947	0.88229	-0.00888458	0.917618	-0.193872	0.00098321	0.0752273	0.214436	-0.0556967	0.452547	0.0224892	0.718168	0.00270277	0.968046
YDR373W		0.0520612	0.760843	-0.201392	0.201785	-0.0731709	0.716194	-0.197676	0.254429	-0.100066	0.570218	-0.319563	0.0789048	0.10657	0.521203	-0.164879	0.258915	-0.253511	0.0956218	-0.39353	0.00397638	-0.0614244	0.735918
YDR374C		NA	NA	1.33554	0.109239	0.462474	0.702906	5.27341	8.3699e-26	0.647885	0.561058	NA	NA	1.9872	0.00858791	0.550629	0.609434	1.66753	0.0274825	0.52014	0.618295	0.185625	0.878131
YDR374W-A		0.37227	0.0344059	-0.437167	0.0180406	-0.347449	0.199826	0.37826	0.0613009	-0.301662	0.0832724	0.183437	0.460753	0.185275	0.30773	-0.131831	0.556808	0.0136975	0.952992	0.0228136	0.907927	-0.142903	0.453075
YDR375C		-0.932106	1.06956e-41	0.546834	5.01272e-20	-0.546386	1.10316e-16	-0.124963	0.154594	-0.0165465	0.854078	-0.266754	0.000382459	-0.179665	0.020185	-0.581303	1.60149e-19	-0.481781	4.17128e-10	0.0902313	0.299471	-0.107366	0.142669
YDR376W		-0.311427	1.17551e-05	0.261841	7.48062e-05	-0.0703761	0.44665	-0.221055	0.0225377	0.0134957	0.899378	-0.175226	0.0311396	0.0188267	0.83522	-0.358972	8.02082e-06	-0.245416	0.00108238	-0.272846	3.1779e-05	0.0210738	0.795029
YDR377W		-0.422322	5.69696e-06	-0.0591694	0.54187	0.268031	0.00787373	-0.424742	0.000140239	-0.181391	0.114949	-0.0775177	0.588498	-0.15438	0.081412	-0.714844	8.30446e-14	-0.649296	3.43869e-14	-0.9401	5.48191e-34	-0.278315	0.000457467
YDR378C		0.478713	4.60685e-05	-0.284243	0.00309906	0.224388	0.0338671	-0.0830182	0.519032	-0.0307929	0.836574	0.124351	0.215173	0.295526	0.000618091	0.180669	0.107945	-0.00194395	0.987348	-0.00707805	0.957327	0.00826405	0.940378
YDR379C-A		0.0063706	0.9866	-0.259469	0.266086	0.208974	0.474156	0.804805	0.000552644	-0.472013	0.0379226	-0.182836	0.563168	0.596664	0.00249337	-0.977835	0.000305187	-1.0207	1.28641e-05	-0.48667	0.0338046	-0.387383	0.0791037
YDR379W		0.0332653	0.867213	0.541083	4.07517e-06	0.221883	0.239836	0.0264781	0.87672	0.175188	0.164188	0.132786	0.393806	0.140295	0.251811	0.127317	0.280983	0.281222	0.0813856	0.346242	0.00143229	0.127224	0.396453
YDR381C-A		0.0904129	0.533642	0.119308	0.285615	-0.200135	0.161897	0.46837	9.9404e-05	-0.0594392	0.681569	-0.145562	0.310387	0.0634478	0.625675	-0.244637	0.0246122	0.119067	0.275912	-0.590922	3.03774e-08	-0.258888	0.00952714
YDR381W		-0.0187583	0.856119	-0.317696	8.59089e-06	0.172892	0.0151893	-0.0581027	0.684841	-0.173653	0.0226067	-0.00215799	0.984591	0.0452688	0.59709	0.0579251	0.397586	-0.0963573	0.325506	-0.120591	0.0796404	-0.183997	0.00260227
YDR382W		0.0737065	0.603262	-0.634769	8.82035e-08	-0.370881	0.0166825	-0.804793	3.19422e-08	-0.19166	0.170539	-0.261487	0.109406	0.184661	0.220876	-0.145406	0.22329	-0.42189	0.00309994	-0.509341	7.05306e-06	-0.48643	1.53812e-06
YDR383C		0.134809	0.341215	-0.387187	0.00125749	-0.229932	0.118975	0.0528243	0.721844	-0.19779	0.119992	-0.0482548	0.826308	-0.390691	0.00228656	-0.119456	0.351451	-0.421574	0.000737854	-0.310047	0.022752	-0.133182	0.282127
YDR386W		0.0277546	0.856068	0.202933	0.051514	0.032453	0.873478	0.0924588	0.435447	0.113361	0.327132	0.0460492	0.748094	-0.0139951	0.91927	0.249134	0.0134168	0.0159878	0.912661	0.276909	0.00672286	0.170121	0.137718
YDR387C		0.0753228	0.492808	0.0822143	0.501755	0.0989409	0.455619	0.32915	0.000174014	-0.0255596	0.808506	-0.165923	0.141481	-0.292636	0.000777432	-0.276141	0.000930433	-0.231539	0.0172019	0.0134336	0.903823	-0.282	0.000339947
YDR388W		0.0733221	0.440231	0.156385	0.0128694	0.0371411	0.672378	-0.0304602	0.753613	-0.0506914	0.451522	-0.00880889	0.93227	-0.0286168	0.748382	-0.247102	0.00271846	-0.0908837	0.141592	-0.151419	0.00750569	-0.0887535	0.0572524
YDR389W		0.389064	1.85728e-06	0.397467	3.76345e-05	0.403972	1.10261e-05	0.1969	0.0765221	0.19666	0.0605466	0.475692	0.000510883	-0.0560207	0.664846	0.644641	2.17628e-16	0.394894	6.34801e-05	0.532612	3.77553e-10	0.399783	4.59968e-06
YDR390C		0.0284898	0.781815	0.273359	1.82414e-06	0.115207	0.140221	0.141629	0.0862776	0.131038	0.0304342	0.115846	0.21822	-0.131067	0.0451909	0.249222	0.000138043	0.147051	0.0201622	0.161133	0.00829337	0.170669	0.0043324
YDR391C		0.0444836	0.791311	-0.499836	0.00252323	-0.460083	1.39082e-06	-0.248295	0.0322927	-0.106639	0.312598	-0.498548	0.000156474	0.314085	0.000160241	-0.673682	8.34322e-14	-0.190593	0.106341	-0.595663	1.6581e-13	-0.879788	2.99596e-27
YDR392W		0.0892044	0.312952	0.120898	0.11958	0.117823	0.427211	-0.0079783	0.935711	-0.0162853	0.869925	0.011749	0.913275	-0.125487	0.110842	-0.178914	0.0163001	-0.0621226	0.492163	0.188311	0.00435974	-0.0293369	0.729106
YDR393W		0.110353	0.280007	0.197249	0.0334374	-0.275327	0.0188986	-0.125263	0.240881	0.0576803	0.567053	0.000184362	0.998737	-0.0101269	0.930155	-0.144067	0.13634	-0.061188	0.598719	-0.0390845	0.691109	-0.104925	0.274007
YDR394W		-0.0881914	0.266663	-0.131365	0.00605	0.114754	0.154012	-0.0986189	0.304958	-0.121962	0.00663626	0.00548113	0.959068	-0.0691065	0.217468	-0.148817	0.00656271	0.085077	0.102876	-0.0302669	0.49936	0.0447173	0.30068
YDR395W		-0.199494	0.0067137	0.211832	0.000210722	-0.0892988	0.129693	-0.0625184	0.45431	0.19107	0.00241042	-0.117289	0.0810662	-0.235443	9.47926e-05	-0.0159622	0.809303	0.0785812	0.10047	0.099862	0.0365139	0.242784	7.23717e-10
YDR396W		NA	NA	-1.99487	0.280288	-1.0077	0.593172	-0.492937	0.7753	NA	NA	NA	NA	-0.740772	0.647472	-1.71375	0.325538	-1.33404	0.449203	NA	NA	-0.639607	0.669211
YDR397C		-0.0865709	0.568887	-0.376256	0.00069741	0.157356	0.388535	-0.304332	0.0397134	-0.179458	0.154239	0.00123752	0.995415	0.0218377	0.879268	0.095904	0.404626	-0.309829	0.0315731	0.0812141	0.513931	0.10366	0.371663
YDR398W		0.0135919	0.870019	0.0204073	0.810506	-0.106581	0.0387337	-0.0769444	0.490728	0.0860866	0.194742	0.397961	3.94694e-07	-0.0772655	0.17308	0.467091	8.86231e-19	0.256919	3.63856e-05	0.00999932	0.908964	0.24836	1.58347e-09
YDR399W		0.0611477	0.528175	-0.524841	3.51068e-13	-0.0105807	0.930194	0.136017	0.0806836	0.33051	1.84066e-08	0.670424	5.99818e-15	-0.143275	0.0499596	0.63512	1.65027e-31	0.256471	0.00297945	0.360912	4.95905e-11	0.288445	9.69668e-07
YDR400W		-0.778838	2.57445e-26	-0.116584	0.153915	-0.976907	5.18785e-33	-0.456719	9.6396e-05	-0.109068	0.168315	-0.131925	0.169068	-0.0660239	0.473997	-0.228623	0.00164177	-0.337015	2.35617e-05	-0.552727	4.07185e-16	-0.138537	0.0662753
YDR401W		-0.801167	0.18497	0.119549	0.839436	-1.418	0.0250812	0.326442	0.534345	-0.289041	0.631407	-0.189467	0.793268	-0.441769	0.468965	0.42272	0.373515	0.00830805	0.988866	0.207015	0.688019	-1.03286	0.0733657
YDR402C		0.171555	0.736317	0.275372	0.54843	-0.634088	0.209345	2.62657	9.23329e-22	0.656876	0.0868237	-0.208395	0.724164	0.419662	0.315517	0.354217	0.403432	0.495685	0.206682	0.100341	0.827971	-0.591655	0.213182
YDR403W		0.147888	0.521736	0.017271	0.947687	-1.12594	1.19214e-06	2.34827	5.67783e-56	0.755396	2.26656e-06	0.186855	0.421178	0.0913024	0.696521	0.221083	0.279634	0.291026	0.125815	-0.276066	0.198294	-0.616595	0.0026435
YDR404C		0.106217	0.345118	-0.204705	0.020598	-0.0780679	0.562949	-0.0316271	0.777661	-0.11343	0.256739	0.0472254	0.663995	-0.110462	0.257675	0.0468277	0.692263	-0.0520035	0.673032	-0.0694645	0.370697	0.0164434	0.851371
YDR405W		-0.504827	1.89731e-08	0.368899	2.32015e-11	-0.237819	0.0771943	0.215241	0.166307	-0.179536	0.0300599	-0.00609621	0.949091	-0.274949	0.000171097	-0.404827	0.000779103	-0.381659	1.34577e-08	0.0289483	0.678058	-0.137037	0.0200202
YDR406W		-0.0046114	0.979484	0.0535184	0.701092	-0.336701	0.00642222	0.861798	2.75273e-11	0.065789	0.645127	0.212055	0.205551	0.574566	9.54995e-06	0.378221	0.000743687	0.59924	0.000530068	0.244053	0.0281083	-0.0989832	0.414377
YDR407C		-0.200563	0.037474	0.296624	0.000634352	0.109533	0.449748	-0.145179	0.122055	0.116431	0.20625	-0.0348812	0.763476	-0.0986871	0.232297	-0.0195357	0.825406	0.059791	0.623464	0.289045	7.46683e-06	0.264178	0.00128307
YDR408C		0.686622	2.03194e-14	-0.0698697	0.502026	0.477299	1.06472e-09	-0.22504	0.107411	0.141578	0.082192	0.278932	0.0022683	0.765386	2.89591e-14	0.218667	0.00708146	0.0448962	0.716312	-0.119628	0.129871	0.06028	0.419552
YDR409W		0.168075	0.159124	0.366803	0.00452041	0.273177	0.0075073	0.232831	0.0379606	0.313771	0.000933783	0.172047	0.136996	-0.0376764	0.743536	0.307804	0.00265906	0.30533	0.00388625	0.590535	2.60262e-13	0.282405	0.00234364
YDR410C		0.297105	0.0435395	-0.384094	0.0126052	1.31406	2.02373e-12	0.447278	0.0037889	0.0381189	0.851589	-0.354487	0.0576167	0.0989087	0.575899	0.116443	0.474036	0.0624956	0.729491	0.846118	1.22336e-11	-0.24241	0.112194
YDR411C		-0.179662	0.012303	0.221762	0.0178707	0.255189	0.000169706	-0.0918405	0.307682	0.278642	5.35993e-05	-0.273866	0.000618223	0.0678648	0.436321	-0.708753	6.66614e-19	-0.282681	0.000113966	0.322632	4.94727e-08	0.122055	0.0776942
YDR412W		0.288874	3.12816e-06	-0.13032	0.0750177	0.0991554	0.247098	-0.0587814	0.533401	0.175029	0.00349578	0.507246	1.08829e-07	-0.086065	0.224559	0.625281	6.37811e-28	0.177661	0.0132604	-0.0484248	0.477604	0.0801094	0.19345
YDR413C		NA	NA	-1.72071	0.147595	-1.7138	0.174338	0.15159	0.90194	-0.498698	0.64643	NA	NA	-0.348589	0.750942	0.419073	0.654835	-1.69256	0.160873	-1.96256	0.112245	-0.445968	0.686159
YDR414C		-0.0996055	0.378106	-0.0162983	0.895078	0.151592	0.178833	-0.0342494	0.777773	0.00495019	0.971075	-0.065091	0.605563	-0.00902032	0.946798	0.11103	0.279675	-0.0469642	0.690604	0.322277	0.000212609	0.123817	0.204117
YDR415C		-0.050684	0.637246	0.0671724	0.469979	0.212946	0.00571738	0.0387506	0.702192	0.142687	0.0675929	-0.148273	0.120777	0.100483	0.293881	-0.319258	0.000179263	0.0165386	0.874709	0.171165	0.0531688	0.018714	0.835915
YDR416W		0.079585	0.367243	0.0353371	0.686482	-0.0741228	0.46339	-0.0983606	0.262264	0.150687	0.0499047	0.0913629	0.288568	-0.261718	0.00137641	0.135355	0.0642872	0.0797544	0.480008	0.14696	0.0777103	0.0629112	0.37933
YDR418W		0.0550905	0.650628	-0.427304	4.30884e-06	-0.422982	7.53133e-05	-0.578273	2.52345e-08	-0.070756	0.579342	-0.110169	0.328421	0.207958	0.084107	-0.0103133	0.915625	-0.265265	0.014195	-0.486871	6.10185e-08	-0.251804	0.00513124
YDR419W		0.0145587	0.895129	0.22223	0.00143877	-0.0925725	0.332048	0.0454985	0.664535	0.420521	1.89882e-10	0.222064	0.0116697	0.122399	0.106862	0.0508576	0.537144	0.319406	1.27285e-05	0.268562	8.40659e-05	0.0981143	0.315164
YDR421W		0.123224	0.192245	0.138306	0.0964317	-0.0904665	0.323087	0.562592	2.78748e-15	0.0293092	0.767777	0.0447177	0.673436	-0.115402	0.184766	0.0891975	0.297105	-0.174894	0.0830728	0.0913872	0.278783	-0.0478393	0.625358
YDR422C		0.133233	0.0663419	0.160349	0.0207384	0.176289	0.0498658	0.180157	0.0310609	0.147457	0.014013	0.296812	0.000187595	0.140798	0.0264716	0.338694	3.28505e-09	0.360599	2.45091e-06	0.292276	2.26549e-07	0.131224	0.0205837
YDR423C		0.330232	0.000453897	-0.137823	0.0563897	0.071717	0.495699	-0.107219	0.279976	-0.0807602	0.297878	0.100166	0.362687	0.151371	0.0945982	0.0670248	0.513806	-0.231408	0.00350139	-0.195163	0.00700385	0.178997	0.0337529
YDR424C		0.193805	0.243422	-0.430736	0.000401172	0.189168	0.166399	0.0570243	0.743429	-0.214677	0.106208	0.0759175	0.647964	0.301352	0.00666209	0.0425262	0.760801	0.0736024	0.650718	-0.207438	0.0540568	-0.262341	0.0116956
YDR425W		0.193555	0.0963581	0.133509	0.187906	-0.00103867	0.995058	0.234699	0.0274209	0.0294802	0.812694	0.0430429	0.750786	0.0376503	0.753582	-0.103385	0.293467	0.0654456	0.610598	0.0823152	0.381496	0.0339247	0.781372
YDR427W		-0.206858	0.00476969	-0.342082	4.49683e-05	0.146524	0.323861	-0.0567461	0.73447	-0.188114	0.0477245	-0.265507	0.0351836	-0.0538468	0.54485	-0.289516	0.00147504	0.0355994	0.831017	0.080357	0.437058	0.00851949	0.927005
YDR429C		-0.1948	0.00543461	-0.205206	0.00274959	-0.276233	0.00178752	-0.535687	1.05314e-10	-0.022049	0.809147	0.0421583	0.643294	0.071672	0.368557	-0.10154	0.126409	-0.133132	0.109926	-0.297036	7.18564e-07	-0.139589	0.0150899
YDR430C		-0.836881	3.54273e-42	0.481431	3.13476e-12	-0.359285	4.94015e-09	0.168128	0.0325373	0.000318901	0.997386	-0.36565	9.2956e-09	-0.328759	5.59679e-06	-0.48282	5.24296e-16	-0.0946082	0.162502	0.30768	1.05523e-05	0.119567	0.0809838
YDR431W		NA	NA	NA	NA	NA	NA	2.15947	0.239534	NA	NA	NA	NA	NA	NA	NA	NA	NA	NA	NA	NA	NA	NA
YDR432W		-0.226821	9.73663e-05	-0.00463757	0.961104	0.177397	0.0494359	-0.128603	0.345524	-0.0127316	0.904804	0.0243594	0.789092	-0.22019	0.000809453	0.0757028	0.509482	-0.163948	0.113979	-0.0854787	0.109397	0.101004	0.130132
YDR433W		0.175953	0.168111	-0.454281	2.53325e-05	-0.00895572	0.948791	0.102834	0.61231	-0.573371	9.58156e-14	0.437256	7.77904e-07	-0.652513	5.28308e-19	0.397594	4.08845e-08	-0.0165266	0.872874	-0.000454568	0.996595	-0.0110366	0.929201
YDR434W		-0.0333866	0.786192	-0.0988538	0.20503	-0.0930842	0.338944	-0.0611715	0.423424	0.0279971	0.741682	-0.104538	0.219548	0.0304697	0.710521	0.0341312	0.721328	0.178264	0.0120085	0.00333948	0.96626	0.107944	0.0803553
YDR435C		-0.0991409	0.337097	-0.231057	0.0647961	-0.630375	1.51842e-10	-0.531581	6.33941e-08	-0.317535	6.70875e-05	-0.342359	0.0145191	-0.0564624	0.593441	-0.928483	6.54332e-27	-1.01426	1.12655e-32	-0.400483	6.04236e-06	-0.320695	3.9452e-05
YDR436W		0.0817803	0.334598	0.0366002	0.712994	-0.267744	0.00692374	0.060192	0.518317	-0.0342005	0.767404	0.0536761	0.67266	-0.354865	5.50359e-05	-0.432525	5.16544e-08	-0.282229	0.00156225	-0.130395	0.0639231	-0.0944795	0.21219
YDR437W		0.22457	0.185095	0.108897	0.56974	0.0867546	0.660435	0.326126	0.0563165	0.0595881	0.770177	0.10767	0.650506	-0.123941	0.542113	0.165246	0.350685	0.331905	0.0346554	0.265018	0.077475	-0.104785	0.594489
YDR438W		-0.0161204	0.938459	0.103909	0.459804	0.049603	0.75529	0.326689	0.0374303	-0.0422917	0.80043	-0.0621706	0.718592	-0.176683	0.215377	0.128417	0.365908	0.182208	0.207859	0.211316	0.0847557	-0.0867899	0.556401
YDR439W		-0.0924373	0.518476	0.0451477	0.704444	-0.250243	0.0614135	-0.0579794	0.628584	0.128889	0.209773	-0.0885953	0.53226	-0.0167497	0.892715	0.0358454	0.753851	-0.0809005	0.502193	0.0357896	0.749646	-0.0678751	0.513807
YDR440W		-0.176953	0.0542148	0.140432	0.0768759	-0.235079	0.004301	-0.284666	0.00014432	-0.033661	0.718535	0.190999	0.0267064	-0.337679	2.2235e-06	0.259205	0.00209258	-0.0836372	0.391546	0.190977	0.00353255	0.112829	0.0819932
YDR441C		-0.314151	0.000104002	-0.228935	0.00912734	-0.0919172	0.380823	0.0401783	0.715334	-0.480186	1.90426e-09	-0.102165	0.406163	-0.181959	0.0434186	0.077423	0.3478	-0.563708	2.06834e-11	-0.0576114	0.515439	-0.0718972	0.364089
YDR442W		NA	NA	NA	NA	NA	NA	3.43853	0.0297089	NA	NA	NA	NA	3.41402	0.0272908	NA	NA	NA	NA	NA	NA	NA	NA
YDR443C		0.00641834	0.961405	0.274721	0.00174868	0.033717	0.857885	0.187027	0.0369007	0.160022	0.10993	0.0810716	0.49649	0.162381	0.0823833	0.279847	0.00201331	0.267503	0.0267297	0.252436	0.00169605	0.143655	0.0821718
YDR444W		0.0825936	0.354251	0.275954	3.03224e-05	0.167027	0.049517	0.0586232	0.504619	0.0519044	0.542425	0.129181	0.118398	-0.0272547	0.746996	0.244045	0.000156809	-0.0359144	0.653417	0.328329	4.99772e-07	0.00272327	0.972196
YDR446W		NA	NA	0.608863	0.516717	0.807818	0.404233	4.68287	4.55401e-21	0.810341	0.378558	NA	NA	1.00166	0.232675	0.722448	0.437956	-0.144162	0.905608	0.0949456	0.931205	0.618609	0.493509
YDR447C		-0.129503	0.320063	-0.526101	3.93916e-07	-0.287964	0.02589	-0.668508	1.15037e-06	-0.20947	0.087052	-0.0896408	0.499658	0.34238	0.00474265	-0.117402	0.289356	-0.232354	0.0574517	-0.478072	6.12096e-06	-0.318775	0.00077274
YDR448W		0.367887	0.00013781	0.349437	8.64184e-05	0.447771	1.59211e-09	-0.0990505	0.371851	0.312788	3.62835e-05	0.25225	0.0389614	-0.0736544	0.530314	0.370341	1.06195e-06	-0.309526	0.00303327	0.444345	7.3651e-10	0.211508	0.0118273
YDR449C		-0.0904098	0.370128	0.0497802	0.681039	0.268562	0.000443489	0.0762086	0.562746	0.363697	2.5225e-07	0.491968	0.000152506	0.0376804	0.748878	0.550742	5.93207e-16	0.13308	0.254001	0.363039	2.18295e-06	0.28203	4.62393e-05
YDR450W		0.0544137	0.708063	-0.460056	0.000132393	-0.29991	0.033017	-0.594908	2.32583e-05	-0.235769	0.0623071	-0.124454	0.384392	0.264996	0.0498095	-0.0894289	0.42436	-0.248386	0.060567	-0.515013	1.22438e-05	-0.314971	0.00351225
YDR452W		0.350918	0.00011108	0.483232	3.63507e-15	0.6322	2.70461e-10	0.179765	0.0870384	-0.0296821	0.73326	0.110954	0.224027	0.482022	1.93583e-07	0.134714	0.0389777	0.698942	2.12189e-16	0.568746	7.55245e-15	0.342026	5.82373e-08
YDR453C		0.061869	0.791334	-0.313849	0.0694395	-0.342994	0.0516476	0.249359	0.241297	-0.681275	4.15207e-05	-0.0640915	0.830744	2.12152	9.7234e-28	-0.312879	0.0728376	-0.00928558	0.965674	-0.820359	5.4128e-06	-0.634083	0.00026925
YDR454C		0.243478	0.0060115	-0.206696	0.046193	-0.127093	0.444462	-0.369147	0.00019079	0.0344926	0.798463	-0.131553	0.258883	0.271287	0.0280378	-0.0538859	0.560598	-0.105973	0.406728	-0.289461	0.00562578	-0.373683	7.20373e-06
YDR456W		-0.195821	0.0343353	0.167824	0.00750903	0.0454126	0.52745	-0.0780335	0.478197	0.0695743	0.313834	-0.275319	0.00618218	-0.110838	0.111976	-0.288899	1.56598e-05	-0.00225535	0.979327	0.193943	0.00188201	0.115603	0.0303799
YDR457W		0.012115	0.904068	0.136403	0.134429	-0.134071	0.144463	0.00337499	0.974458	-0.0752182	0.472799	-0.103729	0.27379	-0.298507	2.84627e-05	0.0640215	0.326849	0.166799	0.0724923	0.238133	4.12423e-05	0.0482595	0.541141
YDR458C		-0.0801715	0.370128	0.141868	0.0331419	-0.153197	0.0508222	-0.0798747	0.327067	0.0852371	0.259793	-0.0155868	0.873302	-0.188271	0.00456296	-0.066346	0.365642	0.0557827	0.484022	0.0775534	0.22615	0.0829577	0.217356
YDR459C		0.170923	0.120236	-0.00376487	0.981203	0.277943	0.00821108	0.313891	0.00685799	0.154405	0.198932	-0.0327916	0.833646	-0.122836	0.303685	0.213842	0.0287022	0.123833	0.302523	0.236773	0.0227085	0.134631	0.176084
YDR460W		0.265713	0.00653228	0.0376779	0.724046	0.103467	0.294613	0.216829	0.0228334	0.0706623	0.504286	0.124546	0.259909	-0.0112913	0.91759	0.187412	0.0432642	0.0980841	0.306704	-0.0114744	0.919151	0.0597127	0.541009
YDR461C-A		0.908896	8.27712e-05	0.102544	0.712994	0.655015	0.00864493	0.368142	0.16736	-0.00442562	0.991157	0.127844	0.684646	0.675277	0.00128081	0.0152644	0.965338	0.482029	0.0315954	-0.479986	0.0878805	0.236069	0.337358
YDR461W		NA	NA	0.424537	0.665091	0.830924	0.378449	0.546298	0.576938	NA	NA	NA	NA	-0.789357	0.500445	-0.356336	0.762996	0.692519	0.415281	-1.23432	0.305587	-0.466806	0.667413
YDR462W		-0.165888	0.173307	0.295799	7.86869e-05	-0.152908	0.0891164	0.0517512	0.645925	-0.0426132	0.69902	0.140315	0.185825	0.0989105	0.387991	-0.339251	0.00173156	-0.351975	8.46339e-06	-0.122857	0.128143	-0.109818	0.151614
YDR463W		0.414544	2.9441e-08	0.38163	9.5546e-11	0.675676	5.60993e-17	0.38574	9.79532e-05	0.397482	4.49651e-10	0.46197	3.12469e-05	0.0131561	0.902269	0.293729	0.000782747	0.26071	0.00296162	0.32157	2.70627e-05	0.337661	2.15487e-07
YDR464W		0.277658	0.0195886	0.25572	0.0189601	0.172791	0.185543	0.386669	8.32219e-05	0.0722949	0.619661	0.25125	0.0999161	-0.291771	0.00514957	0.619312	2.7183e-11	0.400399	0.000370112	0.45947	7.1248e-07	0.268178	0.00271928
YDR465C		0.306367	4.9705e-06	0.172023	0.0082609	-0.0999423	0.215662	-0.160061	0.115446	0.111374	0.103964	0.404681	0.00013054	0.149237	0.036608	0.518984	9.14807e-19	0.473059	1.95018e-07	-0.0183299	0.850096	0.116623	0.0944137
YDR466W		0.111873	0.280988	0.267003	0.0192129	0.154862	0.295522	0.192592	0.062979	0.105768	0.336695	0.325344	0.00213063	-0.13661	0.202977	0.313091	0.000596976	0.204985	0.09118	0.343199	0.00155476	0.16482	0.108896
YDR467C		-0.056816	0.920458	-0.109484	0.834359	-0.0421161	0.940716	0.318248	0.478616	-0.0633608	0.910992	-0.46268	0.45444	-0.461002	0.342855	-0.497791	0.299482	0.0302492	0.953961	0.0587154	0.901901	-0.159556	0.738204
YDR468C		0.188862	0.011345	0.0625525	0.445927	-0.0102624	0.926144	0.170761	0.0525982	-0.0862944	0.306899	0.0301742	0.778862	-0.175264	0.0183024	0.237916	0.00123566	0.00735696	0.943661	-0.0408908	0.626711	0.0503069	0.542611
YDR469W		-0.0237928	0.850698	-0.360336	1.59517e-05	-0.22041	0.0076521	-0.515002	3.04538e-10	0.0207237	0.833068	0.0622266	0.547161	-0.139711	0.173201	0.0770908	0.384758	-0.149329	0.0976618	-0.200173	0.0124525	-0.142224	0.0458462
YDR470C		-0.400273	5.89771e-05	0.467929	4.28211e-08	-0.250208	0.0128075	-0.0445795	0.721844	0.0946444	0.333227	-0.137023	0.275853	0.0767342	0.453051	-0.54609	4.95353e-09	-0.338451	0.000262961	-0.0895807	0.336907	0.134718	0.110191
YDR471W		0.00939381	0.949747	-0.413106	8.85924e-06	-0.279161	0.0207422	-0.582897	1.54663e-07	-0.179256	0.1078	0.0286413	0.84288	0.240103	0.0371556	-0.0166517	0.869649	-0.220158	0.0593355	-0.605582	8.59029e-10	-0.261705	0.0047488
YDR472W		0.0499213	0.674189	-0.0867515	0.37907	0.0465142	0.685783	0.934065	3.14304e-33	0.227209	0.00356819	0.125433	0.226743	0.113183	0.251328	0.231367	0.00454032	0.0187555	0.861066	-0.185402	0.0416716	-0.0863432	0.310851
YDR473C		0.123517	0.133198	0.0254415	0.788252	-0.123396	0.26178	0.0554662	0.610751	-0.156474	0.0568598	0.092371	0.335024	-0.322108	0.000935849	0.0434423	0.677468	-0.105107	0.365362	0.0807372	0.391414	-0.0561553	0.513464
YDR475C		0.0498199	0.690627	0.026022	0.900819	-0.321753	0.00611445	-0.338518	0.000642338	-0.638123	4.00939e-15	-0.173133	0.175261	-0.176477	0.0537381	-0.581958	3.49063e-14	-0.58152	5.94249e-08	-0.518014	1.01879e-11	-0.48256	2.42668e-10
YDR476C		0.14808	0.157466	-0.237394	0.00905171	-0.437939	8.65593e-06	-0.263482	0.105234	0.0430484	0.716781	-0.179868	0.149269	0.172324	0.0620856	-0.135622	0.199592	-0.0535069	0.623433	-0.549919	1.30044e-10	-0.000442807	0.996406
YDR477W		-0.207138	0.00413458	0.284743	3.64346e-05	0.149771	0.0395033	0.00732051	0.935629	0.0846668	0.235519	0.103505	0.219548	-0.124011	0.0847432	-0.0890164	0.203039	-0.0625215	0.41781	0.111256	0.0782251	0.0907853	0.1788
YDR478W		0.123242	0.492878	0.000167868	0.999506	-0.127401	0.53022	-0.0640856	0.745786	0.179218	0.301176	0.333844	0.0806654	0.0474427	0.827575	0.333243	0.0253825	-0.0881207	0.646921	-0.0185061	0.916161	-0.0590974	0.751855
YDR479C		0.146804	0.0704708	-0.129937	0.144885	-0.0846069	0.278409	-0.166221	0.0612835	-0.306462	1.01031e-05	-0.0860532	0.535595	-0.156355	0.0632013	-0.351433	8.75478e-07	-0.15596	0.0445923	-0.223177	0.00113347	-0.174597	0.00921044
YDR480W		0.170588	0.0916877	-0.265356	0.0134818	0.0688555	0.637008	0.0194979	0.862323	-0.262113	0.00339531	-0.0137883	0.922749	-0.0392654	0.748851	0.0941574	0.343867	-0.168218	0.0756228	0.112433	0.201304	-0.0540534	0.56456
YDR481C		0.262279	0.000335499	-0.422255	3.39401e-07	-0.394173	3.45893e-05	-1.15361	1.28814e-54	-0.129866	0.0786969	0.175521	0.031971	-0.1247	0.190595	-0.00785572	0.930814	0.334634	2.43284e-07	-1.06718	6.07963e-53	0.336336	1.96025e-06
YDR482C		0.0808821	0.703972	0.181418	0.138981	0.133337	0.270808	0.373804	0.00327912	-0.131386	0.418716	0.116673	0.372156	-0.0561733	0.679145	0.279109	0.0241478	-0.216805	0.0688102	0.193833	0.0787077	-0.165862	0.189901
YDR483W		0.192762	0.00164388	-0.0600555	0.448367	0.108307	0.14285	-0.477065	6.61995e-16	-0.0769532	0.138475	0.132744	0.112957	-0.0114851	0.879388	0.0625669	0.320983	0.0425316	0.487436	-0.286559	2.19568e-09	0.0896267	0.0444582
YDR484W		-0.125963	0.162044	0.160035	0.042279	-0.058788	0.558751	-0.0225746	0.854968	0.111514	0.266803	-0.112173	0.255502	-0.140889	0.149696	-0.204418	0.03476	-0.00721713	0.947723	-0.0258307	0.794306	0.158976	0.0265843
YDR485C		0.15553	0.0911583	0.299234	0.000294531	0.35747	0.00158984	0.373429	2.07305e-05	0.108885	0.303324	0.176574	0.103475	-0.295471	0.00123263	0.251873	0.00106694	0.292348	0.00677602	0.379621	9.66003e-06	0.211125	0.00679126
YDR486C		0.00914602	0.929297	-0.163641	0.0107182	0.0555234	0.473976	0.0622734	0.56361	0.0105645	0.90551	-0.225289	0.00113685	-0.0629594	0.497424	-0.13684	0.110678	-0.124114	0.0708227	-0.251986	3.27838e-05	0.0431187	0.49785
YDR487C		0.0665593	0.585706	-0.186459	0.0370002	-0.277717	0.00127865	-0.295163	0.00145514	-0.0728745	0.5131	-0.0652445	0.61398	0.341633	0.00350091	0.169582	0.0219936	-0.12101	0.172282	-0.40372	4.02707e-09	-0.207647	0.00737961
YDR488C		-0.0994248	0.334608	0.147033	0.12825	-0.0402306	0.757976	0.20109	0.139505	0.0384257	0.742565	-0.0733208	0.611798	0.17991	0.0756798	0.155173	0.195401	0.011178	0.93454	0.513652	4.64961e-11	0.124391	0.163237
YDR489W		0.088207	0.511314	0.101637	0.412308	0.469065	3.00986e-06	0.32418	0.016845	0.37714	0.000133858	0.413321	0.00436312	0.134859	0.288155	0.528782	7.2674e-08	0.0581306	0.69377	0.145603	0.175867	0.392982	3.79421e-05
YDR490C		-0.195894	0.0227581	0.334048	8.71351e-06	0.0644349	0.557479	0.238314	0.00392911	0.174959	0.019032	-0.00220165	0.984766	0.295025	1.48092e-05	0.098668	0.271069	0.103703	0.27871	-0.0351284	0.660012	0.0313156	0.729465
YDR492W		-0.51785	2.48393e-08	-0.18688	0.0589751	0.0840835	0.423759	0.388483	0.000290165	-0.141508	0.14003	0.233181	0.186768	0.0719208	0.542113	0.759515	1.28047e-25	1.06783	1.02707e-51	0.326518	9.3109e-06	0.1882	0.0155251
YDR493W		-0.594106	1.14116e-07	0.37036	0.000678855	-0.431235	0.00323562	0.0290962	0.852211	0.118861	0.376176	-0.337426	0.0109387	0.133434	0.324929	-0.575833	1.67059e-07	-0.627492	4.62085e-06	-0.319826	0.00462211	-0.223975	0.0633378
YDR494W		-0.57827	3.50588e-17	0.459674	2.46949e-14	-0.540731	2.63429e-18	0.216746	0.021729	-0.0379274	0.598241	-0.0779636	0.401942	-0.330006	1.74779e-07	-0.504555	7.26923e-18	-0.550544	4.99735e-14	-0.0154446	0.866805	-0.246795	1.14385e-06
YDR495C		-0.0217419	0.871625	0.241395	0.00486067	0.089927	0.393867	0.224662	0.0685562	0.00858438	0.958182	0.0740456	0.530442	-0.123921	0.260947	0.0609026	0.562248	0.214642	0.0286177	0.316611	0.000216026	0.191392	0.0915217
YDR496C		-0.0459646	0.618569	0.114037	0.131715	0.302213	1.06472e-09	0.0388346	0.761246	0.341841	5.76797e-09	0.50902	7.02591e-08	0.0459362	0.545882	0.431472	1.22025e-12	0.341044	1.02466e-07	0.380865	1.33986e-09	0.293401	1.93735e-10
YDR497C		-0.167223	0.040603	-0.0533574	0.865098	-0.142722	0.0048293	-0.174418	0.103144	0.0624997	0.415467	-0.402101	8.72658e-05	-0.349439	1.62265e-09	-0.692399	9.7422e-25	-0.148429	0.0166721	-0.141529	0.0249577	0.155091	0.00368342
YDR498C		0.0998232	0.268728	-0.111235	0.121656	-0.0265788	0.814241	-0.0470746	0.61339	0.0333643	0.690625	0.195454	0.0311138	0.114868	0.139336	-0.0287057	0.746473	-0.0266286	0.763004	-0.201913	0.00347582	-0.0288179	0.701818
YDR499W		0.134316	0.135244	-0.0608865	0.627463	0.0532008	0.648364	-0.0838408	0.37554	0.0221499	0.828511	0.0929023	0.345645	-0.0077383	0.940271	0.144108	0.105075	0.042578	0.695885	0.545727	4.85537e-15	0.00822031	0.932176
YDR500C		0.0332383	0.81245	-0.507374	1.42506e-09	-0.354737	0.000132589	-0.31821	0.00682788	-0.256115	0.00820916	-0.0846878	0.48253	0.225474	0.0185776	0.0368899	0.701521	-0.396465	1.38393e-06	-0.791759	8.63643e-34	-0.339835	3.36034e-05
YDR501W		-0.151893	0.423358	0.350481	0.0102922	0.513243	0.000651181	0.763591	4.60029e-07	0.200634	0.190356	0.0602784	0.78622	0.090717	0.593452	0.341731	0.0159165	-0.380838	0.0271427	0.772068	1.15452e-10	0.0562576	0.760451
YDR503C		-0.336111	0.0006079	0.0499871	0.66671	0.155653	0.120397	-0.0679739	0.586535	0.158167	0.122623	-0.0589877	0.624931	0.375124	0.000251639	-0.246569	0.00668494	-0.345855	0.0013287	-0.168081	0.196214	0.0515606	0.589902
YDR505C		-0.169044	0.0263602	0.142692	0.18071	0.0281809	0.791885	-0.182206	0.0981838	-0.234177	0.00815593	-0.225562	0.0264281	-0.618606	3.53267e-16	-0.347712	1.91365e-06	-0.334914	0.000113966	0.281762	2.76569e-05	-0.0516534	0.533986
YDR506C		0.461822	0.000559126	0.337156	0.0133475	0.8915	1.41464e-14	-0.4633	0.00367711	0.283252	0.0337434	0.120749	0.503768	-0.165315	0.317758	0.557611	8.55109e-06	0.317782	0.0744606	0.456844	0.00434681	0.112745	0.439574
YDR507C		-0.250893	0.0144184	0.36714	6.44354e-05	0.327475	0.000241899	0.288573	0.00033412	0.17038	0.127248	-0.0186043	0.905704	-0.343653	0.000368928	0.179912	0.00980858	-0.0235512	0.857928	0.868248	6.4005e-35	0.389154	3.37331e-07
YDR508C		-0.000937431	0.996287	0.47741	3.04842e-09	0.731084	9.71772e-20	0.0804268	0.53784	0.299187	0.000217935	-0.118155	0.223153	-0.219544	0.0341234	0.398476	5.69691e-07	0.0860049	0.35206	0.657624	3.24987e-22	0.565675	1.00228e-18
YDR510W		0.456187	7.69936e-05	-0.139701	0.0465128	0.0629034	0.525055	0.0283428	0.874454	-0.200412	0.0112762	0.0861415	0.293647	0.323761	3.22982e-06	0.10079	0.353766	0.0334723	0.637468	-0.153266	0.0105034	-0.228678	6.56836e-05
YDR511W		-0.21556	0.131378	0.252585	0.0212027	-0.20195	0.171505	0.359632	0.0389872	0.147282	0.331645	-0.176696	0.46279	0.39401	0.00231138	-0.712444	2.01608e-09	-0.476286	0.00240438	-0.638287	3.43508e-08	-0.373704	0.000500337
YDR512C		0.256197	0.0248844	-0.310765	0.000188409	0.0251711	0.820643	0.132486	0.314839	-0.27216	0.00429727	-0.0305146	0.8083	0.208744	0.0385231	0.0754655	0.443245	-0.158816	0.0952487	-0.449881	5.99607e-08	-0.287042	0.000177593
YDR513W		0.144958	0.305315	-0.506603	6.22184e-05	0.0806026	0.633414	-0.0776952	0.718361	-0.317504	0.0109303	-0.178686	0.473165	0.632571	5.09683e-11	-0.555145	8.55476e-06	-0.0994804	0.496196	-0.889509	9.77477e-14	-0.521432	1.80434e-06
YDR514C		-0.295072	0.000433248	0.213671	0.00413732	-0.204938	0.0199825	0.0625892	0.478138	0.150546	0.0273378	0.293096	0.00144484	-0.316941	6.90046e-06	0.246815	0.000201249	0.0764971	0.332905	0.0690491	0.367865	0.150526	0.0152074
YDR515W		-0.529829	5.19921e-14	0.135634	0.0764398	-0.0233114	0.829229	0.243048	0.000688895	-0.0249531	0.78528	-0.142971	0.202809	-0.0296538	0.755677	-0.0939879	0.230696	0.108577	0.240855	0.177791	0.008607	0.0285815	0.710142
YDR517W		0.148665	0.103474	-0.00848196	0.921449	-0.106798	0.149863	-0.249493	0.0210707	-0.165564	0.00159645	0.180801	0.00778221	0.249531	4.32345e-05	-0.217027	0.00874988	-0.262087	9.58248e-05	-0.185321	0.000267232	-0.0820144	0.123089
YDR518W		-0.398234	1.87128e-07	0.0151421	0.911795	-0.162418	0.155257	0.124984	0.203907	0.323243	5.29708e-05	-0.279165	0.00201657	0.264287	0.000106845	-0.462233	1.22788e-10	-0.162978	0.0675144	0.0422101	0.632566	0.257437	0.000127346
YDR519W		-0.196546	0.00665315	-0.269808	0.000359173	-0.768654	1.2545e-10	-0.365141	0.00556343	-0.0656591	0.487037	-0.176062	0.0183397	0.049421	0.524985	-0.112523	0.189323	-0.370651	1.40289e-05	-0.491036	8.8444e-17	-0.194831	0.00209866
YDR520C		0.135393	0.154334	0.0986824	0.290502	0.278096	0.00284191	0.318331	0.0004427	-0.0176037	0.889066	0.257024	0.0211807	-0.178939	0.0449938	0.477991	8.03736e-10	0.227358	0.0113886	0.222087	0.00513213	0.144552	0.0477721
YDR522C		NA	NA	-2.43693	0.182885	-1.82722	0.300764	4.28647	2.09283e-14	-0.708026	0.625318	NA	NA	-0.600324	0.666633	-0.404874	0.774917	-0.246453	0.852666	0.498436	0.644286	-0.091389	0.949526
YDR524C		-0.287509	4.11689e-05	0.228336	0.00146189	-0.0557408	0.59594	0.289656	0.000249433	-0.0586601	0.52059	-0.192435	0.108133	-0.314858	4.46208e-06	0.223652	0.00213167	0.0449997	0.683015	0.263162	7.93114e-05	0.308946	2.86235e-06
YDR524C-B		0.0262684	0.890967	-0.204191	0.0278785	0.214177	0.0250445	-0.655918	3.6342e-10	-0.15348	0.217756	0.269023	0.0258319	0.360572	0.00532145	-0.142614	0.272447	-0.0390868	0.752748	-0.253623	0.000831894	-0.312768	0.000599418
YDR525W		NA	NA	0.759356	0.64381	0.847756	0.607095	3.6519	8.12039e-05	NA	NA	NA	NA	0.279214	0.876683	1.35379	0.250566	0.0988465	0.964241	1.17194	0.35172	1.08101	0.400518
[truncated: 4,350 more rows]

## Sheet: Data S2
Supplementary Data 2. Spearman's correlation between expression profiles of ESR genes from different datasets
[truncated: 8 more rows]

## Sheet: Data S3
Supplementary Data 3. Gene Ontology of stable and unstable protein complex subunits
[truncated: 142 more rows]

[truncated: 10 more sheets: Data S4, Data S5, Data S6a, Data S6b, Data S7, Data S8, Data S9, Data S10, Data S11, Data S12]
