# Supplementary material for: Proteotoxicity caused by perturbed protein complexes underlies hybrid incompatibility in yeast
Source: Nat Commun. 2022 Jul 29;13:4394. doi: 10.1038/s41467-022-32107-4 (PMC9338014; doi:10.1038/s41467-022-32107-4)
Supplement: Supplementary file 6 — Source Data [file 41467_2022_32107_MOESM6_ESM.xlsx]

## Sheet: Figure 1
Figure 1
Figure 1a	Source data provided in Supplementary Data S1
Figure 1b	Source data provided in Supplementary Data S2
Figure 1c	NA
Figure 1d
		1a x 1α	3a x 3α	5+7a x 5+7α	6+10a x 6+10α	7a x 7α	8+15a x 8+15α	9a x 9α	11a x 11α	13a x 13α	16a x 16α	Sca x Scα
	Rep1	14.0857	15.9826	46.0192	21.3388	13.3498	36.3352	24.6192	8.94979	7.49964	43.4192	0.335191
	Rep2	18.1843	18.2736	19.0468	9.75701	20.2502	41.5004	4.64676	14.8502	12.125	22.6468	3.10036
	Rep3	14.0768	16.7915	28.7847	18.1028	15.3498	37.7736	9.38471	9.94979	8.74979	28.1847	0.373587
	Rep4	14.6789	9.05184	41.3524	16.4372	21.725	40.6452	21.9524	14.325	12.1258	40.7524	0.554838
	Rep5	12.5578	14.6471	21.9807	7.3481	18.9793	39.9793	2.58069	13.5793	11.3793	23.3807	3.57929
	Rep6	8.82353	9.13926	47.4652	17.3462	22.7925	40.7925	25.0652	17.3925	15.1925	42.8652	0.407499
	Rep7	14.9116	15.1195	33.19	11.6109	8.25097	29.251	13.79	8.85097	7.65097	32.59	10.949
	Rep8	14.9606	19.9908	36.21	16.9215	21.85	42.85	16.81	16.45	15.25	35.61	2.45
	p-value w.r.t to Sca x Scα	7.443e-06	1.618e-05	2.898e-05	6.532e-05	1.363e-05	7.044e-11	0.0005309	3.702e-05	0.0001718	3.439e-06

## Sheet: Figure 2
Figure 2
Figure 2a
	Rep-line	YPD1	YPD2	YPD3	50μM-GdA1	50μM-GdA2	50μM-GdA3	p-value (YPD vs 50μM-GdA)
	1a x 1α	97.4395	103.94	108.84	118.255	121.055	126.855	0.001272
	3a x 3α	88.1109	97.8909	106.871	105.312	112.872	121.564	0.009616
	5+7a x 5+7α	94.8074	105.387	116.367	133.165	138.115	148.965	0.00134
	6+10a x 6+10α	104.192	112.09	121.966	123.177	129.077	134.756	0.006675
	7a x 7α	116.122	121.981	126.66	133.009	139.798	146.696	0.002412
	8+15a x 8+15α	97.3639	102.034	108.833	148.731	153.511	159.491	0.0003676
	9a x 9α	100.926	107.494	113.062	116.413	120.083	126.103	0.004056
	11a x 11α	96.8632	105.183	113.484	120.94	121.598	122.256	0.00749
	12a x 12α	93.6583	99.4283	105.207	116.487	120.054	125.062	0.008734
	13a x 13α	105.102	109.432	113.762	126.005	131.779	137.552	0.007207
	16a x 16α	116.763	120.413	125.427	295.799	295.9	296.225	0.0001986
	Sca x Scα	97.0279	103.706	110.057	99.2989	105.206	111.308	0.76
	Sba x Sbα	90.5572	101.434	111.442	103.579	107.249	114.219	0.3665
Figure 2b
	Rep-line	50μM-GdA	32C
	1a x 1α	121.055	133.528
	3a x 3α	113.872	114.799
	5+7a x 5+7α	140.115	150.133
	6+10a x 6+10α	129.077	121.273
	7a x 7α	139.798	175.17
	8+15a x 8+15α	153.511	264.165
	9a x 9α	120.083	130.458
	11a x 11α	121.598	128.765
	12a x 12α	120.054	129.828
	13a x 13α	131.779	161.967
	16a x 16α	295.975	300.94
Figure 2c
		Rep1	Rep2	Rep3	Rep4	p-value (vs Sca x Scα)	p-value (vs Sba x Sbα)
	Sca x Scα	0.158288	0.100005	0.159401	0.100026
	Sba x Sbα	0.199231	0.178808	0.100703	0.17603
	1a x 1α	0.270833	0.201078	0.283019	0.325814	0.005619	0.002046
	3a x 3α	0.346154	0.3	0.400082	0.346859	0.0002061	0.0008204
	5+7a x 5+7α	0.490909	0.398347	0.327094	0.342068	0.00261	0.00365
	6+10a x 6+10α	0.121266	0.0502048	0.134099	0.100162	0.3073	0.07218
	8+15a x 8+15α	0.405	0.495319	0.390235	0.402236	0.0001177	0.0002192
	9a x 9α	0.282857	0.290036	0.29	0.220132	0.001064	0.008939
	11a x 11α	0.132247	0.122468	0.100992	0.168939	0.9403	0.2622
	12a x 12α	0.050119	0.0121385	0.0100941	0.100882	0.02081	0.07391
	16a x 16α	1	0.99	0.999	0.99998	1.178e-05	3.184e-05
Figure 2d
		YPD-1	YPD-2	YPD-3	50μM-GdA-1	50μM-GdA-2	50μM-GdA-3
	16a x 16α	105.513	102.952	112.826	298.018	296.512	300.161	p-value wrt 16a x 16α
	16a x Scα	105.043	104.482	105.18	122.085	117.684	128.317	7.567e-05
	16a × Sbα	104.989	100.806	109.01	124.298	118.196	130.374	0.0001433
	8+15a x 8+15α	100.034	97.7889	103.599	151.411	149.409	156.551	p-value wrt 8+15a x 8+15α
	8+15a x Scα	96.0245	91.8122	101.168	115.057	112.807	117.877	0.0002813
	8+15a × Sbα	88.0348	86.8132	95.194	102.799	98.589	106.003	7.826e-05
	Sca x Scα	103.642	103.63	105.768	103.306	97.3547	107.307
	Sba x Sbα	100.034	94.8914	107.595	106.449	105.232	110.469
Figure 2e
		50μM-GdA	# of protein complexes
	1a x 1α	121.055	53
	3a x 3α	113.872	51
	5+7a x 5+7α	140.115	289
	6+10a x 6+10α	129.077	180
	7a x 7α	139.798	182
	8+15a x 8+15α	153.511	256
	9a x 9α	120.083	70
	11a x 11α	121.598	107
	12a x 12α	120.054	172
	13a x 13α	131.779	159
	16a x 16α	295.975	178
		Rho=0.6818182, p=0.02548
Figure 2f
	Rep-line	Complex number/Chr	Foci-180mins
	1a x 1α	53	14.0349
	3a x 3α	51	14.8745
	5+7a x 5+7α	289	34.2561
	6+10a x 6+10α	180	14.8578
	7a x 7α	182	17.8184
	8+15a x 8+15α	256	38.6409
	9a x 9α	70	14.8561
	11a x 11α	107	13.0434
	13a x 13α	159	11.2466
	16a x 16α	178	33.6811
		Rho= 0.6810329, p=0.03015

## Sheet: Figure 3
Figure 3
Figure 3a	NA
Figure 3b	Data and statistical information are provided in Supplementary Data S11 and S12
Figure 3c	Data and statistical information are provided in Supplementary Data S7 and S12

## Sheet: Figure 4
Figure 4
Figure 4a	Data and statistical information are provided in Supplementary Data S11 and S12
Figure4b
	Rep-line	50μM-GdA-1	50μM-GdA-2	50μM-GdA-3	p-value
	16a x 16α-ubp6Δ	162.16	151.847	172.562	0.001428
	16a x 16α UBP6	295.741	294.541	298.475
	8+15a x 8+15α-ubp6Δ	135.836	120.234	145.237	0.006172
	8+15a x 8+15α UBP6	182.166	176.496	196.402
	Sca x Scα-ubp6Δ	97.454	89.366	112.435	0.4624
	Sca x Scα UBP6	93.9125	89.3002	97.4592
Figure 4c
		16a x 16α		8+15a x 8+15α		Sca x Scα
		UBP6	ubp6Δ	UBP6	ubp6Δ	UBP6	ubp6Δ
	Rep1	26.5498	21.0388	36.5781	25.9996	2.34979	10.8005
	Rep2	41.9502	25.6803	51.2035	30.3256	7.65123	6.88498
	Rep3	35.4898	21.1397	44.8283	26.9398	2.74999	10.7995
	Rep4	38.605	25.1289	46.3043	30.425	9.92511	9.60849
	Rep5	42.4793	25.1793	46.4578	29.6693	7.8682	9.89892
	Rep6	43.4925	28.1925	50.271	33.4925	11.7925	15.7925
	Rep7	34.451	19.151	42.7295	25.951	1.25097	7.64995
	Rep8	45.6099	28.2517	51.4374	33.5514	10.95	7.74148
	p-value	0.0001413		4.494e-06		0.1073
Figure 4d
	Rep-line	28°C-1	28°C-2	28°C-3	p-value
	16a x 16α-rpn6Δ/RPN6	220.127	216.449	223.592	0.002135
	16a x 16α RPN6/RPN6	181.158	180.335	181.614
	8+15a x 8+15α-rpn6Δ/RPN6	178.615	169.936	187.267	0.003648
	8+15a x 8+15α RPN6/RPN6	130.291	126.841	135.438
	Sca x Scα-rpn6Δ/RPN6	119.508	109.058	129.4	0.08816
	Sca x Scα RPN6/RPN6	102.488	96.7178	109.274

## Sheet: Supplementary Figure 1
Supplementary Figure 1
Supplementary Figure 1a
			1	3	5+7	6+10	7	8+15	9	11	13	16	Sc			Rep-lines	45mins	SEM	90mins	SEM	135mins	SEM	180mins	SEM
	23°C	8 repeats														1	61.4	1.53623	44	1.76068	28	1.58114	14.0349	0.871442
	45 mins	Rep1	62.6961	50.5303	54.3073	56.1404	53.1739	61.0369	63.731	62.2635	55.2731	55.0534	34.0575			3	49.2	2.63439	41.6	2.62679	32	2.36643	14.8745	1.30828
		Rep2	59.7496	55.6722	52.8307	57.8845	53.0479	59.5214	72.3866	63.6983	58.6029	55.0103	25.0733			5+7	52.2	2.88791	43.1	3.6606	37.2	0.860233	34.2561	3.4913
		Rep3	58.0939	32.9178	33.6762	54.0715	54.7207	50.6479	75.2882	55.6871	56.4779	53.752	39.0983			6+10	55.6	2.22711	45.8	2.93939	28	1.3784	14.8578	1.57339
		Rep4	58.3951	52.2904	59.132	60.0789	64.6616	66.0903	61.7992	56.4193	58.8685	55.5006	40.4983			7	58.4	2.5219	39.2	1.46287	36.8	1.31909	17.8184	1.68225
		Rep5	58.7018	46.5393	56.7999	57.348	57.348	62.8566	54.6662	82.0723	56.3357	56.1966	44.7489			8+15	60.8	1.62481	56.6	3.07571	51.2	1.35647	38.6409	1.42834
		Rep6	62.4103	45.905	59.79	42.575	57.0409	59.3563	70.733	64.3306	57.1149	57.7402	44.8134			9	64.2	3.70675	42.8	0.583095	28.6	2.22711	14.8561	2.90395
		Rep7	60.4309	55.2473	54.1675	61.1362	72.012	64.3488	70.0376	79.4643	47.8415	65.0106	36.1934			11	65.4	3.52987	49.2	4.09145	31	3.64692	13.0434	1.11536
		Rep8	72.0919	54.9396	49.4035	55.3797	57.0406	62.6008	45.3131	59.9239	56.0754	53.1427	41.0805			13	55.8	1.24097	44.2	2.41661	23.8	2.39583	11.2466	1.01829
		p-value	1.794e-06	0.007607	0.002007	6.084e-05	2.021e-05	2.578e-06	5.365e-05	2.931e-05	3.502e-05	2.409e-05				16	56.4	1.32665	58	1.89737	49.8	2.4779	33.6811	2.77308
	90 mins	Rep1	41.0941	45.1318	30.381	48.0744	37.7626	64.4041	44.7787	50.5556	40.2319	68.9986	28.4698			Sc	38	2.70185	29	0.547723	13.6	1.2083	2.71873	1.1852
		Rep2	41.7857	28.5261	39.4366	49.0158	37.4034	40.0007	42.456	52.8245	46.3449	52.6585	28.8397
		Rep3	42.5039	35.7233	51.1991	47.8023	36.4692	56.4838	43.4762	55.2928	42.0503	60.4739	29.0271
		Rep4	54.3222	46.1037	37.262	52.5285	49.3328	48.4464	42.5263	55.1391	44.3435	59.0967	28.3517
		Rep5	41.3604	42.8725	54.0885	52.1993	36.1773	61.9932	44.4377	22.0245	37.9684	50.681	32.2262
		Rep6	45.8015	46.9688	37.0575	46.2087	42.0159	61.5678	41.2186	47.027	45.6581	56.3973	28.8996
		Rep7	45.7891	41.2244	52.6069	45.0633	36.5894	62.2924	41.05	51.6233	40.8701	59.6458	28.3832
		Rep8	41.6208	47.0063	43.2455	25.4315	38.115	57.7322	42.7582	59.5054	56.471	56.7219	28.7274
		p-value	1.402e-05	0.0008335	0.002368	0.0008686	0.0002579	2.804e-05	6.509e-12	0.00168	9.943e-05	7.547e-07
	135 mins	Rep1	29.801	29.4199	34.8103	25.86	37.6602	52.8699	15.0114	24.5306	36.9001	44.3877	15.9072
		Rep2	25.8464	33.5155	35.8372	25.8861	35.6396	50.2504	27.7345	25.2182	26.0145	47.6805	9.90054
		Rep3	29.149	27.0398	41.9905	35.5316	38.7046	42.7229	27.2751	28.2211	26.9847	46.0354	9.9002
		Rep4	19.5055	30.9078	36.0987	28.3751	36.5733	51.6949	33.1402	29.5964	19.885	60.2796	16.2345
		Rep5	37.6678	28.6746	37.2034	24.1572	39.7242	51.7308	29.946	30.1226	19.6932	53.6741	16.8615
		Rep6	28.2399	48.7599	38.4406	26.3532	39.3747	54.0175	31.3969	54.3554	21.3715	50.648	14.6881
		Rep7	26.5966	27.3157	36.058	29.9571	28.1191	52.0167	30.6377	22.2838	20.9758	46.1863	15.5247
		Rep8	27.7331	30.8931	38.6093	30.133	39.0723	54.4579	33.9239	34.4474	19.3463	49.912	9.94328
		p-value	1.866e-05	6.028e-05	2.849e-10	6.043e-07	3.725e-09	4.841e-12	7.007e-05	0.00146	0.001402	1.627e-09
	180 mins	Rep1	14.0857	15.9826	46.0192	21.3388	13.3498	36.3352	24.6192	8.94979	7.49964	43.4192	0.335191
		Rep2	18.1843	18.2736	19.0468	9.75701	20.2502	41.5004	4.64676	14.8502	12.125	22.6468	3.10036
		Rep3	14.0768	16.7915	28.7847	18.1028	15.3498	37.7736	9.38471	9.94979	8.74979	28.1847	0.373587
		Rep4	14.6789	9.05184	41.3524	16.4372	21.725	40.6452	21.9524	14.325	12.1258	40.7524	0.554838
		Rep5	12.5578	14.6471	21.9807	7.3481	18.9793	39.9793	2.58069	13.5793	11.3793	23.3807	3.57929
		Rep6	8.82353	9.13926	47.4652	17.3462	22.7925	40.7925	25.0652	17.3925	15.1925	42.8652	0.407499
		Rep7	14.9116	15.1195	33.19	11.6109	8.25097	29.251	13.79	8.85097	7.65097	32.59	10.949
		Rep8	14.9606	19.9908	36.21	16.9215	21.85	42.85	16.81	16.45	15.25	35.61	2.45
		p-value	7.443e-06	1.618e-05	2.898e-05	6.532e-05	1.363e-05	7.044e-11	0.005309	3.702e-05	0.0001718	3.439e-06
Supplementary Figure 1b	NA
Supplementary Figure 1c
Western blot images 1 (anti-tubulin)						Western blot images 2 (anti-Hsp42)							Western blot images 3 (anti-Hsp70)
Western blot images 4 (anti-Hsp90)						Western blot images 5 (anti-Hsp104)

## Sheet: Supplementary Figure 2
Supplementary Figure 2
Supplementary Figure 2a		Rep1	Rep2	Rep3	Rep4	Rep5	Rep6	Rep7	Rep8	p-value
	16a x 16α	33.4498	38.0502	33.5898	37.525	37.5793	40.5925	31.551	40.65	1.962e-11
	8+15a x 8+15α	37.0996	41.725	38.3498	41.7258	40.9793	44.7925	37.251	44.85	1.245e-12
	Sca x Sbα	16.3498	23.2502	18.3498	24.725	21.9793	25.7925	11.251	24.85	1.221e-05
	Sca x Scα	3.23918	6.13136	3.27868	3.65488	6.47029	3.4075	11.949	5.45123
Supplementary Figure 2b
			16a x 16α	8+15a x 8+15α	Sca x Sbα	Sca x Scα				23°C	45 mins	SEM	90 mins	SEM	135 mins	SEM	180 mins	SEM
	23°C	8 repeats							16a x 16α	0	66.4	1.32665	64	1.89737	54.8	2.4779	35.6	1.12315
	45 mins	Rep1	60.6477	69.0757	68.5222	53.1418			8+15a x 8+15α	0	70.8	1.62481	66.6	3.07571	58.2	1.35647	40.8	1.08859
		Rep2	68.7991	72.1232	58.7055	40.3565			Sca x Sbα	0	60.6	3.04043	57.2	2.87385	36.8	3.05953	20.8	1.68225
		Rep3	66.1699	68.0742	57.742	53.7564			Sca x Scα	0	45	2.70185	35	2.54772	16.6	1.2083	5.4	0.97419
		Rep4	65.0536	70.0702	52.6118	31.3631
		Rep5	69.1153	78.1623	66.207	47.2524
		Rep6	67.0555	61.8699	55.301	43.5601
		Rep7	73.5185	73.0218	74.7857	40.4607
		Rep8	64.2256	72.5148	52.0297	50.3987
		p-value	2.423e-05	4.162e-06	0.001433
	90 mins	Rep1	65.8264	66.6913	50.0909	25.9137
		Rep2	51.2743	74.234	52.5632	25.7812
		Rep3	66.0434	72.2952	57.9792	33.9494
		Rep4	67.4065	72.0921	56.3174	35.1096
		Rep5	64.1524	64.2367	49.4399	38.1861
		Rep6	63.578	60.5403	65.1919	35.6521
		Rep7	69.0087	72.6096	70.9844	39.7083
		Rep8	65.9897	50.7439	56.718	48.1786
		p-value	6.667e-07	1.13e-06	3.301e-05
	135 mins	Rep1	49.9513	58.1182	43.9481	21.7099
		Rep2	69.2469	56.6193	42.2512	11.4654
		Rep3	53.7023	58.9103	33.965	17.9879
		Rep4	58.6424	55.1748	25.4939	16.3499
		Rep5	50.3797	58.0118	40.5301	16.4865
		Rep6	58.7188	64.7417	28.4498	19.2891
		Rep7	45.4905	59.2592	32.5514	13.2141
		Rep8	52.9808	55.5425	47.706	16.9797
		p-value	1.36e-07	2.376e-13	7.817e-05
	180 mins	Rep1	35.9142	43.2297	21.1677	5.31911
		Rep2	36.223	42.7918	23.4845	5.96884
		Rep3	42.6449	39.5789	24.5114	3.19157
		Rep4	32.716	46.8813	22.1369	3.73183
		Rep5	36.1961	39.7842	15.4907	5.85563
		Rep6	35.4842	37.8913	12.626	5.81397
		Rep7	36.0341	39.1312	21.5689	3.72147
		Rep8	31.4961	37.7202	25.3626	10.1226
		p-value	3.922e-11	3.131e-12	4.838e-06
Supplementary Figure 2c
		YPD-1	YPD-2	YPD-3	50μM-GdA-1	50μM-GdA-2	50μM-GdA-3	SEM-YPD	SEM-50-50μM-GdA	p-value
	16a x 16α	105.513	102.952	112.826	298.018	296.512	300.161	3.03887	3.33333e-14	4.915e-05
	8+15a x 8+15α	100.034	97.7889	103.599	151.411	149.409	156.551	3.33333	3.33333	6.34e-05
	Sca x Sbα	110.387	103.08	117.695	145.115	133.469	156.761	4.21885	6.72381	0.01738
	Sca x Scα	103.642	103.63	105.768	103.306	97.3547	107.307	3.66667e-07	3.41061	0.6219
	Sba x Sbα	100.034	94.8914	107.595	106.449	105.232	110.469	5.7735	3.41061	0.2111

## Sheet: Supplementary Figure 3
Supplementary Figure 3
Supplementary Figure 3a
		Sca x Scα		8+15a x 8+15α		16a x 16α
		W303-SSD1	YPS1009-SSD1	W303-SSD1	YPS1009-SSD1	W303-SSD1	YPS1009-SSD1
	Rep1	14.2857	27.2727	58.8652	35	50.7143	38.1
	Rep2	31.0345	15.7895	47.1545	35.9375	45.283	35.2101
	Rep3	20.9677	14.7059	50.3876	47.6923	40.5594	30.7921
	Rep4	14.6789	33.3333	45.5224	46.875	47.1591	34.4681
	Rep5	15.6757	26.6667	52.1236	31.0811	47.541	37.1429
	Rep6	8.82353	17.3913	50.2488	28.7037	37.3626	32.5
	Rep7	18	11.7647	42.3077	42.5287	46.7662	35.7143
	Rep8	14.9606	12.5	41.9512	44.9275	38.5281	35.1748
	p-value (W303-Sc vs W303-Rep-line)			8.169e-08		4.016e-07
	p-value (YPS1009-Sc vs YPS1009-Rep-line)				0.0002082		0.0009138
Supplementary Figure 3b			Rep1	Rep2	Rep3	Rep4	Rep5	Rep6	p-value (W303-Sc vs W303-Rep-line)	p-value (YPS1009-Sc vs YPS1009-Rep-line)
	Sca x Scα	W303-SSD1	142.122	149.602	142.122	149.602	142.122	149.602
		YPS1009-SSD1	156.092	157.077	155.072	159.012	155.082	160.082
	8+15a x 8+15α	W303-SSD1	187.002	179.522	187.002	187.013	194.494	187.013	2.264e-08
		YPS1009-SSD1	164.55	164.55	172.042	172.042	172.042	172.042		0.0001433
	16a x 16α	W303-SSD1	211.647	263.418	362.468	362.468	262.418	337.582	0.001805
		YPS1009-SSD1	242.419	255.886	273.828	318.696	256.082	289.332		0.000149
Supplementary Figure 3c
		Sca x Scα				8+15a x 8+15α				16a x 16α
		W303-SSD1		YPS1009-SSD1		W303-SSD1		YPS1009-SSD1		W303-SSD1		YPS1009-SSD1
		YPD	50μM-GdA	YPD	50μM-GdA	YPD	50μM-GdA	YPD	50μM-GdA	YPD	50μM-GdA	YPD	50μM-GdA
	Rep1	119.145	105	118.645	115.823	114.988	142.963	120	174.042	127.533	292.409	129.631	353.465
	Rep2	119.152	105	118.645	112.087	115.046	163.386	120	179.014	123.99	296.98	132.723	353.473
	Rep3	119.152	105	122.6	115.823	114.988	163.386	120	179.014	123.99	283.275	129.635	343.511
	Rep4	119.152	105	122.594	115.823	114.988	163.386	120	183.98	123.99	287.846	129.635	348.484
	Rep5	123.4	105	118.645	115.823	114.988	163.38	120	183.98	\	292.402	129.635	353.458
	p-value	0.06		0.0339		0.00041		5.492e-06		1.117e-08		3.271e-09

## Sheet: Supplementary Figure 4
Supplementary Figure 4
Supplementary Figure 4a
		50μM-GdA	# of protein complexes
	1a x 1α	121.055	53
	3a x 3α	113.872	51
	5+7a x 5+7α	140.115	289
	6+10a x 6+10α	129.077	180
	7a x 7α	139.798	182
	8+15a x 8+15α	153.511	256
	9a x 9α	120.083	70
	11a x 11α	121.598	107
	12a x 12α	120.054	172
	13a x 13α	131.779	159
		Rho=0.86, p=0.004
Supplementary Figure 4b
	Rep-line	Fitnessdefect@μM-GdA	# of protein complexes
	1a x 1α	1.14965	53
	3a x 3α	1.14826	51
	5+7a x 5+7α	1.31238	289
	6+10a x 6+10α	1.1367	180
	7a x 7α	1.13128	182
	8+15a x 8+15α	1.48511	256
	9a x 9α	1.10271	70
	11a x 11α	1.14115	107
	12a x 12α	1.19187	172
	13a x 13α	1.18868	159
	16a x 16α	2.42568	178
		Rho= 0.75, p=0.015

## Sheet: Supplementary Figure 6
Supplementary Figure 6
Supplementary Figure 6a	Data and statistical information are provided in Supplementary Data S11 and S12
Supplementary Figure 6b	Data and statistical information are provided in Supplementary Data S11 and S12
Supplementary Figure 6c	Data and statistical information are provided in Supplementary Data S6b and S12
Supplementary Figure 6d	Data and statistical information are provided in Supplementary Data S6b and S12

## Sheet: Supplementary Figure 7
Supplementary Figure 7
Supplementary Figure 7a	Data and statistical information are provided in Supplementary Data S5 and S12
Supplementary Figure 7b	Data and statistical information are provided in Supplementary Data S11 and S12
Supplementary Figure 7c	Data and statistical information are provided in Supplementary Data S11 and S12

[truncated: 1 more sheets: Supplementary Figure 8]
